# Supplementary material for: The Impact of Integrin-Mediated Matrix Adhesion on Cisplatin Resistance of W1 Ovarian Cancer Cells
Source: Biomolecules. 2019 Nov 26;9(12):788. doi: 10.3390/biom9120788 (PMC6995566; doi:10.3390/biom9120788)
Supplement: Supplementary file 1 [file biomolecules-09-00788-s001.zip]

Archive with 6 entries (6 files):
- biomolecules-644067-supplementary.pdf
- dereg_genes_W1Collagen_vs_W1_relatedFig3b.xlsx
- dereg_genes_W1CRCollagen_vs_W1CR_relatedFig3.xlsx
- dereg_genes_W1CR_vs_W1_relatedFig1e.xlsx
- HM_related_To_Fig1f_W1CR_vs_W1.tiff
- HM_related_to_Fig3d_W1CRCollagen_vs_W1CR.tiff
