# Supplementary material for: The Impact of Integrin-Mediated Matrix Adhesion on Cisplatin Resistance of W1 Ovarian Cancer Cells
Source: Biomolecules. 2019 Nov 26;9(12):788. doi: 10.3390/biom9120788 (PMC6995566; doi:10.3390/biom9120788)
Supplement: Supplementary file 1 [file biomolecules-09-00788-s001.zip › dereg_genes_W1Collagen_vs_W1_relatedFig3b.xlsx]

## Sheet: Sheet1
ID	W1-Colagen Avg (log2)	W1-Empty Avg (log2)	Fold Change	P-val	FDR P-val	Gene Symbol	Description	Gene Ontology Biological Process	Gene Ontology Cellular Component	Gene Ontology Molecular Function
11716486_at	6.92	10.09	-9.03	0.1666	0.7126	FCGBP	Fc fragment of IgG binding protein		0005576 // extracellular region // inferred from electronic annotation; 0070062 // extracellular exosome // inferred from direct assay	0005515 // protein binding // inferred from physical interaction
11750568_a_at	3.97	6.46	-5.64	0.0366	0.5139	SALL1	spalt-like transcription factor 1	0000122 // negative regulation of transcription from RNA polymerase II promoter // inferred from direct assay; 0001657 // ureteric bud development // inferred from sequence or structural similarity; 0001658 // branching involved in ureteric bud morphogenesis // inferred from sequence or structural similarity; 0001822 // kidney development // inferred from mutant phenotype; 0001843 // neural tube …	0000792 // heterochromatin // inferred from direct assay; 0005634 // nucleus // inferred from direct assay; 0005737 // cytoplasm // inferred from direct assay; 0010369 // chromocenter // inferred from direct assay; 0016581 // NuRD complex // inferred from sequence or structural similarity	0000978 // RNA polymerase II core promoter proximal region sequence-specific DNA binding // inferred from electronic annotation; 0001078 // transcriptional repressor activity, RNA polymerase II core promoter proximal region sequence-specific binding // inferred from electronic annotation; 0003676 // nucleic acid binding // inferred from electronic annotation; 0003677 // DNA binding // non-traceab…
11730406_a_at	3.55	5.77	-4.66	0.073	0.5843	PAK7	p21 protein (Cdc42/Rac)-activated kinase 7	0006468 // protein phosphorylation // inferred from electronic annotation; 0006915 // apoptotic process // traceable author statement; 0007010 // cytoskeleton organization // traceable author statement; 0007165 // signal transduction // traceable author statement; 0007266 // Rho protein signal transduction // not recorded; 0007346 // regulation of mitotic cell cycle // not recorded; 0007612 // le…	0005634 // nucleus // inferred from electronic annotation; 0005737 // cytoplasm // not recorded; 0005739 // mitochondrion // inferred from electronic annotation	0000166 // nucleotide binding // inferred from electronic annotation; 0004672 // protein kinase activity // inferred from electronic annotation; 0004674 // protein serine/threonine kinase activity // not recorded; 0005515 // protein binding // inferred from physical interaction; 0005524 // ATP binding // inferred from electronic annotation; 0016301 // kinase activity // inferred from electronic a…
11764221_s_at	4.85	7.03	-4.53	0.121	0.6554	MUM1L1	melanoma associated antigen (mutated) 1-like 1		0070062 // extracellular exosome // inferred from direct assay
11731797_a_at	3.75	5.92	-4.51	0.1551	0.6989	RGS13	regulator of G-protein signaling 13	0007186 // G-protein coupled receptor signaling pathway // inferred from electronic annotation; 0009968 // negative regulation of signal transduction // inferred from electronic annotation; 0038032 // termination of G-protein coupled receptor signaling pathway // inferred from electronic annotation; 0043547 // positive regulation of GTPase activity // not recorded; 0045744 // negative regulation …	0005634 // nucleus // inferred from electronic annotation; 0005737 // cytoplasm // not recorded; 0005829 // cytosol // inferred from electronic annotation; 0005886 // plasma membrane // not recorded	0005096 // GTPase activator activity // not recorded; 0005515 // protein binding // inferred from electronic annotation
11735324_s_at	4.26	6.43	-4.49	0.0062	0.4597	FAM72A; FAM72B; FAM72C; FAM72D	family with sequence similarity 72, member A; family with sequence similarity 72, member B; family with sequence similarity 72, member C; family with sequence similarity 72, member D		0005737 // cytoplasm // inferred from direct assay; 0005739 // mitochondrion // inferred from electronic annotation; 0043231 // intracellular membrane-bounded organelle // inferred from direct assay	0005515 // protein binding // inferred from physical interaction
11736342_at	3.75	5.84	-4.25	0.0205	0.4892	EGR3	early growth response 3	0001938 // positive regulation of endothelial cell proliferation // inferred from mutant phenotype; 0002042 // cell migration involved in sprouting angiogenesis // inferred from direct assay; 0006351 // transcription, DNA-templated // inferred from electronic annotation; 0006355 // regulation of transcription, DNA-templated // inferred from electronic annotation; 0007274 // neuromuscular synaptic…	0005634 // nucleus // inferred from electronic annotation; 0005737 // cytoplasm // ---	0003676 // nucleic acid binding // inferred from electronic annotation; 0003677 // DNA binding // inferred from electronic annotation; 0003700 // transcription factor activity, sequence-specific DNA binding // traceable author statement; 0046872 // metal ion binding // inferred from electronic annotation
11744274_at	3.37	5.43	-4.17	0.046	0.5327	NDC80	NDC80 kinetochore complex component	0000070 // mitotic sister chromatid segregation // traceable author statement; 0000132 // establishment of mitotic spindle orientation // inferred from mutant phenotype; 0000278 // mitotic cell cycle // traceable author statement; 0007049 // cell cycle // inferred from electronic annotation; 0007052 // mitotic spindle organization // inferred from mutant phenotype; 0007059 // chromosome segregati…	0000775 // chromosome, centromeric region // traceable author statement; 0000776 // kinetochore // inferred from direct assay; 0000777 // condensed chromosome kinetochore // inferred from direct assay; 0000778 // condensed nuclear chromosome kinetochore // ---; 0000942 // condensed nuclear chromosome outer kinetochore // inferred from direct assay; 0005634 // nucleus // traceable author statement…	0005200 // structural constituent of cytoskeleton // not recorded; 0005515 // protein binding // inferred from physical interaction; 0042802 // identical protein binding // inferred from physical interaction
11745843_a_at	4.64	6.69	-4.15	0.0048	0.4597	CDK1	cyclin-dependent kinase 1	0000082 // G1/S transition of mitotic cell cycle // traceable author statement; 0000083 // regulation of transcription involved in G1/S transition of mitotic cell cycle // traceable author statement; 0000086 // G2/M transition of mitotic cell cycle // traceable author statement; 0000165 // MAPK cascade // traceable author statement; 0000186 // activation of MAPKK activity // traceable author stat…	0000784 // nuclear chromosome, telomeric region // inferred from direct assay; 0005634 // nucleus // inferred from direct assay; 0005654 // nucleoplasm // traceable author statement; 0005737 // cytoplasm // inferred from direct assay; 0005739 // mitochondrion // traceable author statement; 0005813 // centrosome // inferred from direct assay; 0005815 // microtubule organizing center // inferred fr…	0000166 // nucleotide binding // inferred from electronic annotation; 0004672 // protein kinase activity // inferred from direct assay; 0004674 // protein serine/threonine kinase activity // inferred from direct assay; 0004693 // cyclin-dependent protein serine/threonine kinase activity // inferred from direct assay; 0004693 // cyclin-dependent protein serine/threonine kinase activity // traceabl…
11727988_a_at	4.47	6.47	-4.02	0.0129	0.4729	SCML1	sex comb on midleg-like 1 (Drosophila)	0006351 // transcription, DNA-templated // inferred from electronic annotation; 0006355 // regulation of transcription, DNA-templated // inferred from electronic annotation; 0009653 // anatomical structure morphogenesis // traceable author statement	0005634 // nucleus // inferred from electronic annotation	0003677 // DNA binding // traceable author statement; 0003700 // transcription factor activity, sequence-specific DNA binding // traceable author statement; 0005515 // protein binding // inferred from electronic annotation
11759258_at	3.2	5.19	-3.99	0.0039	0.4597	HIST2H2AC	histone cluster 2, H2ac	0006325 // chromatin organization // not recorded; 0006342 // chromatin silencing // not recorded	0000786 // nucleosome // inferred from electronic annotation; 0000790 // nuclear chromatin // not recorded; 0005634 // nucleus // inferred from direct assay; 0005694 // chromosome // inferred from electronic annotation; 0070062 // extracellular exosome // inferred from direct assay	0003677 // DNA binding // not recorded; 0046982 // protein heterodimerization activity // inferred from electronic annotation
11741504_a_at	3.27	5.26	-3.99	0.0025	0.4597	NREP	neuronal regeneration related protein	0017015 // regulation of transforming growth factor beta receptor signaling pathway // inferred from electronic annotation; 0031103 // axon regeneration // inferred from electronic annotation; 0045664 // regulation of neuron differentiation // inferred from electronic annotation	0005634 // nucleus // inferred from electronic annotation; 0005737 // cytoplasm // inferred from electronic annotation	0005515 // protein binding // inferred from physical interaction
11726756_a_at	1.94	3.93	-3.98	0.0012	0.4597	CDC25A	cell division cycle 25A	0000079 // regulation of cyclin-dependent protein serine/threonine kinase activity // traceable author statement; 0000082 // G1/S transition of mitotic cell cycle // traceable author statement; 0000086 // G2/M transition of mitotic cell cycle // traceable author statement; 0000087 // mitotic M phase // inferred from electronic annotation; 0000278 // mitotic cell cycle // traceable author statemen…	0005622 // intracellular // inferred from electronic annotation; 0005634 // nucleus // inferred from electronic annotation; 0005654 // nucleoplasm // traceable author statement; 0005737 // cytoplasm // inferred from electronic annotation; 0005829 // cytosol // traceable author statement	0004721 // phosphoprotein phosphatase activity // inferred from electronic annotation; 0004725 // protein tyrosine phosphatase activity // inferred from electronic annotation; 0005515 // protein binding // inferred from physical interaction; 0016787 // hydrolase activity // inferred from electronic annotation; 0019901 // protein kinase binding // inferred from physical interaction
11739451_a_at	2.43	4.39	-3.9	0.0077	0.4597	FRMD6	FERM domain containing 6	0003383 // apical constriction // inferred from electronic annotation; 0032970 // regulation of actin filament-based process // inferred from electronic annotation; 0034613 // cellular protein localization // inferred from electronic annotation	0005737 // cytoplasm // inferred from electronic annotation; 0005856 // cytoskeleton // inferred from electronic annotation; 0005886 // plasma membrane // inferred from electronic annotation; 0016020 // membrane // inferred from electronic annotation; 0043296 // apical junction complex // inferred from electronic annotation	0005515 // protein binding // inferred from physical interaction
11722587_at	3.41	5.34	-3.81	0.0033	0.4597	EXOSC3	exosome component 3	0000288 // nuclear-transcribed mRNA catabolic process, deadenylation-dependent decay // traceable author statement; 0000467 // exonucleolytic trimming to generate mature 3'-end of 5.8S rRNA from tricistronic rRNA transcript (SSU-rRNA, 5.8S rRNA, LSU-rRNA) // not recorded; 0006364 // rRNA processing // inferred from direct assay; 0010467 // gene expression // traceable author statement; 0034427 //…	0000176 // nuclear exosome (RNase complex) // inferred from direct assay; 0000177 // cytoplasmic exosome (RNase complex) // inferred from direct assay; 0000178 // exosome (RNase complex) // inferred from direct assay; 0005634 // nucleus // inferred from direct assay; 0005730 // nucleolus // inferred from direct assay; 0005737 // cytoplasm // inferred from direct assay; 0005829 // cytosol // trace…	0000175 // 3'-5'-exoribonuclease activity // non-traceable author statement; 0003723 // RNA binding // not recorded; 0004532 // exoribonuclease activity // inferred from direct assay; 0005515 // protein binding // inferred from physical interaction
11725469_at	5.46	7.38	-3.77	0.2479	0.7902	LIPG	lipase, endothelial	0006629 // lipid metabolic process // traceable author statement; 0007584 // response to nutrient // inferred from electronic annotation; 0008283 // cell proliferation // inferred from electronic annotation; 0009395 // phospholipid catabolic process // non-traceable author statement; 0010983 // positive regulation of high-density lipoprotein particle clearance // inferred from mutant phenotype; 0…	0005576 // extracellular region // inferred from electronic annotation; 0005615 // extracellular space // inferred from direct assay; 0005769 // early endosome // inferred from direct assay; 0005794 // Golgi apparatus // inferred from direct assay; 0009986 // cell surface // inferred from direct assay	0004465 // lipoprotein lipase activity // inferred from electronic annotation; 0004620 // phospholipase activity // inferred from direct assay; 0004806 // triglyceride lipase activity // inferred from electronic annotation; 0005515 // protein binding // inferred from electronic annotation; 0008201 // heparin binding // inferred from electronic annotation; 0008970 // phosphatidylcholine 1-acylhydr…
11731888_a_at	3.17	5.08	-3.74	0.0066	0.4597	KIF14	kinesin family member 14	0001558 // regulation of cell growth // inferred from mutant phenotype; 0007018 // microtubule-based movement // not recorded; 0007019 // microtubule depolymerization // inferred from sequence or structural similarity; 0007080 // mitotic metaphase plate congression // inferred from mutant phenotype; 0007264 // small GTPase mediated signal transduction // traceable author statement; 0008284 // pos…	0005634 // nucleus // inferred from electronic annotation; 0005737 // cytoplasm // inferred from electronic annotation; 0005819 // spindle // inferred from electronic annotation; 0005829 // cytosol // traceable author statement; 0005856 // cytoskeleton // inferred from electronic annotation; 0005871 // kinesin complex // not recorded; 0005874 // microtubule // inferred from direct assay; 0005886 …	0000166 // nucleotide binding // inferred from electronic annotation; 0003777 // microtubule motor activity // not recorded; 0005515 // protein binding // inferred from physical interaction; 0005524 // ATP binding // inferred from sequence or structural similarity; 0008017 // microtubule binding // inferred from sequence or structural similarity; 0008574 // ATP-dependent microtubule motor activit…
11720618_s_at	5.15	7.04	-3.7	0.109	0.6395	TRIM9	tripartite motif containing 9	0016079 // synaptic vesicle exocytosis // inferred from electronic annotation; 0016567 // protein ubiquitination // inferred from electronic annotation; 0035544 // negative regulation of SNARE complex assembly // inferred from electronic annotation; 0043161 // proteasome-mediated ubiquitin-dependent protein catabolic process // inferred from direct assay; 0045955 // negative regulation of calcium…	0005622 // intracellular // inferred from electronic annotation; 0005737 // cytoplasm // inferred from direct assay; 0005856 // cytoskeleton // inferred from electronic annotation; 0008021 // synaptic vesicle // inferred from electronic annotation; 0030054 // cell junction // inferred from electronic annotation; 0030425 // dendrite // inferred from direct assay; 0031410 // cytoplasmic vesicle // …	0000149 // SNARE binding // inferred from electronic annotation; 0004842 // ubiquitin-protein transferase activity // inferred from direct assay; 0005515 // protein binding // inferred from physical interaction; 0008270 // zinc ion binding // inferred from electronic annotation; 0016874 // ligase activity // inferred from electronic annotation; 0042803 // protein homodimerization activity // infe…
11724054_a_at	2.95	4.83	-3.66	0.0101	0.4684	SGOL2	shugoshin-like 2 (S. pombe)	0000278 // mitotic cell cycle // traceable author statement; 0007049 // cell cycle // inferred from electronic annotation; 0007059 // chromosome segregation // inferred from electronic annotation; 0007264 // small GTPase mediated signal transduction // traceable author statement; 0051301 // cell division // inferred from electronic annotation; 0051321 // meiotic cell cycle // inferred from electr…	0000775 // chromosome, centromeric region // inferred from direct assay; 0000776 // kinetochore // inferred from electronic annotation; 0000777 // condensed chromosome kinetochore // inferred from electronic annotation; 0005634 // nucleus // inferred from electronic annotation; 0005654 // nucleoplasm // inferred from direct assay; 0005694 // chromosome // inferred from electronic annotation; 0005…	0005515 // protein binding // inferred from physical interaction
11716629_at	6.14	8.01	-3.65	0.0039	0.4597	IER5	immediate early response 5
11758572_s_at	4.09	5.95	-3.63	0.002	0.4597	HELLS	helicase, lymphoid-specific	0001655 // urogenital system development // inferred from electronic annotation; 0006306 // DNA methylation // inferred from electronic annotation; 0006342 // chromatin silencing // inferred from electronic annotation; 0006346 // methylation-dependent chromatin silencing // inferred from sequence or structural similarity; 0006351 // transcription, DNA-templated // inferred from electronic annotat…	0000775 // chromosome, centromeric region // inferred from sequence or structural similarity; 0005634 // nucleus // inferred from electronic annotation; 0005721 // pericentric heterochromatin // inferred from sequence or structural similarity	0000166 // nucleotide binding // inferred from electronic annotation; 0003677 // DNA binding // inferred from electronic annotation; 0003682 // chromatin binding // inferred from electronic annotation; 0004386 // helicase activity // inferred from electronic annotation; 0005515 // protein binding // inferred from physical interaction; 0005524 // ATP binding // inferred from electronic annotation;…
11734804_a_at	3.17	5.02	-3.62	0.0045	0.4597	KIF20B	kinesin family member 20B	0001843 // neural tube closure // inferred from electronic annotation; 0007018 // microtubule-based movement // inferred from electronic annotation; 0007049 // cell cycle // inferred from electronic annotation; 0007050 // cell cycle arrest // non-traceable author statement; 0007067 // mitotic nuclear division // inferred from electronic annotation; 0007088 // regulation of mitotic nuclear divisio…	0000922 // spindle pole // inferred from electronic annotation; 0005634 // nucleus // inferred from direct assay; 0005654 // nucleoplasm // inferred from direct assay; 0005730 // nucleolus // inferred from direct assay; 0005737 // cytoplasm // inferred from direct assay; 0005813 // centrosome // inferred from direct assay; 0005815 // microtubule organizing center // inferred from electronic annot…	0000166 // nucleotide binding // inferred from electronic annotation; 0003777 // microtubule motor activity // inferred from electronic annotation; 0005515 // protein binding // inferred from physical interaction; 0005524 // ATP binding // inferred from electronic annotation; 0008017 // microtubule binding // inferred from direct assay; 0008574 // ATP-dependent microtubule motor activity, plus-en…
11749191_a_at	4.72	6.57	-3.61	0.1556	0.6994	ZAK	sterile alpha motif and leucine zipper containing kinase AZK	0000075 // cell cycle checkpoint // inferred from direct assay; 0000077 // DNA damage checkpoint // inferred from mutant phenotype; 0000186 // activation of MAPKK activity // traceable author statement; 0006468 // protein phosphorylation // inferred from direct assay; 0006950 // response to stress // non-traceable author statement; 0007010 // cytoskeleton organization // inferred from electronic …	0005634 // nucleus // inferred from electronic annotation; 0005737 // cytoplasm // inferred from direct assay; 0005737 // cytoplasm // inferred from sequence or structural similarity	0000166 // nucleotide binding // inferred from electronic annotation; 0000287 // magnesium ion binding // inferred from direct assay; 0004672 // protein kinase activity // inferred from electronic annotation; 0004674 // protein serine/threonine kinase activity // inferred from direct assay; 0004709 // MAP kinase kinase kinase activity // inferred from direct assay; 0005515 // protein binding // i…
11745424_a_at	3.39	5.23	-3.58	0.0016	0.4597	SMC2	structural maintenance of chromosomes 2	0000278 // mitotic cell cycle // traceable author statement; 0007049 // cell cycle // inferred from electronic annotation; 0007067 // mitotic nuclear division // inferred from electronic annotation; 0007076 // mitotic chromosome condensation // inferred from direct assay; 0010032 // meiotic chromosome condensation // inferred from electronic annotation; 0030261 // chromosome condensation // infer…	0000228 // nuclear chromosome // inferred from direct assay; 0000793 // condensed chromosome // inferred from direct assay; 0000796 // condensin complex // inferred from direct assay; 0005634 // nucleus // inferred from direct assay; 0005654 // nucleoplasm // traceable author statement; 0005694 // chromosome // inferred from electronic annotation; 0005730 // nucleolus // inferred from direct assa…	0000166 // nucleotide binding // inferred from electronic annotation; 0005515 // protein binding // inferred from physical interaction; 0005524 // ATP binding // inferred from electronic annotation; 0046982 // protein heterodimerization activity // inferred from physical interaction
11728492_at	4.14	5.96	-3.52	0.1761	0.7231	KANK4	KN motif and ankyrin repeat domains 4		0005737 // cytoplasm // inferred from electronic annotation
11734371_a_at	2.97	4.78	-3.52	0.0033	0.4597	SCML1	sex comb on midleg-like 1 (Drosophila)	0006351 // transcription, DNA-templated // inferred from electronic annotation; 0006355 // regulation of transcription, DNA-templated // inferred from electronic annotation; 0009653 // anatomical structure morphogenesis // traceable author statement	0005634 // nucleus // inferred from electronic annotation	0003677 // DNA binding // traceable author statement; 0003700 // transcription factor activity, sequence-specific DNA binding // traceable author statement; 0005515 // protein binding // inferred from electronic annotation
11732901_a_at	3.12	4.93	-3.51	0.0205	0.4892	APOBEC3A; APOBEC3A_B; APOBEC3B	apolipoprotein B mRNA editing enzyme, catalytic polypeptide-like 3A; APOBEC3A and APOBEC3B deletion hybrid; apolipoprotein B mRNA editing enzyme, catalytic polypeptide-like 3B	0002376 // immune system process // inferred from electronic annotation; 0008152 // metabolic process // inferred from electronic annotation; 0009972 // cytidine deamination // inferred from direct assay; 0009972 // cytidine deamination // inferred from mutant phenotype; 0010529 // negative regulation of transposition // inferred from direct assay; 0044356 // clearance of foreign intracellular DN…	0005634 // nucleus // inferred from direct assay; 0005654 // nucleoplasm // inferred from direct assay; 0005737 // cytoplasm // inferred from direct assay	0003723 // RNA binding // inferred from electronic annotation; 0003824 // catalytic activity // inferred from electronic annotation; 0004126 // cytidine deaminase activity // inferred from direct assay; 0004126 // cytidine deaminase activity // inferred from mutant phenotype; 0005515 // protein binding // inferred from physical interaction; 0008270 // zinc ion binding // inferred from electronic …
11734955_a_at	5.68	7.48	-3.48	0.0366	0.5139	SCML1	sex comb on midleg-like 1 (Drosophila)	0006351 // transcription, DNA-templated // inferred from electronic annotation; 0006355 // regulation of transcription, DNA-templated // inferred from electronic annotation; 0009653 // anatomical structure morphogenesis // traceable author statement	0005634 // nucleus // inferred from electronic annotation	0003677 // DNA binding // traceable author statement; 0003700 // transcription factor activity, sequence-specific DNA binding // traceable author statement; 0005515 // protein binding // inferred from electronic annotation
11753238_x_at	2.66	4.46	-3.48	0.0055	0.4597	ANKRD36	ankyrin repeat domain 36			0005515 // protein binding // inferred from electronic annotation
11727484_a_at	2.92	4.72	-3.47	0.0043	0.4597	TPR	translocated promoter region, nuclear basket protein	0000122 // negative regulation of transcription from RNA polymerase II promoter // inferred from mutant phenotype; 0000189 // MAPK import into nucleus // inferred from mutant phenotype; 0000278 // mitotic cell cycle // traceable author statement; 0005975 // carbohydrate metabolic process // traceable author statement; 0006308 // DNA catabolic process // inferred from electronic annotation; 000640…	0000775 // chromosome, centromeric region // inferred from electronic annotation; 0000776 // kinetochore // inferred from direct assay; 0005634 // nucleus // inferred from direct assay; 0005635 // nuclear envelope // inferred from direct assay; 0005643 // nuclear pore // inferred from direct assay; 0005654 // nucleoplasm // traceable author statement; 0005694 // chromosome // inferred from electr…	0003682 // chromatin binding // inferred from direct assay; 0003729 // mRNA binding // inferred from direct assay; 0005215 // transporter activity // inferred from mutant phenotype; 0005487 // nucleocytoplasmic transporter activity // inferred from direct assay; 0005515 // protein binding // inferred from physical interaction; 0008855 // exodeoxyribonuclease VII activity // inferred from electron…
11717657_a_at	5.08	6.87	-3.46	0.0053	0.4597	EZH2	enhancer of zeste 2 polycomb repressive complex 2 subunit	0000122 // negative regulation of transcription from RNA polymerase II promoter // inferred from direct assay; 0001932 // regulation of protein phosphorylation // inferred from electronic annotation; 0006306 // DNA methylation // inferred from electronic annotation; 0006325 // chromatin organization // traceable author statement; 0006351 // transcription, DNA-templated // inferred from electronic…	0000790 // nuclear chromatin // inferred from direct assay; 0005634 // nucleus // inferred from direct assay; 0005654 // nucleoplasm // inferred from direct assay; 0005654 // nucleoplasm // traceable author statement; 0005737 // cytoplasm // inferred from direct assay; 0035098 // ESC/E(Z) complex // inferred from direct assay; 0045120 // pronucleus // inferred from electronic annotation	0000975 // regulatory region DNA binding // inferred from electronic annotation; 0001047 // core promoter binding // inferred from sequence or structural similarity; 0003677 // DNA binding // traceable author statement; 0003682 // chromatin binding // inferred from direct assay; 0003723 // RNA binding // inferred from electronic annotation; 0005515 // protein binding // inferred from physical int…
11758125_s_at	5.73	7.51	-3.45	0.0585	0.556	DEPDC1B	DEP domain containing 1B	0007165 // signal transduction // inferred from electronic annotation; 0007264 // small GTPase mediated signal transduction // traceable author statement; 0016477 // cell migration // inferred from mutant phenotype; 0030177 // positive regulation of Wnt signaling pathway // inferred from mutant phenotype; 0035556 // intracellular signal transduction // inferred from electronic annotation; 0043547…	0005622 // intracellular // inferred from electronic annotation; 0005829 // cytosol // traceable author statement	0005096 // GTPase activator activity // inferred from electronic annotation
11730029_a_at	3.69	5.46	-3.42	0.0108	0.4702	E2F7	E2F transcription factor 7	0000122 // negative regulation of transcription from RNA polymerase II promoter // inferred from direct assay; 0001890 // placenta development // inferred from sequence or structural similarity; 0002040 // sprouting angiogenesis // inferred from mutant phenotype; 0006351 // transcription, DNA-templated // inferred from electronic annotation; 0006355 // regulation of transcription, DNA-templated /…	0005634 // nucleus // inferred from electronic annotation; 0005667 // transcription factor complex // inferred from electronic annotation	0000977 // RNA polymerase II regulatory region sequence-specific DNA binding // inferred from electronic annotation; 0001047 // core promoter binding // inferred from direct assay; 0001227 // transcriptional repressor activity, RNA polymerase II transcription regulatory region sequence-specific binding // inferred from electronic annotation; 0003677 // DNA binding // inferred from electronic anno…
11744313_a_at	5.16	6.94	-3.42	0.0018	0.4597	ST20	suppressor of tumorigenicity 20	0008630 // intrinsic apoptotic signaling pathway in response to DNA damage // not recorded; 0042981 // regulation of apoptotic process // inferred from electronic annotation; 0097192 // extrinsic apoptotic signaling pathway in absence of ligand // not recorded; 2001243 // negative regulation of intrinsic apoptotic signaling pathway // not recorded	0005741 // mitochondrial outer membrane // not recorded	0042803 // protein homodimerization activity // not recorded; 0046982 // protein heterodimerization activity // not recorded
11723565_a_at	4.48	6.25	-3.4	0.0047	0.4597	CENPA	centromere protein A	0000132 // establishment of mitotic spindle orientation // inferred from mutant phenotype; 0000278 // mitotic cell cycle // traceable author statement; 0006334 // nucleosome assembly // traceable author statement; 0007264 // small GTPase mediated signal transduction // traceable author statement; 0016032 // viral process // inferred from electronic annotation; 0034080 // CENP-A containing nucleos…	0000775 // chromosome, centromeric region // inferred from direct assay; 0000776 // kinetochore // inferred from electronic annotation; 0000777 // condensed chromosome kinetochore // inferred from electronic annotation; 0000778 // condensed nuclear chromosome kinetochore // inferred from direct assay; 0000780 // condensed nuclear chromosome, centromeric region // inferred from direct assay; 00007…	0003677 // DNA binding // inferred from electronic annotation; 0003682 // chromatin binding // traceable author statement; 0005515 // protein binding // inferred from physical interaction; 0046982 // protein heterodimerization activity // inferred from electronic annotation
11726089_at	4.32	6.08	-3.38	0.002	0.4597	VPS53	vacuolar protein sorting 53 homolog (S. cerevisiae)	0006810 // transport // inferred from electronic annotation; 0015031 // protein transport // inferred from electronic annotation; 0032456 // endocytic recycling // inferred from mutant phenotype; 0042147 // retrograde transport, endosome to Golgi // not recorded	0000938 // GARP complex // inferred from direct assay; 0005768 // endosome // inferred from electronic annotation; 0005794 // Golgi apparatus // inferred from direct assay; 0010008 // endosome membrane // inferred from electronic annotation; 0016020 // membrane // inferred from electronic annotation; 0048471 // perinuclear region of cytoplasm // inferred from direct assay; 0055037 // recycling en…	0005515 // protein binding // inferred from physical interaction
11728376_s_at	4.83	6.59	-3.38	0.0642	0.5682	NMU	neuromedin U	0001696 // gastric acid secretion // inferred from electronic annotation; 0006940 // regulation of smooth muscle contraction // traceable author statement; 0007165 // signal transduction // traceable author statement; 0007186 // G-protein coupled receptor signaling pathway // traceable author statement; 0007218 // neuropeptide signaling pathway // inferred from electronic annotation; 0007586 // d…	0005576 // extracellular region // traceable author statement; 0043195 // terminal bouton // inferred from electronic annotation	0005102 // receptor binding // traceable author statement; 0005515 // protein binding // inferred from physical interaction; 0042922 // neuromedin U receptor binding // inferred from electronic annotation
11749782_x_at	4.06	5.81	-3.37	0.0029	0.4597	BCAT1	branched chain amino-acid transaminase 1, cytosolic	0000082 // G1/S transition of mitotic cell cycle // traceable author statement; 0008152 // metabolic process // inferred from electronic annotation; 0008283 // cell proliferation // traceable author statement; 0008652 // cellular amino acid biosynthetic process // inferred from electronic annotation; 0009081 // branched-chain amino acid metabolic process // inferred from electronic annotation; 00…	0005737 // cytoplasm // inferred from electronic annotation; 0005739 // mitochondrion // inferred from electronic annotation; 0005829 // cytosol // traceable author statement	0003824 // catalytic activity // inferred from electronic annotation; 0004084 // branched-chain-amino-acid transaminase activity // not recorded; 0008483 // transaminase activity // inferred from electronic annotation; 0016740 // transferase activity // inferred from electronic annotation; 0042802 // identical protein binding // inferred from electronic annotation; 0052654 // L-leucine transamina…
11718689_at	3.61	5.35	-3.34	0.0505	0.5373	NES	nestin	0000086 // G2/M transition of mitotic cell cycle // inferred from direct assay; 0007275 // multicellular organismal development // inferred from electronic annotation; 0007399 // nervous system development // inferred from electronic annotation; 0007417 // central nervous system development // non-traceable author statement; 0007420 // brain development // inferred from sequence or structural sim…	0005622 // intracellular // inferred from electronic annotation; 0005737 // cytoplasm // inferred from direct assay; 0005882 // intermediate filament // non-traceable author statement; 0045111 // intermediate filament cytoskeleton // inferred from direct assay	0005198 // structural molecule activity // inferred from electronic annotation; 0005515 // protein binding // inferred from electronic annotation; 0019215 // intermediate filament binding // inferred from sequence or structural similarity
11717762_a_at	4.5	6.24	-3.34	0.0087	0.4622	CPVL	carboxypeptidase, vitellogenic-like	0006508 // proteolysis // inferred from electronic annotation; 0051603 // proteolysis involved in cellular protein catabolic process // not recorded	0070062 // extracellular exosome // inferred from direct assay	0004180 // carboxypeptidase activity // inferred from electronic annotation; 0004185 // serine-type carboxypeptidase activity // not recorded; 0008233 // peptidase activity // inferred from electronic annotation; 0016787 // hydrolase activity // inferred from electronic annotation
11731887_at	4.95	6.69	-3.34	0.0899	0.6081	KIF14	kinesin family member 14	0001558 // regulation of cell growth // inferred from mutant phenotype; 0007018 // microtubule-based movement // not recorded; 0007019 // microtubule depolymerization // inferred from sequence or structural similarity; 0007080 // mitotic metaphase plate congression // inferred from mutant phenotype; 0007264 // small GTPase mediated signal transduction // traceable author statement; 0008284 // pos…	0005634 // nucleus // inferred from electronic annotation; 0005737 // cytoplasm // inferred from electronic annotation; 0005819 // spindle // inferred from electronic annotation; 0005829 // cytosol // traceable author statement; 0005856 // cytoskeleton // inferred from electronic annotation; 0005871 // kinesin complex // not recorded; 0005874 // microtubule // inferred from direct assay; 0005886 …	0000166 // nucleotide binding // inferred from electronic annotation; 0003777 // microtubule motor activity // not recorded; 0005515 // protein binding // inferred from physical interaction; 0005524 // ATP binding // inferred from sequence or structural similarity; 0008017 // microtubule binding // inferred from sequence or structural similarity; 0008574 // ATP-dependent microtubule motor activit…
11736479_s_at	4.5	6.24	-3.33	0.0107	0.4697	FAM72A; FAM72B; FAM72C; FAM72D	family with sequence similarity 72, member A; family with sequence similarity 72, member B; family with sequence similarity 72, member C; family with sequence similarity 72, member D		0005737 // cytoplasm // inferred from direct assay; 0005739 // mitochondrion // inferred from electronic annotation; 0043231 // intracellular membrane-bounded organelle // inferred from direct assay	0005515 // protein binding // inferred from physical interaction
11752420_x_at	2.89	4.62	-3.33	0.1252	0.6602	NPIPB6	nuclear pore complex interacting protein family, member B6
11724055_x_at	3.64	5.37	-3.33	0.0084	0.4622	SGOL2	shugoshin-like 2 (S. pombe)	0000278 // mitotic cell cycle // traceable author statement; 0007049 // cell cycle // inferred from electronic annotation; 0007059 // chromosome segregation // inferred from electronic annotation; 0007264 // small GTPase mediated signal transduction // traceable author statement; 0051301 // cell division // inferred from electronic annotation; 0051321 // meiotic cell cycle // inferred from electr…	0000775 // chromosome, centromeric region // inferred from direct assay; 0000776 // kinetochore // inferred from electronic annotation; 0000777 // condensed chromosome kinetochore // inferred from electronic annotation; 0005634 // nucleus // inferred from electronic annotation; 0005654 // nucleoplasm // inferred from direct assay; 0005694 // chromosome // inferred from electronic annotation; 0005…	0005515 // protein binding // inferred from physical interaction
11716326_a_at	2.93	4.66	-3.31	0.0977	0.6217	GJA1	gap junction protein alpha 1	0001649 // osteoblast differentiation // inferred from electronic annotation; 0001701 // in utero embryonic development // inferred from electronic annotation; 0001764 // neuron migration // inferred from electronic annotation; 0001937 // negative regulation of endothelial cell proliferation // inferred from electronic annotation; 0001947 // heart looping // inferred from electronic annotation; 0…	0000139 // Golgi membrane // traceable author statement; 0005737 // cytoplasm // inferred from electronic annotation; 0005739 // mitochondrion // inferred from direct assay; 0005741 // mitochondrial outer membrane // inferred from electronic annotation; 0005764 // lysosome // inferred from electronic annotation; 0005768 // endosome // inferred from electronic annotation; 0005769 // early endosome…	0004871 // signal transducer activity // inferred from direct assay; 0004871 // signal transducer activity // inferred from mutant phenotype; 0005102 // receptor binding // inferred from electronic annotation; 0005243 // gap junction channel activity // inferred from direct assay; 0005515 // protein binding // inferred from physical interaction; 0015075 // ion transmembrane transporter activity /…
11728780_a_at	5.99	7.71	-3.3	0.2275	0.7751	ZAP70	zeta chain of T cell receptor associated protein kinase 70kDa	0002250 // adaptive immune response // traceable author statement; 0002376 // immune system process // inferred from electronic annotation; 0006468 // protein phosphorylation // inferred from direct assay; 0006468 // protein phosphorylation // non-traceable author statement; 0006955 // immune response // inferred from direct assay; 0007169 // transmembrane receptor protein tyrosine kinase signali…	0001772 // immunological synapse // not recorded; 0005737 // cytoplasm // traceable author statement; 0005829 // cytosol // traceable author statement; 0005886 // plasma membrane // inferred from direct assay; 0005886 // plasma membrane // traceable author statement; 0005911 // cell-cell junction // inferred from electronic annotation; 0016020 // membrane // inferred from electronic annotation; 0…	0000166 // nucleotide binding // inferred from electronic annotation; 0001784 // phosphotyrosine binding // inferred from electronic annotation; 0004672 // protein kinase activity // inferred from electronic annotation; 0004713 // protein tyrosine kinase activity // inferred from direct assay; 0004713 // protein tyrosine kinase activity // non-traceable author statement; 0004713 // protein tyrosi…
11727998_a_at	4.64	6.37	-3.3	0.0045	0.4597	MYEF2	myelin expression factor 2	0006351 // transcription, DNA-templated // inferred from electronic annotation; 0006357 // regulation of transcription from RNA polymerase II promoter // traceable author statement; 0006366 // transcription from RNA polymerase II promoter // traceable author statement; 0007518 // myoblast fate determination // traceable author statement; 0014902 // myotube differentiation // inferred from express…	0005634 // nucleus // inferred from direct assay; 0005654 // nucleoplasm // inferred from direct assay; 0005737 // cytoplasm // inferred from direct assay	0000166 // nucleotide binding // inferred from electronic annotation; 0003676 // nucleic acid binding // inferred from electronic annotation; 0003677 // DNA binding // inferred from electronic annotation; 0003705 // transcription factor activity, RNA polymerase II distal enhancer sequence-specific binding // traceable author statement; 0003713 // transcription coactivator activity // traceable au…
11728190_s_at	6.16	7.88	-3.3	0.2556	0.7969	CXCR4	chemokine (C-X-C motif) receptor 4	0000187 // activation of MAPK activity // traceable author statement; 0001569 // patterning of blood vessels // inferred from electronic annotation; 0001666 // response to hypoxia // inferred from expression pattern; 0001667 // ameboidal-type cell migration // inferred from electronic annotation; 0001764 // neuron migration // inferred from electronic annotation; 0002407 // dendritic cell chemota…	0005737 // cytoplasm // traceable author statement; 0005764 // lysosome // inferred from direct assay; 0005768 // endosome // inferred from electronic annotation; 0005769 // early endosome // inferred from direct assay; 0005770 // late endosome // inferred from direct assay; 0005829 // cytosol // traceable author statement; 0005886 // plasma membrane // inferred from direct assay; 0005886 // plas…	0001618 // virus receptor activity // inferred from electronic annotation; 0003779 // actin binding // inferred from direct assay; 0004871 // signal transducer activity // inferred from electronic annotation; 0004930 // G-protein coupled receptor activity // traceable author statement; 0004950 // chemokine receptor activity // inferred from electronic annotation; 0005515 // protein binding // inf…
11728875_x_at	2.74	4.46	-3.3	0.0025	0.4597	LIN9	lin-9 DREAM MuvB core complex component	0000086 // G2/M transition of mitotic cell cycle // traceable author statement; 0000278 // mitotic cell cycle // traceable author statement; 0006351 // transcription, DNA-templated // inferred from electronic annotation; 0007049 // cell cycle // inferred from electronic annotation; 0051726 // regulation of cell cycle // traceable author statement; 0071897 // DNA biosynthetic process // inferred f…	0005634 // nucleus // inferred from electronic annotation; 0005654 // nucleoplasm // inferred from direct assay; 0005654 // nucleoplasm // traceable author statement; 0017053 // transcriptional repressor complex // inferred from electronic annotation	0005515 // protein binding // inferred from physical interaction
11733327_at	5.24	6.94	-3.24	0.2366	0.7822	NKD1	naked cuticle homolog 1 (Drosophila)	0001754 // eye photoreceptor cell differentiation // inferred from sequence or structural similarity; 0007525 // somatic muscle development // inferred from sequence or structural similarity; 0016055 // Wnt signaling pathway // inferred from electronic annotation; 0030178 // negative regulation of Wnt signaling pathway // inferred from electronic annotation; 0045732 // positive regulation of prot…	0000159 // protein phosphatase type 2A complex // inferred from direct assay; 0005737 // cytoplasm // not recorded; 0005886 // plasma membrane // inferred from electronic annotation; 0016020 // membrane // inferred from electronic annotation	0005509 // calcium ion binding // inferred from electronic annotation; 0005515 // protein binding // inferred from physical interaction; 0030165 // PDZ domain binding // inferred from electronic annotation; 0046872 // metal ion binding // inferred from electronic annotation
11747114_a_at	2.38	4.08	-3.24	0.0058	0.4597	PLK4	polo-like kinase 4	0000086 // G2/M transition of mitotic cell cycle // traceable author statement; 0000278 // mitotic cell cycle // traceable author statement; 0006468 // protein phosphorylation // inferred from electronic annotation; 0006996 // organelle organization // traceable author statement; 0007099 // centriole replication // inferred from mutant phenotype; 0016310 // phosphorylation // inferred from electr…	0001741 // XY body // inferred from electronic annotation; 0005634 // nucleus // inferred from electronic annotation; 0005730 // nucleolus // inferred from sequence or structural similarity; 0005737 // cytoplasm // inferred from electronic annotation; 0005813 // centrosome // inferred from direct assay; 0005814 // centriole // inferred from direct assay; 0005829 // cytosol // traceable author sta…	0000166 // nucleotide binding // inferred from electronic annotation; 0004672 // protein kinase activity // inferred from electronic annotation; 0004674 // protein serine/threonine kinase activity // inferred from direct assay; 0004674 // protein serine/threonine kinase activity // inferred from sequence or structural similarity; 0005515 // protein binding // inferred from physical interaction; 0…
11743692_a_at	2.62	4.32	-3.24	0.0032	0.4597	MCM4	minichromosome maintenance complex component 4	0000082 // G1/S transition of mitotic cell cycle // traceable author statement; 0000278 // mitotic cell cycle // traceable author statement; 0006260 // DNA replication // non-traceable author statement; 0006260 // DNA replication // traceable author statement; 0006268 // DNA unwinding involved in DNA replication // inferred from electronic annotation; 0006270 // DNA replication initiation // infe…	0000784 // nuclear chromosome, telomeric region // inferred from direct assay; 0005634 // nucleus // non-traceable author statement; 0005654 // nucleoplasm // inferred from direct assay; 0005654 // nucleoplasm // traceable author statement; 0016020 // membrane // inferred from direct assay; 0042555 // MCM complex // inferred from direct assay	0000166 // nucleotide binding // inferred from electronic annotation; 0003677 // DNA binding // inferred from electronic annotation; 0003678 // DNA helicase activity // inferred from electronic annotation; 0003697 // single-stranded DNA binding // inferred from electronic annotation; 0004003 // ATP-dependent DNA helicase activity // inferred from direct assay; 0004386 // helicase activity // infe…
11726962_at	3.95	5.64	-3.23	0.0102	0.4684	SGTB	small glutamine-rich tetratricopeptide repeat (TPR)-containing, beta			0005515 // protein binding // inferred from physical interaction
11719391_a_at	4.26	5.95	-3.23	0.0267	0.4969	PRKDC	protein kinase, DNA-activated, catalytic polypeptide	0000723 // telomere maintenance // inferred from electronic annotation; 0000724 // double-strand break repair via homologous recombination // not recorded; 0001756 // somitogenesis // inferred from electronic annotation; 0001933 // negative regulation of protein phosphorylation // inferred from sequence or structural similarity; 0002326 // B cell lineage commitment // inferred from electronic ann…	0000784 // nuclear chromosome, telomeric region // inferred from direct assay; 0005634 // nucleus // inferred from electronic annotation; 0005654 // nucleoplasm // inferred from direct assay; 0005654 // nucleoplasm // traceable author statement; 0005667 // transcription factor complex // inferred from direct assay; 0005730 // nucleolus // inferred from electronic annotation; 0005829 // cytosol //…	0000166 // nucleotide binding // inferred from electronic annotation; 0003677 // DNA binding // inferred from electronic annotation; 0003690 // double-stranded DNA binding // inferred from electronic annotation; 0004672 // protein kinase activity // inferred from direct assay; 0004674 // protein serine/threonine kinase activity // inferred from direct assay; 0004674 // protein serine/threonine ki…
11724120_a_at	2.59	4.29	-3.23	0.0403	0.5217	TRIM59	tripartite motif containing 59	0016567 // protein ubiquitination // inferred from electronic annotation; 0043124 // negative regulation of I-kappaB kinase/NF-kappaB signaling // inferred from mutant phenotype; 0045087 // innate immune response // inferred from electronic annotation; 0046597 // negative regulation of viral entry into host cell // inferred from electronic annotation	0005622 // intracellular // inferred from electronic annotation; 0005783 // endoplasmic reticulum // inferred from sequence or structural similarity; 0005789 // endoplasmic reticulum membrane // inferred from electronic annotation; 0016020 // membrane // inferred from electronic annotation; 0016021 // integral component of membrane // inferred from electronic annotation	0004842 // ubiquitin-protein transferase activity // inferred from electronic annotation; 0005515 // protein binding // inferred from physical interaction; 0008270 // zinc ion binding // inferred from electronic annotation; 0046872 // metal ion binding // inferred from electronic annotation
11731907_s_at	2.65	4.34	-3.23	0.007	0.4597	FBXO11	F-box protein 11	0006464 // cellular protein modification process // inferred from direct assay; 0006511 // ubiquitin-dependent protein catabolic process // non-traceable author statement; 0007605 // sensory perception of sound // inferred from electronic annotation; 0016567 // protein ubiquitination // inferred from electronic annotation; 0016567 // protein ubiquitination // non-traceable author statement; 00352…	0000151 // ubiquitin ligase complex // non-traceable author statement; 0005634 // nucleus // inferred from direct assay; 0005694 // chromosome // inferred from electronic annotation; 0005730 // nucleolus // inferred from direct assay; 0005737 // cytoplasm // inferred from direct assay	0004842 // ubiquitin-protein transferase activity // non-traceable author statement; 0005515 // protein binding // inferred from physical interaction; 0008270 // zinc ion binding // inferred from electronic annotation; 0016274 // protein-arginine N-methyltransferase activity // inferred from direct assay; 0046872 // metal ion binding // inferred from electronic annotation
11722251_a_at	4.81	6.5	-3.23	0.0298	0.5007	NEK2	NIMA-related kinase 2	0000070 // mitotic sister chromatid segregation // inferred from electronic annotation; 0000086 // G2/M transition of mitotic cell cycle // traceable author statement; 0000278 // mitotic cell cycle // traceable author statement; 0001824 // blastocyst development // inferred from electronic annotation; 0006468 // protein phosphorylation // inferred from direct assay; 0006468 // protein phosphoryla…	0000775 // chromosome, centromeric region // inferred from electronic annotation; 0000776 // kinetochore // inferred from direct assay; 0000777 // condensed chromosome kinetochore // inferred from electronic annotation; 0000794 // condensed nuclear chromosome // inferred from electronic annotation; 0000922 // spindle pole // inferred from electronic annotation; 0005634 // nucleus // inferred from…	0000166 // nucleotide binding // inferred from electronic annotation; 0004672 // protein kinase activity // inferred from direct assay; 0004672 // protein kinase activity // inferred from mutant phenotype; 0004674 // protein serine/threonine kinase activity // traceable author statement; 0005515 // protein binding // inferred from physical interaction; 0005524 // ATP binding // inferred from elec…
11747876_a_at	4.02	5.71	-3.22	0.1699	0.7162	EDNRA	endothelin receptor type A	0001569 // patterning of blood vessels // inferred from electronic annotation; 0001666 // response to hypoxia // inferred from electronic annotation; 0001701 // in utero embryonic development // inferred from electronic annotation; 0001821 // histamine secretion // inferred from electronic annotation; 0001934 // positive regulation of protein phosphorylation // inferred from electronic annotation…	0005829 // cytosol // traceable author statement; 0005886 // plasma membrane // traceable author statement; 0005887 // integral component of plasma membrane // traceable author statement; 0016020 // membrane // inferred from electronic annotation; 0016021 // integral component of membrane // inferred from electronic annotation; 0030315 // T-tubule // inferred from electronic annotation; 0031965 /…	0004435 // phosphatidylinositol phospholipase C activity // traceable author statement; 0004871 // signal transducer activity // inferred from electronic annotation; 0004930 // G-protein coupled receptor activity // inferred from electronic annotation; 0004962 // endothelin receptor activity // non-traceable author statement; 0005515 // protein binding // inferred from physical interaction
11721182_a_at	3.88	5.56	-3.21	0.1242	0.6591	PLPPR4	phospholipid phosphatase related 4	0006470 // protein dephosphorylation // inferred from electronic annotation; 0006644 // phospholipid metabolic process // not recorded; 0007165 // signal transduction // not recorded; 0007409 // axonogenesis // not recorded; 0046839 // phospholipid dephosphorylation // not recorded; 0048839 // inner ear development // inferred from electronic annotation	0005887 // integral component of plasma membrane // not recorded; 0009897 // external side of plasma membrane // inferred from electronic annotation; 0016020 // membrane // inferred from electronic annotation; 0016021 // integral component of membrane // inferred from electronic annotation	0003824 // catalytic activity // inferred from electronic annotation; 0005515 // protein binding // inferred from electronic annotation; 0008195 // phosphatidate phosphatase activity // inferred from electronic annotation; 0016787 // hydrolase activity // inferred from electronic annotation; 0042577 // lipid phosphatase activity // not recorded
11725014_at	2.79	4.45	-3.16	0.0246	0.4969	MAP9	microtubule-associated protein 9	0000910 // cytokinesis // inferred from electronic annotation; 0007049 // cell cycle // inferred from electronic annotation; 0007067 // mitotic nuclear division // inferred from electronic annotation; 0007088 // regulation of mitotic nuclear division // inferred from electronic annotation; 0051225 // spindle assembly // inferred from electronic annotation; 0051301 // cell division // inferred fro…	0000235 // astral microtubule // inferred from electronic annotation; 0005737 // cytoplasm // inferred from electronic annotation; 0005818 // aster // inferred from electronic annotation; 0005819 // spindle // inferred from electronic annotation; 0005856 // cytoskeleton // inferred from electronic annotation; 0005874 // microtubule // inferred from electronic annotation; 0015630 // microtubule cy…
11722442_a_at	3.65	5.32	-3.16	0.0051	0.4597	NUF2	NUF2, NDC80 kinetochore complex component	0000278 // mitotic cell cycle // traceable author statement; 0007049 // cell cycle // inferred from electronic annotation; 0007059 // chromosome segregation // non-traceable author statement; 0007067 // mitotic nuclear division // inferred from electronic annotation; 0007264 // small GTPase mediated signal transduction // traceable author statement; 0051301 // cell division // inferred from elect…	0000775 // chromosome, centromeric region // non-traceable author statement; 0000776 // kinetochore // inferred from electronic annotation; 0000777 // condensed chromosome kinetochore // inferred from electronic annotation; 0005634 // nucleus // inferred from direct assay; 0005694 // chromosome // inferred from electronic annotation; 0005829 // cytosol // traceable author statement; 0016020 // me…	0005515 // protein binding // inferred from physical interaction
11722276_at	4.71	6.37	-3.16	0.0307	0.503	ZBED4	zinc finger, BED-type containing 4		0005634 // nucleus // inferred from direct assay; 0005654 // nucleoplasm // inferred from direct assay; 0005737 // cytoplasm // inferred from direct assay	0003676 // nucleic acid binding // inferred from electronic annotation; 0003677 // DNA binding // inferred from electronic annotation; 0005515 // protein binding // inferred from physical interaction; 0046872 // metal ion binding // inferred from electronic annotation; 0046983 // protein dimerization activity // inferred from electronic annotation
11758228_s_at	5.09	6.74	-3.15	0.005	0.4597	AMMECR1	Alport syndrome, mental retardation, midface hypoplasia and elliptocytosis chromosomal region gene 1			0005515 // protein binding // inferred from physical interaction
11754676_a_at	4.41	6.06	-3.15	0.0038	0.4597	CENPE	centromere protein E	0000278 // mitotic cell cycle // inferred from mutant phenotype; 0000278 // mitotic cell cycle // traceable author statement; 0007018 // microtubule-based movement // traceable author statement; 0007049 // cell cycle // inferred from electronic annotation; 0007059 // chromosome segregation // inferred from mutant phenotype; 0007067 // mitotic nuclear division // inferred from electronic annotatio…	0000775 // chromosome, centromeric region // inferred from direct assay; 0000776 // kinetochore // inferred from direct assay; 0000777 // condensed chromosome kinetochore // inferred from electronic annotation; 0000779 // condensed chromosome, centromeric region // inferred from direct assay; 0000940 // condensed chromosome outer kinetochore // traceable author statement; 0005634 // nucleus // in…	0000166 // nucleotide binding // inferred from electronic annotation; 0003777 // microtubule motor activity // inferred from mutant phenotype; 0005515 // protein binding // inferred from physical interaction; 0005524 // ATP binding // inferred from electronic annotation; 0008017 // microtubule binding // inferred from electronic annotation; 0016887 // ATPase activity // not recorded; 0043515 // k…
11718643_a_at	5.29	6.94	-3.14	0.2848	0.8181	OSBPL8	oxysterol binding protein-like 8	0006810 // transport // inferred from electronic annotation; 0006869 // lipid transport // inferred from electronic annotation; 0010891 // negative regulation of sequestering of triglyceride // inferred from direct assay; 0015914 // phospholipid transport // inferred from direct assay; 0030336 // negative regulation of cell migration // inferred from electronic annotation; 0032148 // activation o…	0005634 // nucleus // inferred from electronic annotation; 0005783 // endoplasmic reticulum // inferred from direct assay; 0005789 // endoplasmic reticulum membrane // inferred from electronic annotation; 0016020 // membrane // inferred from direct assay; 0016021 // integral component of membrane // inferred from electronic annotation; 0031965 // nuclear membrane // inferred from electronic annot…	0001786 // phosphatidylserine binding // inferred from direct assay; 0005515 // protein binding // inferred from electronic annotation; 0005548 // phospholipid transporter activity // inferred from direct assay; 0008289 // lipid binding // inferred from electronic annotation; 0015485 // cholesterol binding // inferred from direct assay; 0070273 // phosphatidylinositol-4-phosphate binding // infer…
11759578_s_at	4.57	6.22	-3.14	0.0188	0.4882	RASSF8	Ras association (RalGDS/AF-6) domain family (N-terminal) member 8	0007165 // signal transduction // inferred from electronic annotation
11750694_a_at	4.65	6.3	-3.14	0.0151	0.4729	RECQL	RecQ helicase-like	0000733 // DNA strand renaturation // inferred from direct assay; 0006260 // DNA replication // inferred from electronic annotation; 0006281 // DNA repair // traceable author statement; 0006310 // DNA recombination // inferred from electronic annotation; 0032508 // DNA duplex unwinding // inferred from direct assay; 0032508 // DNA duplex unwinding // traceable author statement	0005634 // nucleus // inferred from direct assay; 0005654 // nucleoplasm // inferred from direct assay; 0016020 // membrane // inferred from direct assay	0000166 // nucleotide binding // inferred from electronic annotation; 0003676 // nucleic acid binding // inferred from electronic annotation; 0003677 // DNA binding // inferred from electronic annotation; 0003678 // DNA helicase activity // inferred from direct assay; 0004003 // ATP-dependent DNA helicase activity // traceable author statement; 0004386 // helicase activity // inferred from electr…
11731610_x_at	3.41	5.06	-3.13	0.003	0.4597	GPALPP1	GPALPP motifs containing 1
11730112_a_at	3.89	5.54	-3.13	0.0026	0.4597	DEPDC1	DEP domain containing 1	0006351 // transcription, DNA-templated // inferred from electronic annotation; 0006355 // regulation of transcription, DNA-templated // inferred from electronic annotation; 0007165 // signal transduction // inferred from electronic annotation; 0035556 // intracellular signal transduction // inferred from electronic annotation; 0043547 // positive regulation of GTPase activity // inferred from el…	0005622 // intracellular // inferred from electronic annotation; 0005634 // nucleus // inferred from direct assay; 0005654 // nucleoplasm // inferred from direct assay; 0017053 // transcriptional repressor complex // inferred from direct assay	0005096 // GTPase activator activity // inferred from electronic annotation; 0005515 // protein binding // inferred from physical interaction
11726555_a_at	4.96	6.61	-3.13	0.2172	0.7648	SALL1	spalt-like transcription factor 1	0000122 // negative regulation of transcription from RNA polymerase II promoter // inferred from direct assay; 0001657 // ureteric bud development // inferred from sequence or structural similarity; 0001658 // branching involved in ureteric bud morphogenesis // inferred from sequence or structural similarity; 0001822 // kidney development // inferred from mutant phenotype; 0001843 // neural tube …	0000792 // heterochromatin // inferred from direct assay; 0005634 // nucleus // inferred from direct assay; 0005737 // cytoplasm // inferred from direct assay; 0010369 // chromocenter // inferred from direct assay; 0016581 // NuRD complex // inferred from sequence or structural similarity	0000978 // RNA polymerase II core promoter proximal region sequence-specific DNA binding // inferred from electronic annotation; 0001078 // transcriptional repressor activity, RNA polymerase II core promoter proximal region sequence-specific binding // inferred from electronic annotation; 0003676 // nucleic acid binding // inferred from electronic annotation; 0003677 // DNA binding // non-traceab…
11748774_x_at	4.66	6.3	-3.13	0.1216	0.6562	CTSV	cathepsin V	0006508 // proteolysis // inferred from electronic annotation; 0007154 // cell communication // inferred from electronic annotation; 0007283 // spermatogenesis // inferred from electronic annotation; 0008584 // male gonad development // inferred from electronic annotation; 0009267 // cellular response to starvation // inferred from electronic annotation; 0009749 // response to glucose // inferred…	0005576 // extracellular region // traceable author statement; 0005615 // extracellular space // not recorded; 0005634 // nucleus // inferred from electronic annotation; 0005730 // nucleolus // inferred from electronic annotation; 0005737 // cytoplasm // inferred from electronic annotation; 0005764 // lysosome // not recorded; 0005773 // vacuole // inferred from electronic annotation; 0005902 // …	0004177 // aminopeptidase activity // inferred from electronic annotation; 0004197 // cysteine-type endopeptidase activity // inferred from electronic annotation; 0005515 // protein binding // inferred from physical interaction; 0008233 // peptidase activity // inferred from electronic annotation; 0008234 // cysteine-type peptidase activity // traceable author statement; 0016787 // hydrolase acti…
11725386_a_at	2.75	4.39	-3.12	0.0075	0.4597	HOMER1	homer scaffolding protein 1	0003009 // skeletal muscle contraction // inferred from electronic annotation; 0007206 // phospholipase C-activating G-protein coupled glutamate receptor signaling pathway // traceable author statement; 0007216 // G-protein coupled glutamate receptor signaling pathway // inferred from electronic annotation; 0007268 // synaptic transmission // traceable author statement; 0007623 // circadian rhyth…	0005737 // cytoplasm // inferred from electronic annotation; 0005886 // plasma membrane // ---; 0005886 // plasma membrane // inferred from electronic annotation; 0014069 // postsynaptic density // inferred from electronic annotation; 0016020 // membrane // inferred from electronic annotation; 0030018 // Z disc // inferred from electronic annotation; 0030054 // cell junction // inferred from elec…	0005102 // receptor binding // inferred from electronic annotation; 0005515 // protein binding // inferred from physical interaction; 0031802 // type 5 metabotropic glutamate receptor binding // inferred from electronic annotation; 0032947 // protein complex scaffold // inferred from electronic annotation; 0035256 // G-protein coupled glutamate receptor binding // not recorded; 0035591 // signali…
11731221_at	4.01	5.64	-3.11	0.0127	0.4729	MICU3	mitochondrial calcium uptake family, member 3		0005739 // mitochondrion // inferred from electronic annotation; 0016020 // membrane // inferred from electronic annotation; 0016021 // integral component of membrane // inferred from electronic annotation	0005509 // calcium ion binding // inferred from electronic annotation; 0046872 // metal ion binding // inferred from electronic annotation
11724984_a_at	2.57	4.21	-3.11	0.0211	0.4898	EXPH5	exophilin 5	0003334 // keratinocyte development // inferred from mutant phenotype; 0006886 // intracellular protein transport // inferred from electronic annotation; 0045921 // positive regulation of exocytosis // inferred from mutant phenotype; 0050714 // positive regulation of protein secretion // inferred from mutant phenotype; 0071985 // multivesicular body sorting pathway // inferred from mutant phenoty…	0005622 // intracellular // inferred from electronic annotation; 0005768 // endosome // inferred from direct assay	0005515 // protein binding // inferred from electronic annotation; 0017137 // Rab GTPase binding // inferred from physical interaction
11728988_at	5.54	7.17	-3.09	0.0859	0.6026	FAHD2B	fumarylacetoacetate hydrolase domain containing 2B	0008152 // metabolic process // inferred from electronic annotation		0003824 // catalytic activity // inferred from electronic annotation; 0016787 // hydrolase activity // inferred from electronic annotation; 0046872 // metal ion binding // inferred from electronic annotation
11759521_a_at	3.92	5.55	-3.09	0.0063	0.4597	SBNO1	strawberry notch homolog 1 (Drosophila)	0006355 // regulation of transcription, DNA-templated // inferred from electronic annotation
11762617_x_at	4.43	6.06	-3.09	0.0278	0.4969	ANKRD36	ankyrin repeat domain 36
11754207_a_at	3.07	4.7	-3.09	0.0033	0.4597	UBE3D	ubiquitin protein ligase E3D	0016567 // protein ubiquitination // inferred from electronic annotation	0005737 // cytoplasm // inferred from electronic annotation	0016874 // ligase activity // inferred from electronic annotation
11746467_a_at	3.39	5.02	-3.09	0.0061	0.4597	HELLS	helicase, lymphoid-specific	0001655 // urogenital system development // inferred from electronic annotation; 0006306 // DNA methylation // inferred from electronic annotation; 0006342 // chromatin silencing // inferred from electronic annotation; 0006346 // methylation-dependent chromatin silencing // inferred from sequence or structural similarity; 0006351 // transcription, DNA-templated // inferred from electronic annotat…	0000775 // chromosome, centromeric region // inferred from sequence or structural similarity; 0005634 // nucleus // inferred from electronic annotation; 0005721 // pericentric heterochromatin // inferred from sequence or structural similarity	0000166 // nucleotide binding // inferred from electronic annotation; 0003677 // DNA binding // inferred from electronic annotation; 0003682 // chromatin binding // inferred from electronic annotation; 0004386 // helicase activity // inferred from electronic annotation; 0005515 // protein binding // inferred from physical interaction; 0005524 // ATP binding // inferred from electronic annotation;…
11749750_a_at	3.48	5.11	-3.09	0.0419	0.5221	WIPF1	WAS/WASL interacting protein family, member 1	0000147 // actin cortical patch assembly // not recorded; 0006461 // protein complex assembly // traceable author statement; 0006897 // endocytosis // not recorded; 0007264 // small GTPase mediated signal transduction // traceable author statement; 0008154 // actin polymerization or depolymerization // inferred from electronic annotation; 0008360 // regulation of cell shape // not recorded; 00300…	0001726 // ruffle // inferred from electronic annotation; 0005737 // cytoplasm // inferred from electronic annotation; 0005829 // cytosol // traceable author statement; 0005856 // cytoskeleton // inferred from electronic annotation; 0005884 // actin filament // not recorded; 0015629 // actin cytoskeleton // traceable author statement; 0016023 // cytoplasmic membrane-bounded vesicle // inferred fr…	0003779 // actin binding // traceable author statement; 0005515 // protein binding // inferred from physical interaction; 0005522 // profilin binding // traceable author statement; 0051015 // actin filament binding // not recorded
11725081_s_at	4.51	6.13	-3.09	0.005	0.4597	RNFT1	ring finger protein, transmembrane 1		0016020 // membrane // inferred from electronic annotation; 0016021 // integral component of membrane // inferred from electronic annotation	0005515 // protein binding // inferred from electronic annotation; 0008270 // zinc ion binding // inferred from electronic annotation; 0046872 // metal ion binding // inferred from electronic annotation
11746509_a_at	3.02	4.65	-3.08	0.0027	0.4597	TDG	thymine DNA glycosylase	0000122 // negative regulation of transcription from RNA polymerase II promoter // inferred from electronic annotation; 0006281 // DNA repair // traceable author statement; 0006284 // base-excision repair // inferred from direct assay; 0006284 // base-excision repair // traceable author statement; 0006285 // base-excision repair, AP site formation // traceable author statement; 0006298 // mismatc…	0005634 // nucleus // inferred from direct assay; 0005654 // nucleoplasm // inferred from direct assay; 0005654 // nucleoplasm // traceable author statement; 0005886 // plasma membrane // inferred from direct assay; 0016605 // PML body // inferred from electronic annotation	0001104 // RNA polymerase II transcription cofactor activity // inferred from electronic annotation; 0003684 // damaged DNA binding // traceable author statement; 0003690 // double-stranded DNA binding // inferred from direct assay; 0004844 // uracil DNA N-glycosylase activity // not recorded; 0005080 // protein kinase C binding // inferred from electronic annotation; 0005515 // protein binding /…
11720617_at	5.06	6.68	-3.08	0.1613	0.706	TRIM9	tripartite motif containing 9	0016079 // synaptic vesicle exocytosis // inferred from electronic annotation; 0016567 // protein ubiquitination // inferred from electronic annotation; 0035544 // negative regulation of SNARE complex assembly // inferred from electronic annotation; 0043161 // proteasome-mediated ubiquitin-dependent protein catabolic process // inferred from direct assay; 0045955 // negative regulation of calcium…	0005622 // intracellular // inferred from electronic annotation; 0005737 // cytoplasm // inferred from direct assay; 0005856 // cytoskeleton // inferred from electronic annotation; 0008021 // synaptic vesicle // inferred from electronic annotation; 0030054 // cell junction // inferred from electronic annotation; 0030425 // dendrite // inferred from direct assay; 0031410 // cytoplasmic vesicle // …	0000149 // SNARE binding // inferred from electronic annotation; 0004842 // ubiquitin-protein transferase activity // inferred from direct assay; 0005515 // protein binding // inferred from physical interaction; 0008270 // zinc ion binding // inferred from electronic annotation; 0016874 // ligase activity // inferred from electronic annotation; 0042803 // protein homodimerization activity // infe…
11734971_s_at	2.21	3.83	-3.07	0.0025	0.4597	MCM8	minichromosome maintenance 8 homologous recombination repair factor	0000082 // G1/S transition of mitotic cell cycle // traceable author statement; 0000278 // mitotic cell cycle // traceable author statement; 0000724 // double-strand break repair via homologous recombination // inferred from electronic annotation; 0006260 // DNA replication // traceable author statement; 0006271 // DNA strand elongation involved in DNA replication // traceable author statement; 0…	0005634 // nucleus // inferred from direct assay; 0005654 // nucleoplasm // traceable author statement; 0016020 // membrane // inferred from electronic annotation; 0016021 // integral component of membrane // inferred from electronic annotation; 0097362 // MCM8-MCM9 complex // inferred from direct assay	0000166 // nucleotide binding // inferred from electronic annotation; 0003677 // DNA binding // inferred from electronic annotation; 0004386 // helicase activity // inferred from electronic annotation; 0005515 // protein binding // inferred from physical interaction; 0005524 // ATP binding // inferred from electronic annotation; 0016787 // hydrolase activity // inferred from electronic annotation
11724994_at	5.1	6.71	-3.06	0.029	0.4983	FAM101B	family with sequence similarity 101, member B	0001837 // epithelial to mesenchymal transition // inferred from electronic annotation; 0030036 // actin cytoskeleton organization // inferred from electronic annotation; 0048705 // skeletal system morphogenesis // inferred from electronic annotation; 0061182 // negative regulation of chondrocyte development // inferred from electronic annotation; 0061572 // actin filament bundle organization // …	0005737 // cytoplasm // inferred from electronic annotation; 0005856 // cytoskeleton // inferred from electronic annotation; 0015629 // actin cytoskeleton // inferred from electronic annotation; 0032432 // actin filament bundle // inferred from electronic annotation	0031005 // filamin binding // inferred from direct assay
11733875_a_at	7.37	8.99	-3.06	0.0371	0.514	SMC4	structural maintenance of chromosomes 4	0000070 // mitotic sister chromatid segregation // traceable author statement; 0000278 // mitotic cell cycle // traceable author statement; 0007049 // cell cycle // inferred from electronic annotation; 0007067 // mitotic nuclear division // inferred from electronic annotation; 0007076 // mitotic chromosome condensation // inferred from direct assay; 0010032 // meiotic chromosome condensation // i…	0000796 // condensin complex // inferred from direct assay; 0000796 // condensin complex // traceable author statement; 0005634 // nucleus // traceable author statement; 0005654 // nucleoplasm // inferred from direct assay; 0005654 // nucleoplasm // traceable author statement; 0005694 // chromosome // inferred from electronic annotation; 0005737 // cytoplasm // inferred from direct assay; 0005829…	0000166 // nucleotide binding // inferred from electronic annotation; 0005515 // protein binding // inferred from physical interaction; 0005524 // ATP binding // traceable author statement; 0046982 // protein heterodimerization activity // inferred from physical interaction
11725680_at	5.29	6.9	-3.05	0.0962	0.619	SMC3	structural maintenance of chromosomes 3	0000278 // mitotic cell cycle // traceable author statement; 0006275 // regulation of DNA replication // inferred from mutant phenotype; 0006281 // DNA repair // inferred from electronic annotation; 0006974 // cellular response to DNA damage stimulus // inferred from electronic annotation; 0007049 // cell cycle // inferred from electronic annotation; 0007052 // mitotic spindle organization // inf…	0000775 // chromosome, centromeric region // traceable author statement; 0000785 // chromatin // inferred from direct assay; 0000800 // lateral element // inferred from electronic annotation; 0000922 // spindle pole // inferred from direct assay; 0005604 // basement membrane // inferred from electronic annotation; 0005634 // nucleus // traceable author statement; 0005654 // nucleoplasm // inferre…	0000166 // nucleotide binding // inferred from electronic annotation; 0003682 // chromatin binding // inferred from electronic annotation; 0003777 // microtubule motor activity // non-traceable author statement; 0005515 // protein binding // inferred from physical interaction; 0005524 // ATP binding // inferred from electronic annotation; 0036033 // mediator complex binding // inferred from elect…
11750695_x_at	5.08	6.68	-3.04	0.0202	0.4892	RECQL	RecQ helicase-like	0000733 // DNA strand renaturation // inferred from direct assay; 0006260 // DNA replication // inferred from electronic annotation; 0006281 // DNA repair // traceable author statement; 0006310 // DNA recombination // inferred from electronic annotation; 0032508 // DNA duplex unwinding // inferred from direct assay; 0032508 // DNA duplex unwinding // traceable author statement	0005634 // nucleus // inferred from direct assay; 0005654 // nucleoplasm // inferred from direct assay; 0016020 // membrane // inferred from direct assay	0000166 // nucleotide binding // inferred from electronic annotation; 0003676 // nucleic acid binding // inferred from electronic annotation; 0003677 // DNA binding // inferred from electronic annotation; 0003678 // DNA helicase activity // inferred from direct assay; 0004003 // ATP-dependent DNA helicase activity // traceable author statement; 0004386 // helicase activity // inferred from electr…
11734659_a_at	5.92	7.52	-3.04	0.0026	0.4597	FOS	FBJ murine osteosarcoma viral oncogene homolog	0001661 // conditioned taste aversion // inferred from electronic annotation; 0002224 // toll-like receptor signaling pathway // traceable author statement; 0002755 // MyD88-dependent toll-like receptor signaling pathway // traceable author statement; 0002756 // MyD88-independent toll-like receptor signaling pathway // traceable author statement; 0006306 // DNA methylation // traceable author sta…	0005634 // nucleus // traceable author statement; 0005654 // nucleoplasm // inferred from direct assay; 0005654 // nucleoplasm // traceable author statement; 0005667 // transcription factor complex // inferred from electronic annotation; 0005737 // cytoplasm // inferred from electronic annotation; 0005783 // endoplasmic reticulum // inferred from electronic annotation; 0005829 // cytosol // infer…	0000978 // RNA polymerase II core promoter proximal region sequence-specific DNA binding // not recorded; 0000979 // RNA polymerase II core promoter sequence-specific DNA binding // inferred from electronic annotation; 0000982 // transcription factor activity, RNA polymerase II core promoter proximal region sequence-specific binding // not recorded; 0001077 // transcriptional activator activity, …
11720450_a_at	3.93	5.54	-3.04	0.1418	0.6812	RNF43	ring finger protein 43	0016055 // Wnt signaling pathway // inferred from electronic annotation; 0016567 // protein ubiquitination // inferred from direct assay; 0030178 // negative regulation of Wnt signaling pathway // inferred from mutant phenotype; 0038018 // Wnt receptor catabolic process // inferred from direct assay; 0042787 // protein ubiquitination involved in ubiquitin-dependent protein catabolic process // in…	0005634 // nucleus // inferred from electronic annotation; 0005635 // nuclear envelope // inferred from electronic annotation; 0005783 // endoplasmic reticulum // inferred from electronic annotation; 0005789 // endoplasmic reticulum membrane // inferred from electronic annotation; 0005886 // plasma membrane // traceable author statement; 0005887 // integral component of plasma membrane // inferre…	0004842 // ubiquitin-protein transferase activity // inferred from direct assay; 0005109 // frizzled binding // inferred from physical interaction; 0005515 // protein binding // inferred from physical interaction; 0008270 // zinc ion binding // inferred from electronic annotation; 0016874 // ligase activity // inferred from electronic annotation; 0046872 // metal ion binding // inferred from elec…
11754057_x_at	7.25	8.85	-3.03	0.0027	0.4597	CRABP2	cellular retinoic acid binding protein 2	0002138 // retinoic acid biosynthetic process // inferred from electronic annotation; 0006355 // regulation of transcription, DNA-templated // traceable author statement; 0006810 // transport // inferred from electronic annotation; 0007165 // signal transduction // traceable author statement; 0008544 // epidermis development // traceable author statement; 0035115 // embryonic forelimb morphogenes…	0005634 // nucleus // inferred from electronic annotation; 0005654 // nucleoplasm // inferred from direct assay; 0005654 // nucleoplasm // traceable author statement; 0005737 // cytoplasm // inferred from direct assay; 0005783 // endoplasmic reticulum // inferred from electronic annotation; 0005829 // cytosol // traceable author statement; 0070062 // extracellular exosome // inferred from direct …	0001972 // retinoic acid binding // inferred from electronic annotation; 0005215 // transporter activity // inferred from electronic annotation; 0005501 // retinoid binding // traceable author statement; 0005515 // protein binding // inferred from physical interaction; 0008289 // lipid binding // inferred from electronic annotation; 0016918 // retinal binding // inferred from electronic annotatio…
11759770_a_at	2.19	3.79	-3.03	0.0026	0.4597	UCHL5	ubiquitin C-terminal hydrolase L5	0006281 // DNA repair // inferred from electronic annotation; 0006310 // DNA recombination // inferred from electronic annotation; 0006351 // transcription, DNA-templated // inferred from electronic annotation; 0006355 // regulation of transcription, DNA-templated // inferred from electronic annotation; 0006508 // proteolysis // inferred from electronic annotation; 0006511 // ubiquitin-dependent …	0000502 // proteasome complex // inferred from electronic annotation; 0005622 // intracellular // inferred from electronic annotation; 0005634 // nucleus // inferred from direct assay; 0005737 // cytoplasm // not recorded; 0005829 // cytosol // inferred from direct assay; 0031011 // Ino80 complex // inferred from direct assay	0004843 // ubiquitin-specific protease activity // inferred from direct assay; 0004866 // endopeptidase inhibitor activity // inferred from mutant phenotype; 0005515 // protein binding // inferred from physical interaction; 0008233 // peptidase activity // inferred from electronic annotation; 0008234 // cysteine-type peptidase activity // inferred from electronic annotation; 0008242 // omega pept…
11727916_a_at	5	6.6	-3.02	0.0097	0.4646	CENPA	centromere protein A	0000132 // establishment of mitotic spindle orientation // inferred from mutant phenotype; 0000278 // mitotic cell cycle // traceable author statement; 0006334 // nucleosome assembly // traceable author statement; 0007264 // small GTPase mediated signal transduction // traceable author statement; 0016032 // viral process // inferred from electronic annotation; 0034080 // CENP-A containing nucleos…	0000775 // chromosome, centromeric region // inferred from direct assay; 0000776 // kinetochore // inferred from electronic annotation; 0000777 // condensed chromosome kinetochore // inferred from electronic annotation; 0000778 // condensed nuclear chromosome kinetochore // inferred from direct assay; 0000780 // condensed nuclear chromosome, centromeric region // inferred from direct assay; 00007…	0003677 // DNA binding // inferred from electronic annotation; 0003682 // chromatin binding // traceable author statement; 0005515 // protein binding // inferred from physical interaction; 0046982 // protein heterodimerization activity // inferred from electronic annotation
11735496_at	3.92	5.51	-3.02	0.1755	0.7225	SMCO2	single-pass membrane protein with coiled-coil domains 2		0016020 // membrane // inferred from electronic annotation; 0016021 // integral component of membrane // inferred from electronic annotation
11759106_at	4.47	6.06	-3.02	0.0957	0.6189	NKD1	naked cuticle homolog 1 (Drosophila)	0001754 // eye photoreceptor cell differentiation // inferred from sequence or structural similarity; 0007525 // somatic muscle development // inferred from sequence or structural similarity; 0016055 // Wnt signaling pathway // inferred from electronic annotation; 0030178 // negative regulation of Wnt signaling pathway // inferred from electronic annotation; 0045732 // positive regulation of prot…	0000159 // protein phosphatase type 2A complex // inferred from direct assay; 0005737 // cytoplasm // not recorded; 0005886 // plasma membrane // inferred from electronic annotation; 0016020 // membrane // inferred from electronic annotation	0005509 // calcium ion binding // inferred from electronic annotation; 0005515 // protein binding // inferred from physical interaction; 0030165 // PDZ domain binding // inferred from electronic annotation; 0046872 // metal ion binding // inferred from electronic annotation
11744416_s_at	3.99	5.59	-3.01	0.003	0.4597	SALL2	spalt-like transcription factor 2	0000122 // negative regulation of transcription from RNA polymerase II promoter // not recorded; 0001654 // eye development // inferred from direct assay; 0006351 // transcription, DNA-templated // inferred from electronic annotation; 0006355 // regulation of transcription, DNA-templated // inferred from electronic annotation; 0007165 // signal transduction // not recorded; 0021915 // neural tube…	0005634 // nucleus // not recorded; 0016581 // NuRD complex // inferred from electronic annotation	0003676 // nucleic acid binding // inferred from electronic annotation; 0003677 // DNA binding // inferred from electronic annotation; 0003700 // transcription factor activity, sequence-specific DNA binding // not recorded; 0005515 // protein binding // inferred from physical interaction; 0043565 // sequence-specific DNA binding // not recorded; 0044212 // transcription regulatory region DNA bind…
11722113_a_at	4.07	5.66	-3.01	0.0385	0.518	ZNF232	zinc finger protein 232	0006351 // transcription, DNA-templated // inferred from electronic annotation; 0006355 // regulation of transcription, DNA-templated // not recorded	0005634 // nucleus // not recorded	0003676 // nucleic acid binding // inferred from electronic annotation; 0003677 // DNA binding // inferred from electronic annotation; 0003700 // transcription factor activity, sequence-specific DNA binding // not recorded; 0005515 // protein binding // inferred from physical interaction; 0043565 // sequence-specific DNA binding // not recorded; 0046872 // metal ion binding // inferred from elect…
11721418_at	4.28	5.87	-3.01	0.0591	0.5584	SH3RF3	SH3 domain containing ring finger 3			0005515 // protein binding // inferred from physical interaction; 0008270 // zinc ion binding // inferred from electronic annotation; 0046872 // metal ion binding // inferred from electronic annotation
11758529_s_at	5.12	6.71	-3	0.0166	0.4761	CENPA	centromere protein A	0000132 // establishment of mitotic spindle orientation // inferred from mutant phenotype; 0000278 // mitotic cell cycle // traceable author statement; 0006334 // nucleosome assembly // traceable author statement; 0007264 // small GTPase mediated signal transduction // traceable author statement; 0016032 // viral process // inferred from electronic annotation; 0034080 // CENP-A containing nucleos…	0000775 // chromosome, centromeric region // inferred from direct assay; 0000776 // kinetochore // inferred from electronic annotation; 0000777 // condensed chromosome kinetochore // inferred from electronic annotation; 0000778 // condensed nuclear chromosome kinetochore // inferred from direct assay; 0000780 // condensed nuclear chromosome, centromeric region // inferred from direct assay; 00007…	0003677 // DNA binding // inferred from electronic annotation; 0003682 // chromatin binding // traceable author statement; 0005515 // protein binding // inferred from physical interaction; 0046982 // protein heterodimerization activity // inferred from electronic annotation
11721623_a_at	6.12	7.7	-3	0.1887	0.7369	MEOX1	mesenchyme homeobox 1	0001757 // somite specification // inferred from electronic annotation; 0006351 // transcription, DNA-templated // inferred from electronic annotation; 0006355 // regulation of transcription, DNA-templated // inferred from electronic annotation; 0006366 // transcription from RNA polymerase II promoter // inferred from electronic annotation; 0007275 // multicellular organismal development // trace…	0005634 // nucleus // inferred from sequence or structural similarity; 0005737 // cytoplasm // inferred from sequence or structural similarity	0000978 // RNA polymerase II core promoter proximal region sequence-specific DNA binding // inferred from electronic annotation; 0001046 // core promoter sequence-specific DNA binding // inferred from sequence or structural similarity; 0001077 // transcriptional activator activity, RNA polymerase II core promoter proximal region sequence-specific binding // inferred from electronic annotation; 00…
11725533_at	3.72	5.3	-3	0.0028	0.4597	ZNF618	zinc finger protein 618	0006351 // transcription, DNA-templated // inferred from electronic annotation; 0006355 // regulation of transcription, DNA-templated // inferred from electronic annotation	0005634 // nucleus // inferred from electronic annotation	0003676 // nucleic acid binding // inferred from electronic annotation; 0003677 // DNA binding // inferred from electronic annotation; 0046872 // metal ion binding // inferred from electronic annotation
11745178_a_at	6.45	4.87	3	0.0078	0.4597	MCFD2	multiple coagulation factor deficiency 2	0006810 // transport // inferred from electronic annotation; 0006888 // ER to Golgi vesicle-mediated transport // traceable author statement; 0015031 // protein transport // inferred from electronic annotation; 0016192 // vesicle-mediated transport // inferred from electronic annotation; 0018279 // protein N-linked glycosylation via asparagine // traceable author statement; 0043687 // post-transl…	0000139 // Golgi membrane // traceable author statement; 0005783 // endoplasmic reticulum // inferred from electronic annotation; 0005789 // endoplasmic reticulum membrane // traceable author statement; 0005793 // endoplasmic reticulum-Golgi intermediate compartment // inferred from electronic annotation; 0005794 // Golgi apparatus // inferred from electronic annotation; 0012507 // ER to Golgi tr…	0005509 // calcium ion binding // inferred from electronic annotation; 0046872 // metal ion binding // inferred from electronic annotation
11741463_x_at	11.94	10.35	3	0.0196	0.4887	PRR4	proline rich 4 (lacrimal)	0001895 // retina homeostasis // inferred from expression pattern; 0007601 // visual perception // traceable author statement	0005576 // extracellular region // inferred from electronic annotation; 0005615 // extracellular space // inferred from direct assay
11720851_s_at	5.99	4.4	3	0.0099	0.4669	NFIA	nuclear factor I/A	0000122 // negative regulation of transcription from RNA polymerase II promoter // not recorded; 0006260 // DNA replication // inferred from electronic annotation; 0006351 // transcription, DNA-templated // inferred from electronic annotation; 0006355 // regulation of transcription, DNA-templated // non-traceable author statement; 0006366 // transcription from RNA polymerase II promoter // inferr…	0005622 // intracellular // inferred from electronic annotation; 0005634 // nucleus // inferred from direct assay; 0005634 // nucleus // non-traceable author statement; 0005654 // nucleoplasm // inferred from direct assay; 0030054 // cell junction // inferred from direct assay	0000978 // RNA polymerase II core promoter proximal region sequence-specific DNA binding // inferred from direct assay; 0001077 // transcriptional activator activity, RNA polymerase II core promoter proximal region sequence-specific binding // inferred from direct assay; 0003677 // DNA binding // inferred from electronic annotation; 0003682 // chromatin binding // inferred from electronic annotat…
11753966_a_at	3.65	2.07	3	0.006	0.4597	ZNF204P	zinc finger protein 204, pseudogene			0003676 // nucleic acid binding // inferred from electronic annotation; 0046872 // metal ion binding // inferred from electronic annotation
11721031_a_at	4.04	2.45	3	0.0925	0.6126	SH3BGR	SH3 domain binding glutamate-rich protein	0006461 // protein complex assembly // traceable author statement; 0009967 // positive regulation of signal transduction // traceable author statement	0005829 // cytosol // inferred from direct assay	0005070 // SH3/SH2 adaptor activity // traceable author statement; 0017124 // SH3 domain binding // inferred from electronic annotation
11755434_a_at	6.51	4.92	3.01	0.0029	0.4597	PRKACB	protein kinase, cAMP-dependent, catalytic, beta	0001843 // neural tube closure // inferred from electronic annotation; 0002223 // stimulatory C-type lectin receptor signaling pathway // traceable author statement; 0003091 // renal water homeostasis // traceable author statement; 0005975 // carbohydrate metabolic process // traceable author statement; 0006006 // glucose metabolic process // traceable author statement; 0006094 // gluconeogenesis…	0005634 // nucleus // inferred from electronic annotation; 0005654 // nucleoplasm // traceable author statement; 0005737 // cytoplasm // inferred from electronic annotation; 0005813 // centrosome // inferred from direct assay; 0005829 // cytosol // traceable author statement; 0005886 // plasma membrane // inferred from electronic annotation; 0005952 // cAMP-dependent protein kinase complex // tra…	0000166 // nucleotide binding // inferred from electronic annotation; 0000287 // magnesium ion binding // inferred from direct assay; 0004672 // protein kinase activity // inferred from electronic annotation; 0004674 // protein serine/threonine kinase activity // inferred from electronic annotation; 0004691 // cAMP-dependent protein kinase activity // inferred from direct assay; 0005515 // protei…
11723830_x_at	4.11	2.52	3.01	0.0031	0.4597	ANO1	anoctamin 1, calcium activated chloride channel	0006810 // transport // inferred from electronic annotation; 0006811 // ion transport // inferred from electronic annotation; 0006812 // cation transport // inferred from direct assay; 0006821 // chloride transport // inferred from mutant phenotype; 0006821 // chloride transport // inferred from sequence or structural similarity; 0007200 // phospholipase C-activating G-protein coupled receptor si…	0005737 // cytoplasm // inferred from electronic annotation; 0005886 // plasma membrane // inferred from direct assay; 0005886 // plasma membrane // inferred from sequence or structural similarity; 0005886 // plasma membrane // traceable author statement; 0009897 // external side of plasma membrane // inferred from electronic annotation; 0016020 // membrane // inferred from electronic annotation;…	0005227 // calcium activated cation channel activity // inferred from direct assay; 0005229 // intracellular calcium activated chloride channel activity // inferred from direct assay; 0005229 // intracellular calcium activated chloride channel activity // inferred from mutant phenotype; 0005229 // intracellular calcium activated chloride channel activity // inferred from sequence or structural si…
11736477_a_at	4.74	3.15	3.01	0.0073	0.4597	ELL2	elongation factor, RNA polymerase II, 2	0006351 // transcription, DNA-templated // inferred from electronic annotation; 0006355 // regulation of transcription, DNA-templated // inferred from electronic annotation; 0006368 // transcription elongation from RNA polymerase II promoter // inferred from electronic annotation; 0006414 // translational elongation // inferred from electronic annotation; 0042795 // snRNA transcription from RNA p…	0005634 // nucleus // inferred from electronic annotation; 0005654 // nucleoplasm // inferred from direct assay; 0005737 // cytoplasm // inferred from direct assay; 0005813 // centrosome // inferred from direct assay; 0008023 // transcription elongation factor complex // inferred from direct assay	0003746 // translation elongation factor activity // inferred from electronic annotation
11749897_x_at	4.17	2.58	3.01	0.017	0.4778	FMOD	fibromodulin	0005975 // carbohydrate metabolic process // traceable author statement; 0007181 // transforming growth factor beta receptor complex assembly // traceable author statement; 0018146 // keratan sulfate biosynthetic process // traceable author statement; 0030198 // extracellular matrix organization // traceable author statement; 0030203 // glycosaminoglycan metabolic process // traceable author stat…	0005576 // extracellular region // traceable author statement; 0005578 // proteinaceous extracellular matrix // inferred from electronic annotation; 0005615 // extracellular space // inferred from direct assay; 0005796 // Golgi lumen // traceable author statement; 0031012 // extracellular matrix // inferred from direct assay; 0043202 // lysosomal lumen // traceable author statement	0005515 // protein binding // inferred from electronic annotation; 0008201 // heparin binding // not recorded; 0048495 // Roundabout binding // not recorded
11746994_x_at	7.87	6.28	3.01	0.0043	0.4597	PRSS8	protease, serine, 8	0006508 // proteolysis // inferred from electronic annotation; 0010765 // positive regulation of sodium ion transport // inferred from electronic annotation	0005576 // extracellular region // traceable author statement; 0005615 // extracellular space // inferred from direct assay; 0005886 // plasma membrane // inferred from direct assay; 0016020 // membrane // inferred from electronic annotation; 0016021 // integral component of membrane // inferred from electronic annotation; 0070062 // extracellular exosome // inferred from direct assay	0004252 // serine-type endopeptidase activity // inferred from electronic annotation; 0005515 // protein binding // inferred from physical interaction; 0008233 // peptidase activity // inferred from electronic annotation; 0008236 // serine-type peptidase activity // traceable author statement; 0016787 // hydrolase activity // inferred from electronic annotation
11715273_at	3.88	2.29	3.01	0.091	0.6102	TPM2	tropomyosin 2 (beta)	0006936 // muscle contraction // traceable author statement; 0030049 // muscle filament sliding // traceable author statement; 0043462 // regulation of ATPase activity // inferred from direct assay	0005737 // cytoplasm // inferred from electronic annotation; 0005829 // cytosol // traceable author statement; 0005856 // cytoskeleton // inferred from electronic annotation; 0005862 // muscle thin filament tropomyosin // traceable author statement	0003779 // actin binding // inferred from direct assay; 0008307 // structural constituent of muscle // traceable author statement
11763449_a_at	6.24	4.65	3.01	0.0084	0.4622	ZBTB20	zinc finger and BTB domain containing 20	0000122 // negative regulation of transcription from RNA polymerase II promoter // inferred from electronic annotation; 0006351 // transcription, DNA-templated // inferred from electronic annotation; 0006355 // regulation of transcription, DNA-templated // inferred from electronic annotation; 0010629 // negative regulation of gene expression // inferred from electronic annotation; 0032728 // posi…	0005634 // nucleus // inferred from direct assay; 0005654 // nucleoplasm // inferred from direct assay	0001078 // transcriptional repressor activity, RNA polymerase II core promoter proximal region sequence-specific binding // inferred from electronic annotation; 0003676 // nucleic acid binding // inferred from electronic annotation; 0003677 // DNA binding // inferred from electronic annotation; 0005515 // protein binding // inferred from electronic annotation; 0046872 // metal ion binding // infe…
11754041_x_at	7.71	6.12	3.02	0.0037	0.4597	FXYD3	FXYD domain containing ion transport regulator 3	0006810 // transport // inferred from electronic annotation; 0006811 // ion transport // inferred from electronic annotation; 0006821 // chloride transport // traceable author statement; 0034220 // ion transmembrane transport // traceable author statement; 0050790 // regulation of catalytic activity // inferred from electronic annotation; 0055085 // transmembrane transport // traceable author sta…	0005789 // endoplasmic reticulum membrane // inferred from electronic annotation; 0005886 // plasma membrane // traceable author statement; 0005887 // integral component of plasma membrane // traceable author statement; 0016020 // membrane // inferred from electronic annotation; 0016021 // integral component of membrane // inferred from electronic annotation; 0034707 // chloride channel complex /…	0005216 // ion channel activity // inferred from electronic annotation; 0005254 // chloride channel activity // inferred from electronic annotation; 0017080 // sodium channel regulator activity // not recorded; 0051117 // ATPase binding // inferred from electronic annotation
11719465_a_at	4.03	2.44	3.02	0.0289	0.4983	C1QB	complement component 1, q subcomponent, B chain	0002376 // immune system process // inferred from electronic annotation; 0006956 // complement activation // traceable author statement; 0006958 // complement activation, classical pathway // traceable author statement; 0045087 // innate immune response // traceable author statement; 0048839 // inner ear development // inferred from electronic annotation	0005576 // extracellular region // traceable author statement; 0005581 // collagen trimer // inferred from electronic annotation; 0005602 // complement component C1 complex // traceable author statement; 0070062 // extracellular exosome // inferred from direct assay; 0072562 // blood microparticle // inferred from direct assay	0005515 // protein binding // inferred from physical interaction; 0042803 // protein homodimerization activity // inferred from electronic annotation
11731112_at	4.07	2.47	3.02	0.0129	0.4729	GNMT	glycine N-methyltransferase	0005977 // glycogen metabolic process // inferred from electronic annotation; 0006111 // regulation of gluconeogenesis // inferred from electronic annotation; 0006464 // cellular protein modification process // non-traceable author statement; 0006555 // methionine metabolic process // inferred from electronic annotation; 0006730 // one-carbon metabolic process // inferred from electronic annotati…	0005737 // cytoplasm // inferred from direct assay	0005515 // protein binding // inferred from physical interaction; 0005542 // folic acid binding // inferred from electronic annotation; 0008168 // methyltransferase activity // inferred from electronic annotation; 0016594 // glycine binding // inferred from direct assay; 0016740 // transferase activity // inferred from electronic annotation; 0017174 // glycine N-methyltransferase activity // infe…
11732085_a_at	6.41	4.81	3.02	0.0029	0.4597	SLC13A2	solute carrier family 13 (sodium-dependent dicarboxylate transporter), member 2	0006810 // transport // traceable author statement; 0006811 // ion transport // inferred from electronic annotation; 0006814 // sodium ion transport // inferred from electronic annotation; 0006835 // dicarboxylic acid transport // traceable author statement; 0055085 // transmembrane transport // traceable author statement; 0098656 // anion transmembrane transport // not recorded	0005886 // plasma membrane // traceable author statement; 0005887 // integral component of plasma membrane // traceable author statement; 0016020 // membrane // traceable author statement; 0016021 // integral component of membrane // inferred from electronic annotation; 0070062 // extracellular exosome // inferred from direct assay	0005215 // transporter activity // inferred from electronic annotation; 0015293 // symporter activity // inferred from electronic annotation; 0015361 // low-affinity sodium:dicarboxylate symporter activity // traceable author statement
11724673_a_at	6.27	4.67	3.02	0.0043	0.4597	BCKDHB	branched chain keto acid dehydrogenase E1, beta polypeptide	0007584 // response to nutrient // inferred from electronic annotation; 0008152 // metabolic process // inferred from electronic annotation; 0009083 // branched-chain amino acid catabolic process // inferred from mutant phenotype; 0009083 // branched-chain amino acid catabolic process // traceable author statement; 0034641 // cellular nitrogen compound metabolic process // traceable author statem…	0005739 // mitochondrion // inferred from mutant phenotype; 0005759 // mitochondrial matrix // traceable author statement; 0005947 // mitochondrial alpha-ketoglutarate dehydrogenase complex // inferred from mutant phenotype	0003824 // catalytic activity // inferred from electronic annotation; 0003826 // alpha-ketoacid dehydrogenase activity // inferred from electronic annotation; 0003863 // 3-methyl-2-oxobutanoate dehydrogenase (2-methylpropanoyl-transferring) activity // inferred from electronic annotation; 0005515 // protein binding // inferred from physical interaction; 0016491 // oxidoreductase activity // infer…
11734720_a_at	6.7	5.1	3.03	0.0028	0.4597	PLPP2	phospholipid phosphatase 2	0006470 // protein dephosphorylation // traceable author statement; 0006644 // phospholipid metabolic process // not recorded; 0006665 // sphingolipid metabolic process // traceable author statement; 0007165 // signal transduction // not recorded; 0016311 // dephosphorylation // inferred from electronic annotation; 0016311 // dephosphorylation // traceable author statement; 0030148 // sphingolipi…	0005886 // plasma membrane // traceable author statement; 0005887 // integral component of plasma membrane // not recorded; 0016020 // membrane // traceable author statement; 0016021 // integral component of membrane // inferred from electronic annotation	0003824 // catalytic activity // inferred from electronic annotation; 0004721 // phosphoprotein phosphatase activity // traceable author statement; 0005515 // protein binding // inferred from physical interaction; 0008195 // phosphatidate phosphatase activity // inferred from electronic annotation; 0016787 // hydrolase activity // inferred from electronic annotation; 0042577 // lipid phosphatase …
11726974_a_at	7.93	6.33	3.03	0.0026	0.4597	PERP	PERP, TP53 apoptosis effector	0002934 // desmosome organization // not recorded; 0006915 // apoptotic process // inferred from electronic annotation; 0007155 // cell adhesion // inferred from electronic annotation; 0007219 // Notch signaling pathway // inferred from electronic annotation; 0034113 // heterotypic cell-cell adhesion // inferred from electronic annotation; 0045862 // positive regulation of proteolysis // inferred…	0005739 // mitochondrion // inferred from electronic annotation; 0005794 // Golgi apparatus // inferred from electronic annotation; 0005886 // plasma membrane // inferred from electronic annotation; 0005887 // integral component of plasma membrane // inferred from electronic annotation; 0016020 // membrane // inferred from electronic annotation; 0016021 // integral component of membrane // inferr…
11719029_at	6.74	5.14	3.03	0.0181	0.4813	PIK3AP1	phosphoinositide-3-kinase adaptor protein 1	0014068 // positive regulation of phosphatidylinositol 3-kinase signaling // inferred from sequence or structural similarity; 0034122 // negative regulation of toll-like receptor signaling pathway // inferred from electronic annotation; 0034123 // positive regulation of toll-like receptor signaling pathway // inferred from electronic annotation; 0034134 // toll-like receptor 2 signaling pathway /…	0005737 // cytoplasm // inferred from electronic annotation; 0005829 // cytosol // inferred from sequence or structural similarity; 0005829 // cytosol // traceable author statement; 0005886 // plasma membrane // traceable author statement; 0016020 // membrane // inferred from sequence or structural similarity	0005515 // protein binding // inferred from electronic annotation; 0036312 // phosphatidylinositol 3-kinase regulatory subunit binding // inferred from sequence or structural similarity; 0042802 // identical protein binding // inferred from electronic annotation
11717956_s_at	5.52	3.92	3.04	0.0044	0.4597	STK39	serine threonine kinase 39	0001933 // negative regulation of protein phosphorylation // inferred from electronic annotation; 0006468 // protein phosphorylation // non-traceable author statement; 0006950 // response to stress // non-traceable author statement; 0007346 // regulation of mitotic cell cycle // not recorded; 0008217 // regulation of blood pressure // inferred from electronic annotation; 0016310 // phosphorylatio…	0005634 // nucleus // non-traceable author statement; 0005737 // cytoplasm // not recorded; 0005737 // cytoplasm // non-traceable author statement; 0005856 // cytoskeleton // inferred from electronic annotation; 0016020 // membrane // inferred from electronic annotation; 0016323 // basolateral plasma membrane // inferred from electronic annotation; 0016324 // apical plasma membrane // inferred fr…	0000166 // nucleotide binding // inferred from electronic annotation; 0004672 // protein kinase activity // inferred from electronic annotation; 0004674 // protein serine/threonine kinase activity // inferred from direct assay; 0004702 // receptor signaling protein serine/threonine kinase activity // non-traceable author statement; 0005515 // protein binding // inferred from physical interaction;…
11732281_s_at	4.66	3.06	3.04	0.0026	0.4597	FOXP1	forkhead box P1	0000122 // negative regulation of transcription from RNA polymerase II promoter // inferred from electronic annotation; 0001701 // in utero embryonic development // inferred from electronic annotation; 0002053 // positive regulation of mesenchymal cell proliferation // inferred from electronic annotation; 0002329 // pre-B cell differentiation // inferred from electronic annotation; 0002639 // pos…	0005634 // nucleus // inferred from direct assay; 0005654 // nucleoplasm // inferred from direct assay	0000978 // RNA polymerase II core promoter proximal region sequence-specific DNA binding // inferred from electronic annotation; 0000981 // RNA polymerase II transcription factor activity, sequence-specific DNA binding // not recorded; 0003677 // DNA binding // inferred from electronic annotation; 0003682 // chromatin binding // inferred from electronic annotation; 0003700 // transcription factor…
11755975_x_at	3.72	2.12	3.04	0.0075	0.4597	PKIB	protein kinase (cAMP-dependent, catalytic) inhibitor beta	0006469 // negative regulation of protein kinase activity // inferred from electronic annotation; 0032212 // positive regulation of telomere maintenance via telomerase // inferred from mutant phenotype; 0051973 // positive regulation of telomerase activity // inferred from mutant phenotype; 1904030 // negative regulation of cyclin-dependent protein kinase activity // inferred from electronic anno…	0005634 // nucleus // not recorded; 0005737 // cytoplasm // not recorded	0004860 // protein kinase inhibitor activity // inferred from electronic annotation; 0004862 // cAMP-dependent protein kinase inhibitor activity // not recorded
11732403_a_at	4.95	3.35	3.04	0.0049	0.4597	OGFRL1	opioid growth factor receptor-like 1		0016020 // membrane // inferred from electronic annotation	0004872 // receptor activity // inferred from electronic annotation
11718048_a_at	6.31	4.71	3.04	0.0086	0.4622	GLRX	glutaredoxin	0008152 // metabolic process // inferred from electronic annotation; 0015949 // nucleobase-containing small molecule interconversion // traceable author statement; 0044281 // small molecule metabolic process // traceable author statement; 0045454 // cell redox homeostasis // inferred from electronic annotation; 0045838 // positive regulation of membrane potential // inferred from direct assay; 00…	0005634 // nucleus // inferred from electronic annotation; 0005737 // cytoplasm // inferred from electronic annotation; 0005739 // mitochondrion // inferred from electronic annotation; 0005829 // cytosol // traceable author statement; 0070062 // extracellular exosome // inferred from direct assay	0009055 // electron carrier activity // inferred from electronic annotation; 0015035 // protein disulfide oxidoreductase activity // inferred from electronic annotation; 0015038 // glutathione disulfide oxidoreductase activity // traceable author statement; 0016740 // transferase activity // inferred from electronic annotation; 0047485 // protein N-terminus binding // inferred from physical inter…
11719466_s_at	4.22	2.61	3.05	0.0278	0.4969	C1QB	complement component 1, q subcomponent, B chain	0002376 // immune system process // inferred from electronic annotation; 0006956 // complement activation // traceable author statement; 0006958 // complement activation, classical pathway // traceable author statement; 0045087 // innate immune response // traceable author statement; 0048839 // inner ear development // inferred from electronic annotation	0005576 // extracellular region // traceable author statement; 0005581 // collagen trimer // inferred from electronic annotation; 0005602 // complement component C1 complex // traceable author statement; 0070062 // extracellular exosome // inferred from direct assay; 0072562 // blood microparticle // inferred from direct assay	0005515 // protein binding // inferred from physical interaction; 0042803 // protein homodimerization activity // inferred from electronic annotation
11757354_x_at	4.64	3.03	3.05	0.0037	0.4597	FBXO25	F-box protein 25	0016567 // protein ubiquitination // inferred from electronic annotation; 0016567 // protein ubiquitination // inferred from sequence or structural similarity; 0016567 // protein ubiquitination // non-traceable author statement	0000151 // ubiquitin ligase complex // non-traceable author statement; 0005634 // nucleus // inferred from direct assay; 0005634 // nucleus // inferred from sequence or structural similarity; 0005730 // nucleolus // inferred from direct assay; 0019005 // SCF ubiquitin ligase complex // inferred from sequence or structural similarity	0003779 // actin binding // inferred from electronic annotation; 0004842 // ubiquitin-protein transferase activity // non-traceable author statement; 0005515 // protein binding // inferred from physical interaction
11718901_at	6.65	5.04	3.05	0.0026	0.4597	TGFBR3	transforming growth factor beta receptor III	0001666 // response to hypoxia // inferred from electronic annotation; 0001837 // epithelial to mesenchymal transition // inferred from direct assay; 0001889 // liver development // inferred from sequence or structural similarity; 0003007 // heart morphogenesis // inferred from sequence or structural similarity; 0006461 // protein complex assembly // inferred from electronic annotation; 0006955 /…	0005576 // extracellular region // inferred from electronic annotation; 0005578 // proteinaceous extracellular matrix // inferred from electronic annotation; 0005615 // extracellular space // inferred from direct assay; 0005615 // extracellular space // traceable author statement; 0005737 // cytoplasm // inferred from electronic annotation; 0005886 // plasma membrane // inferred from electronic a…	0005024 // transforming growth factor beta-activated receptor activity // inferred from direct assay; 0005114 // type II transforming growth factor beta receptor binding // inferred from direct assay; 0005160 // transforming growth factor beta receptor binding // inferred from sequence or structural similarity; 0005515 // protein binding // inferred from physical interaction; 0005539 // glycosami…
11718448_at	9.1	7.49	3.05	0.0034	0.4597	SH3BGRL2	SH3 domain binding glutamate-rich protein like 2		0005634 // nucleus // inferred from electronic annotation; 0005654 // nucleoplasm // inferred from direct assay; 0070062 // extracellular exosome // inferred from direct assay	0017124 // SH3 domain binding // inferred from electronic annotation
11718459_a_at	4.78	3.18	3.05	0.006	0.4597	SLC39A11	solute carrier family 39, member 11	0006810 // transport // inferred from electronic annotation; 0006811 // ion transport // inferred from electronic annotation; 0006829 // zinc II ion transport // not recorded; 0006882 // cellular zinc ion homeostasis // not recorded; 0030001 // metal ion transport // inferred from electronic annotation; 0055085 // transmembrane transport // inferred from electronic annotation; 0071577 // zinc II …	0005623 // cell // ---; 0005634 // nucleus // inferred from sequence or structural similarity; 0005737 // cytoplasm // inferred from sequence or structural similarity; 0005794 // Golgi apparatus // inferred from sequence or structural similarity; 0005886 // plasma membrane // inferred from sequence or structural similarity; 0016020 // membrane // not recorded; 0016021 // integral component of mem…	0005385 // zinc ion transmembrane transporter activity // not recorded; 0005385 // zinc ion transmembrane transporter activity // inferred from sequence or structural similarity; 0046873 // metal ion transmembrane transporter activity // inferred from electronic annotation
11759177_at	5.33	3.72	3.05	0.074	0.5865	MAN1A1	mannosidase, alpha, class 1A, member 1	0006486 // protein glycosylation // inferred from electronic annotation; 0006491 // N-glycan processing // not recorded; 0008152 // metabolic process // inferred from electronic annotation; 0018279 // protein N-linked glycosylation via asparagine // traceable author statement; 0043687 // post-translational protein modification // traceable author statement; 0044267 // cellular protein metabolic p…	0000139 // Golgi membrane // not recorded; 0000139 // Golgi membrane // traceable author statement; 0005737 // cytoplasm // inferred from direct assay; 0005783 // endoplasmic reticulum // traceable author statement; 0005793 // endoplasmic reticulum-Golgi intermediate compartment // inferred from direct assay; 0005794 // Golgi apparatus // inferred from direct assay; 0016020 // membrane // inferre…	0004571 // mannosyl-oligosaccharide 1,2-alpha-mannosidase activity // inferred from electronic annotation; 0005509 // calcium ion binding // inferred from electronic annotation; 0015923 // mannosidase activity // traceable author statement; 0016787 // hydrolase activity // inferred from electronic annotation; 0016798 // hydrolase activity, acting on glycosyl bonds // inferred from electronic anno…
11736281_a_at	3.22	1.61	3.05	0.0026	0.4597	SLC22A3	solute carrier family 22 (organic cation transporter), member 3	0006810 // transport // inferred from electronic annotation; 0006811 // ion transport // inferred from electronic annotation; 0006855 // drug transmembrane transport // traceable author statement; 0015695 // organic cation transport // inferred from direct assay; 0015697 // quaternary ammonium group transport // inferred from direct assay; 0015844 // monoamine transport // inferred from electroni…	0005886 // plasma membrane // traceable author statement; 0005887 // integral component of plasma membrane // traceable author statement; 0016020 // membrane // traceable author statement; 0016021 // integral component of membrane // inferred from electronic annotation	0005215 // transporter activity // inferred from electronic annotation; 0005329 // dopamine transmembrane transporter activity // not recorded; 0005515 // protein binding // inferred from physical interaction; 0015075 // ion transmembrane transporter activity // inferred from electronic annotation; 0015101 // organic cation transmembrane transporter activity // inferred from direct assay; 0015651…
11723813_at	6.25	4.64	3.05	0.0026	0.4597	ARHGAP29	Rho GTPase activating protein 29	0007165 // signal transduction // inferred from electronic annotation; 0007264 // small GTPase mediated signal transduction // traceable author statement; 0007266 // Rho protein signal transduction // traceable author statement; 0035556 // intracellular signal transduction // inferred from electronic annotation; 0043547 // positive regulation of GTPase activity // inferred from electronic annotat…	0005829 // cytosol // traceable author statement	0005096 // GTPase activator activity // inferred from electronic annotation; 0005515 // protein binding // inferred from electronic annotation; 0030165 // PDZ domain binding // inferred from direct assay; 0046872 // metal ion binding // inferred from electronic annotation
11747570_a_at	8.63	7.01	3.06	0.0025	0.4597	MGST1	microsomal glutathione S-transferase 1	0006749 // glutathione metabolic process // inferred from electronic annotation; 0006805 // xenobiotic metabolic process // traceable author statement; 0010243 // response to organonitrogen compound // inferred from electronic annotation; 0032496 // response to lipopolysaccharide // inferred from electronic annotation; 0033327 // Leydig cell differentiation // inferred from electronic annotation;…	0005634 // nucleus // inferred from electronic annotation; 0005739 // mitochondrion // inferred from direct assay; 0005741 // mitochondrial outer membrane // inferred from electronic annotation; 0005743 // mitochondrial inner membrane // inferred from electronic annotation; 0005778 // peroxisomal membrane // inferred from sequence or structural similarity; 0005783 // endoplasmic reticulum // infe…	0004364 // glutathione transferase activity // inferred from direct assay; 0004602 // glutathione peroxidase activity // inferred from direct assay; 0005515 // protein binding // inferred from physical interaction; 0016740 // transferase activity // inferred from electronic annotation; 0042802 // identical protein binding // inferred from electronic annotation; 0042803 // protein homodimerization…
11739720_a_at	4.18	2.57	3.06	0.0174	0.48	GIMAP8	GTPase, IMAP family member 8		0005654 // nucleoplasm // inferred from direct assay; 0005737 // cytoplasm // inferred from direct assay; 0005739 // mitochondrion // inferred from electronic annotation; 0005783 // endoplasmic reticulum // inferred from electronic annotation; 0005794 // Golgi apparatus // inferred from electronic annotation; 0005829 // cytosol // inferred from electronic annotation	0000166 // nucleotide binding // inferred from electronic annotation; 0005525 // GTP binding // inferred from electronic annotation
11755695_a_at	7.4	5.78	3.06	0.0027	0.4597	FUCA1	fucosidase, alpha-L- 1, tissue	0005975 // carbohydrate metabolic process // inferred from electronic annotation; 0006004 // fucose metabolic process // inferred from direct assay; 0006027 // glycosaminoglycan catabolic process // non-traceable author statement; 0008152 // metabolic process // inferred from electronic annotation; 0016139 // glycoside catabolic process // inferred from direct assay; 0018279 // protein N-linked g…	0005737 // cytoplasm // inferred by curator; 0005764 // lysosome // not recorded; 0043202 // lysosomal lumen // traceable author statement; 0070062 // extracellular exosome // inferred from direct assay	0004560 // alpha-L-fucosidase activity // inferred from direct assay; 0004560 // alpha-L-fucosidase activity // traceable author statement; 0015928 // fucosidase activity // inferred from electronic annotation; 0016787 // hydrolase activity // inferred from electronic annotation; 0016798 // hydrolase activity, acting on glycosyl bonds // inferred from electronic annotation; 0030246 // carbohydrat…
11736718_a_at	7.35	5.73	3.06	0.0034	0.4597	NCALD	neurocalcin delta	0003073 // regulation of systemic arterial blood pressure // inferred from electronic annotation; 0007268 // synaptic transmission // traceable author statement; 0016192 // vesicle-mediated transport // non-traceable author statement; 0019722 // calcium-mediated signaling // inferred from electronic annotation	0005622 // intracellular // inferred from direct assay; 0005829 // cytosol // non-traceable author statement; 0005829 // cytosol // traceable author statement; 0030130 // clathrin coat of trans-Golgi network vesicle // non-traceable author statement; 0070062 // extracellular exosome // inferred from direct assay	0003779 // actin binding // inferred from direct assay; 0005509 // calcium ion binding // inferred from electronic annotation; 0005515 // protein binding // inferred from physical interaction; 0015631 // tubulin binding // inferred from direct assay; 0030276 // clathrin binding // inferred from direct assay; 0043014 // alpha-tubulin binding // inferred from electronic annotation; 0046872 // metal…
11739681_x_at	3.46	1.85	3.07	0.031	0.5057	AHR	aryl hydrocarbon receptor	0000122 // negative regulation of transcription from RNA polymerase II promoter // inferred from electronic annotation; 0001568 // blood vessel development // non-traceable author statement; 0006351 // transcription, DNA-templated // inferred from electronic annotation; 0006355 // regulation of transcription, DNA-templated // inferred from direct assay; 0006357 // regulation of transcription from…	0005634 // nucleus // inferred from direct assay; 0005654 // nucleoplasm // inferred from direct assay; 0005667 // transcription factor complex // traceable author statement; 0005737 // cytoplasm // inferred from direct assay; 0034752 // cytosolic aryl hydrocarbon receptor complex // traceable author statement; 0034753 // nuclear aryl hydrocarbon receptor complex // not recorded	0003677 // DNA binding // inferred from direct assay; 0003677 // DNA binding // traceable author statement; 0003700 // transcription factor activity, sequence-specific DNA binding // inferred from direct assay; 0003705 // transcription factor activity, RNA polymerase II distal enhancer sequence-specific binding // inferred from electronic annotation; 0004871 // signal transducer activity // infer…
11743818_a_at	4.18	2.56	3.07	0.2044	0.7539	CILP	cartilage intermediate layer protein, nucleotide pyrophosphohydrolase	0043569 // negative regulation of insulin-like growth factor receptor signaling pathway // inferred from direct assay	0005576 // extracellular region // inferred from electronic annotation; 0005578 // proteinaceous extracellular matrix // inferred from electronic annotation; 0005615 // extracellular space // inferred from direct assay; 0031012 // extracellular matrix // inferred from direct assay; 0070062 // extracellular exosome // inferred from direct assay	0004035 // alkaline phosphatase activity // inferred from direct assay; 0004551 // nucleotide diphosphatase activity // inferred from direct assay; 0005515 // protein binding // inferred from electronic annotation
11721569_a_at	4.73	3.11	3.07	0.0025	0.4597	ANG	angiogenin, ribonuclease, RNase A family, 5	0001525 // angiogenesis // inferred from direct assay; 0001525 // angiogenesis // inferred from mutant phenotype; 0001525 // angiogenesis // traceable author statement; 0001541 // ovarian follicle development // non-traceable author statement; 0001556 // oocyte maturation // non-traceable author statement; 0001666 // response to hypoxia // inferred from direct assay; 0001666 // response to hypoxi…	0005576 // extracellular region // traceable author statement; 0005578 // proteinaceous extracellular matrix // inferred from electronic annotation; 0005604 // basement membrane // inferred from electronic annotation; 0005605 // basal lamina // inferred from direct assay; 0005615 // extracellular space // inferred from direct assay; 0005634 // nucleus // inferred from direct assay; 0005730 // nuc…	0003676 // nucleic acid binding // inferred from electronic annotation; 0003677 // DNA binding // inferred by curator; 0003779 // actin binding // inferred from direct assay; 0004518 // nuclease activity // inferred from electronic annotation; 0004519 // endonuclease activity // traceable author statement; 0004522 // ribonuclease A activity // non-traceable author statement; 0004540 // ribonuclea…
11720717_a_at	4.91	3.29	3.07	0.0088	0.4622	FGF13	fibroblast growth factor 13	0000165 // MAPK cascade // inferred from direct assay; 0001764 // neuron migration // inferred from sequence or structural similarity; 0007026 // negative regulation of microtubule depolymerization // inferred from sequence or structural similarity; 0007165 // signal transduction // traceable author statement; 0007267 // cell-cell signaling // traceable author statement; 0007399 // nervous system…	0005576 // extracellular region // inferred from electronic annotation; 0005634 // nucleus // inferred from direct assay; 0005730 // nucleolus // inferred from electronic annotation; 0005737 // cytoplasm // inferred from direct assay; 0005737 // cytoplasm // inferred from physical interaction; 0005829 // cytosol // inferred from electronic annotation; 0005874 // microtubule // inferred from seque…	0005102 // receptor binding // inferred from electronic annotation; 0005515 // protein binding // inferred from physical interaction; 0008017 // microtubule binding // inferred from sequence or structural similarity; 0008083 // growth factor activity // inferred from electronic annotation; 0017080 // sodium channel regulator activity // inferred from direct assay; 0030295 // protein kinase activa…
11759406_a_at	4.55	2.93	3.07	0.0322	0.5075	SEC16B	SEC16 homolog B, endoplasmic reticulum export factor	0006810 // transport // inferred from electronic annotation; 0006888 // ER to Golgi vesicle-mediated transport // traceable author statement; 0007029 // endoplasmic reticulum organization // inferred from direct assay; 0007031 // peroxisome organization // inferred from direct assay; 0010628 // positive regulation of gene expression // inferred from mutant phenotype; 0015031 // protein transport …	0000139 // Golgi membrane // inferred from electronic annotation; 0005783 // endoplasmic reticulum // inferred from electronic annotation; 0005789 // endoplasmic reticulum membrane // inferred from electronic annotation; 0005794 // Golgi apparatus // inferred from electronic annotation; 0005829 // cytosol // traceable author statement; 0016020 // membrane // inferred from electronic annotation; 0…	0005515 // protein binding // inferred from physical interaction
11716523_at	3.38	1.76	3.07	0.0132	0.4729	S100A9	S100 calcium binding protein A9	0001816 // cytokine production // traceable author statement; 0002376 // immune system process // inferred from electronic annotation; 0002523 // leukocyte migration involved in inflammatory response // inferred from direct assay; 0002544 // chronic inflammatory response // inferred from electronic annotation; 0002793 // positive regulation of peptide secretion // inferred from electronic annotat…	0005576 // extracellular region // traceable author statement; 0005615 // extracellular space // inferred from direct assay; 0005634 // nucleus // inferred from direct assay; 0005737 // cytoplasm // inferred from electronic annotation; 0005829 // cytosol // traceable author statement; 0005856 // cytoskeleton // traceable author statement; 0005886 // plasma membrane // traceable author statement; …	0004871 // signal transducer activity // traceable author statement; 0005509 // calcium ion binding // traceable author statement; 0005515 // protein binding // inferred from physical interaction; 0008017 // microtubule binding // traceable author statement; 0008270 // zinc ion binding // traceable author statement; 0016209 // antioxidant activity // inferred from electronic annotation; 0035662 /…
11741960_a_at	6.1	4.48	3.07	0.0027	0.4597	ADAM9	ADAM metallopeptidase domain 9	0000186 // activation of MAPKK activity // inferred from direct assay; 0006508 // proteolysis // inferred from electronic annotation; 0006509 // membrane protein ectodomain proteolysis // inferred from direct assay; 0006509 // membrane protein ectodomain proteolysis // inferred from mutant phenotype; 0007155 // cell adhesion // inferred from mutant phenotype; 0007160 // cell-matrix adhesion // in…	0005576 // extracellular region // inferred from electronic annotation; 0005615 // extracellular space // inferred from direct assay; 0005615 // extracellular space // inferred from sequence or structural similarity; 0005737 // cytoplasm // inferred from electronic annotation; 0005886 // plasma membrane // inferred from electronic annotation; 0005925 // focal adhesion // inferred from direct assa…	0004222 // metalloendopeptidase activity // inferred from direct assay; 0004222 // metalloendopeptidase activity // inferred from mutant phenotype; 0005080 // protein kinase C binding // inferred from sequence or structural similarity; 0005178 // integrin binding // inferred by curator; 0005178 // integrin binding // inferred from direct assay; 0005178 // integrin binding // inferred from physica…
11726289_at	4.94	3.31	3.08	0.0039	0.4597	GRAMD3	GRAM domain containing 3		0005881 // cytoplasmic microtubule // inferred from direct assay; 0016020 // membrane // inferred from electronic annotation; 0016021 // integral component of membrane // inferred from electronic annotation	0005515 // protein binding // inferred from physical interaction
11745496_a_at	9.79	8.17	3.08	0.0056	0.4597	SPINT2	serine peptidase inhibitor, Kunitz type, 2	0001843 // neural tube closure // inferred from electronic annotation; 0006928 // movement of cell or subcellular component // traceable author statement; 0007163 // establishment or maintenance of cell polarity // inferred from electronic annotation; 0010466 // negative regulation of peptidase activity // inferred from electronic annotation; 0010951 // negative regulation of endopeptidase activi…	0005576 // extracellular region // traceable author statement; 0005737 // cytoplasm // inferred from direct assay; 0016020 // membrane // inferred from electronic annotation; 0016021 // integral component of membrane // inferred from electronic annotation	0004866 // endopeptidase inhibitor activity // traceable author statement; 0004867 // serine-type endopeptidase inhibitor activity // inferred from direct assay; 0030414 // peptidase inhibitor activity // inferred from electronic annotation
11750107_a_at	6.97	5.35	3.08	0.0027	0.4597	SEL1L3	sel-1 suppressor of lin-12-like 3 (C. elegans)		0005634 // nucleus // inferred from direct assay; 0005654 // nucleoplasm // inferred from direct assay; 0016020 // membrane // inferred from electronic annotation; 0016021 // integral component of membrane // inferred from electronic annotation
11760080_at	4.83	3.2	3.08	0.0059	0.4597	CEACAM1	carcinoembryonic antigen-related cell adhesion molecule 1 (biliary glycoprotein)	0001525 // angiogenesis // non-traceable author statement; 0007156 // homophilic cell adhesion via plasma membrane adhesion molecules // non-traceable author statement; 0007229 // integrin-mediated signaling pathway // non-traceable author statement; 0007596 // blood coagulation // traceable author statement; 0016477 // cell migration // non-traceable author statement; 0050900 // leukocyte migrat…	0005576 // extracellular region // inferred from electronic annotation; 0005886 // plasma membrane // traceable author statement; 0005887 // integral component of plasma membrane // non-traceable author statement; 0016020 // membrane // traceable author statement; 0016021 // integral component of membrane // inferred from direct assay; 0070062 // extracellular exosome // inferred from direct assay	0005515 // protein binding // inferred from physical interaction; 0042803 // protein homodimerization activity // inferred from mutant phenotype
11759666_x_at	6.35	4.73	3.08	0.1068	0.6365	HLA-DPB1	major histocompatibility complex, class II, DP beta 1	0002376 // immune system process // inferred from electronic annotation; 0002504 // antigen processing and presentation of peptide or polysaccharide antigen via MHC class II // inferred from electronic annotation; 0006955 // immune response // inferred from electronic annotation; 0007165 // signal transduction // traceable author statement; 0019221 // cytokine-mediated signaling pathway // tracea…	0000139 // Golgi membrane // traceable author statement; 0005764 // lysosome // inferred from electronic annotation; 0005765 // lysosomal membrane // traceable author statement; 0005768 // endosome // inferred from electronic annotation; 0005783 // endoplasmic reticulum // inferred from electronic annotation; 0005789 // endoplasmic reticulum membrane // inferred from electronic annotation; 000579…	0005515 // protein binding // inferred from electronic annotation; 0005515 // protein binding // inferred from physical interaction; 0032395 // MHC class II receptor activity // traceable author statement; 0042605 // peptide antigen binding // inferred from direct assay
11740417_a_at	3.44	1.81	3.08	0.0441	0.5287	PLA2R1	phospholipase A2 receptor 1	0001816 // cytokine production // inferred from mutant phenotype; 0006897 // endocytosis // inferred from electronic annotation; 0006898 // receptor-mediated endocytosis // inferred from direct assay; 0043517 // positive regulation of DNA damage response, signal transduction by p53 class mediator // inferred from mutant phenotype; 0072593 // reactive oxygen species metabolic process // inferred f…	0005576 // extracellular region // inferred from sequence or structural similarity; 0005576 // extracellular region // non-traceable author statement; 0005886 // plasma membrane // inferred from direct assay; 0005887 // integral component of plasma membrane // non-traceable author statement; 0009986 // cell surface // inferred from direct assay; 0016020 // membrane // inferred from electronic ann…	0004872 // receptor activity // inferred from direct assay; 0030246 // carbohydrate binding // inferred from electronic annotation; 0043274 // phospholipase binding // inferred from physical interaction
11734193_a_at	5.42	3.8	3.08	0.0086	0.4622	FXYD3	FXYD domain containing ion transport regulator 3	0006810 // transport // inferred from electronic annotation; 0006811 // ion transport // inferred from electronic annotation; 0006821 // chloride transport // traceable author statement; 0034220 // ion transmembrane transport // traceable author statement; 0050790 // regulation of catalytic activity // inferred from electronic annotation; 0055085 // transmembrane transport // traceable author sta…	0005789 // endoplasmic reticulum membrane // inferred from electronic annotation; 0005886 // plasma membrane // traceable author statement; 0005887 // integral component of plasma membrane // traceable author statement; 0016020 // membrane // inferred from electronic annotation; 0016021 // integral component of membrane // inferred from electronic annotation; 0034707 // chloride channel complex /…	0005216 // ion channel activity // inferred from electronic annotation; 0005254 // chloride channel activity // inferred from electronic annotation; 0017080 // sodium channel regulator activity // not recorded; 0051117 // ATPase binding // inferred from electronic annotation
11755312_a_at	4.53	2.9	3.09	0.0033	0.4597	FBXO25	F-box protein 25	0016567 // protein ubiquitination // inferred from electronic annotation; 0016567 // protein ubiquitination // inferred from sequence or structural similarity; 0016567 // protein ubiquitination // non-traceable author statement	0000151 // ubiquitin ligase complex // non-traceable author statement; 0005634 // nucleus // inferred from direct assay; 0005634 // nucleus // inferred from sequence or structural similarity; 0005730 // nucleolus // inferred from direct assay; 0019005 // SCF ubiquitin ligase complex // inferred from sequence or structural similarity	0003779 // actin binding // inferred from electronic annotation; 0004842 // ubiquitin-protein transferase activity // non-traceable author statement; 0005515 // protein binding // inferred from physical interaction
11724702_a_at	6.32	4.7	3.09	0.0026	0.4597	ELF5	E74-like factor 5 (ets domain transcription factor)	0001712 // ectodermal cell fate commitment // inferred from electronic annotation; 0006351 // transcription, DNA-templated // inferred from electronic annotation; 0006355 // regulation of transcription, DNA-templated // inferred from electronic annotation; 0006357 // regulation of transcription from RNA polymerase II promoter // not recorded; 0006366 // transcription from RNA polymerase II promot…	0005634 // nucleus // inferred from electronic annotation; 0005737 // cytoplasm // inferred from electronic annotation	0000977 // RNA polymerase II regulatory region sequence-specific DNA binding // inferred from electronic annotation; 0000981 // RNA polymerase II transcription factor activity, sequence-specific DNA binding // not recorded; 0001228 // transcriptional activator activity, RNA polymerase II transcription regulatory region sequence-specific binding // inferred from electronic annotation; 0003677 // D…
11715665_a_at	5.04	3.42	3.09	0.0827	0.5982	PSMB8	proteasome subunit beta 8	0000082 // G1/S transition of mitotic cell cycle // traceable author statement; 0000165 // MAPK cascade // traceable author statement; 0000186 // activation of MAPKK activity // traceable author statement; 0000209 // protein polyubiquitination // traceable author statement; 0000278 // mitotic cell cycle // traceable author statement; 0002223 // stimulatory C-type lectin receptor signaling pathway…	0000502 // proteasome complex // traceable author statement; 0005634 // nucleus // inferred from electronic annotation; 0005654 // nucleoplasm // traceable author statement; 0005737 // cytoplasm // not recorded; 0005829 // cytosol // traceable author statement; 0005839 // proteasome core complex // not recorded; 0005839 // proteasome core complex // inferred from sequence or structural similarity…	0004175 // endopeptidase activity // not recorded; 0004298 // threonine-type endopeptidase activity // inferred from electronic annotation; 0005515 // protein binding // inferred from physical interaction; 0008233 // peptidase activity // inferred from electronic annotation; 0016787 // hydrolase activity // inferred from electronic annotation
11719643_s_at	4.75	3.12	3.09	0.0062	0.4597	CDS1	CDP-diacylglycerol synthase 1	0006629 // lipid metabolic process // inferred from electronic annotation; 0006644 // phospholipid metabolic process // traceable author statement; 0006655 // phosphatidylglycerol biosynthetic process // not recorded; 0006657 // CDP-choline pathway // non-traceable author statement; 0006661 // phosphatidylinositol biosynthetic process // inferred from direct assay; 0006661 // phosphatidylinositol…	0005783 // endoplasmic reticulum // inferred from sequence or structural similarity; 0005789 // endoplasmic reticulum membrane // not recorded; 0005789 // endoplasmic reticulum membrane // inferred from sequence or structural similarity; 0005789 // endoplasmic reticulum membrane // traceable author statement; 0016020 // membrane // inferred from electronic annotation; 0016021 // integral componen…	0004142 // diacylglycerol cholinephosphotransferase activity // non-traceable author statement; 0004605 // phosphatidate cytidylyltransferase activity // inferred from direct assay; 0004605 // phosphatidate cytidylyltransferase activity // traceable author statement; 0016740 // transferase activity // inferred from electronic annotation; 0016772 // transferase activity, transferring phosphorus-co…
11732277_a_at	8.34	6.71	3.09	0.0025	0.4597	FOXP1	forkhead box P1	0000122 // negative regulation of transcription from RNA polymerase II promoter // inferred from electronic annotation; 0001701 // in utero embryonic development // inferred from electronic annotation; 0002053 // positive regulation of mesenchymal cell proliferation // inferred from electronic annotation; 0002329 // pre-B cell differentiation // inferred from electronic annotation; 0002639 // pos…	0005634 // nucleus // inferred from direct assay; 0005654 // nucleoplasm // inferred from direct assay	0000978 // RNA polymerase II core promoter proximal region sequence-specific DNA binding // inferred from electronic annotation; 0000981 // RNA polymerase II transcription factor activity, sequence-specific DNA binding // not recorded; 0003677 // DNA binding // inferred from electronic annotation; 0003682 // chromatin binding // inferred from electronic annotation; 0003700 // transcription factor…
11723283_a_at	4.73	3.1	3.09	0.0025	0.4597	CEACAM1	carcinoembryonic antigen-related cell adhesion molecule 1 (biliary glycoprotein)	0001525 // angiogenesis // non-traceable author statement; 0007156 // homophilic cell adhesion via plasma membrane adhesion molecules // non-traceable author statement; 0007229 // integrin-mediated signaling pathway // non-traceable author statement; 0007596 // blood coagulation // traceable author statement; 0016477 // cell migration // non-traceable author statement; 0050900 // leukocyte migrat…	0005576 // extracellular region // inferred from electronic annotation; 0005886 // plasma membrane // traceable author statement; 0005887 // integral component of plasma membrane // non-traceable author statement; 0016020 // membrane // traceable author statement; 0016021 // integral component of membrane // inferred from direct assay; 0070062 // extracellular exosome // inferred from direct assay	0005515 // protein binding // inferred from physical interaction; 0042803 // protein homodimerization activity // inferred from mutant phenotype
11715917_a_at	7.35	5.71	3.1	0.0071	0.4597	CD44	CD44 molecule (Indian blood group)	0001658 // branching involved in ureteric bud morphogenesis // inferred from electronic annotation; 0002246 // wound healing involved in inflammatory response // inferred from electronic annotation; 0005975 // carbohydrate metabolic process // traceable author statement; 0007155 // cell adhesion // inferred from electronic annotation; 0007160 // cell-matrix adhesion // non-traceable author statem…	0005737 // cytoplasm // inferred from direct assay; 0005794 // Golgi apparatus // inferred from direct assay; 0005886 // plasma membrane // inferred from direct assay; 0005886 // plasma membrane // traceable author statement; 0005887 // integral component of plasma membrane // non-traceable author statement; 0005925 // focal adhesion // inferred from direct assay; 0009897 // external side of plas…	0004415 // hyalurononglucosaminidase activity // inferred from direct assay; 0004896 // cytokine receptor activity // inferred from direct assay; 0005515 // protein binding // inferred from physical interaction; 0005518 // collagen binding // non-traceable author statement; 0005540 // hyaluronic acid binding // inferred from direct assay; 0005540 // hyaluronic acid binding // non-traceable author…
11722310_a_at	6.86	5.23	3.1	0.0025	0.4597	TMC4	transmembrane channel like 4	0006810 // transport // inferred from electronic annotation; 0006811 // ion transport // inferred from electronic annotation	0016020 // membrane // inferred from electronic annotation; 0016021 // integral component of membrane // inferred from electronic annotation; 0070062 // extracellular exosome // inferred from direct assay
11716551_s_at	5.56	3.93	3.1	0.0061	0.4597	HES1	hes family bHLH transcription factor 1	0000122 // negative regulation of transcription from RNA polymerase II promoter // inferred from direct assay; 0001701 // in utero embryonic development // inferred from electronic annotation; 0001889 // liver development // inferred from electronic annotation; 0003143 // embryonic heart tube morphogenesis // inferred from sequence or structural similarity; 0003151 // outflow tract morphogenesis …	0005622 // intracellular // inferred from electronic annotation; 0005634 // nucleus // inferred from sequence or structural similarity; 0005654 // nucleoplasm // inferred from direct assay; 0005654 // nucleoplasm // traceable author statement; 0005737 // cytoplasm // inferred from electronic annotation	0000981 // RNA polymerase II transcription factor activity, sequence-specific DNA binding // inferred from electronic annotation; 0001078 // transcriptional repressor activity, RNA polymerase II core promoter proximal region sequence-specific binding // inferred from sequence or structural similarity; 0003677 // DNA binding // traceable author statement; 0003700 // transcription factor activity, …
11721205_a_at	5.7	4.07	3.1	0.0149	0.4729	ANK3	ankyrin 3, node of Ranvier (ankyrin G)	0000281 // mitotic cytokinesis // inferred from mutant phenotype; 0007009 // plasma membrane organization // inferred from mutant phenotype; 0007016 // cytoskeletal anchoring at plasma membrane // traceable author statement; 0007165 // signal transduction // inferred from electronic annotation; 0007409 // axonogenesis // inferred from sequence or structural similarity; 0007411 // axon guidance //…	0005737 // cytoplasm // inferred from electronic annotation; 0005764 // lysosome // inferred from electronic annotation; 0005783 // endoplasmic reticulum // traceable author statement; 0005794 // Golgi apparatus // inferred from electronic annotation; 0005856 // cytoskeleton // inferred from electronic annotation; 0005886 // plasma membrane // inferred from sequence or structural similarity; 0005…	0005200 // structural constituent of cytoskeleton // inferred from mutant phenotype; 0005515 // protein binding // inferred from physical interaction; 0008092 // cytoskeletal protein binding // inferred from sequence or structural similarity; 0030507 // spectrin binding // inferred from sequence or structural similarity; 0030674 // protein binding, bridging // inferred from sequence or structural…
11716835_a_at	5.45	3.82	3.11	0.0509	0.5373	DHRS3	dehydrogenase/reductase (SDR family) member 3	0001523 // retinoid metabolic process // traceable author statement; 0003151 // outflow tract morphogenesis // inferred from electronic annotation; 0007601 // visual perception // traceable author statement; 0007603 // phototransduction, visible light // traceable author statement; 0008152 // metabolic process // inferred from electronic annotation; 0030278 // regulation of ossification // inferr…	0005789 // endoplasmic reticulum membrane // traceable author statement; 0016020 // membrane // inferred from electronic annotation; 0016021 // integral component of membrane // inferred from electronic annotation; 0042622 // photoreceptor outer segment membrane // traceable author statement	0000166 // nucleotide binding // traceable author statement; 0004745 // retinol dehydrogenase activity // inferred from electronic annotation; 0009055 // electron carrier activity // traceable author statement; 0016491 // oxidoreductase activity // inferred from electronic annotation; 0052650 // NADP-retinol dehydrogenase activity // inferred from electronic annotation
11723546_s_at	4.57	2.93	3.11	0.0027	0.4597	PLD1	phospholipase D1, phosphatidylcholine-specific	0006629 // lipid metabolic process // inferred from electronic annotation; 0006643 // membrane lipid metabolic process // not recorded; 0006644 // phospholipid metabolic process // traceable author statement; 0006654 // phosphatidic acid biosynthetic process // traceable author statement; 0006655 // phosphatidylglycerol biosynthetic process // traceable author statement; 0006887 // exocytosis // …	0000139 // Golgi membrane // inferred from electronic annotation; 0005737 // cytoplasm // inferred from electronic annotation; 0005765 // lysosomal membrane // inferred from direct assay; 0005768 // endosome // inferred from direct assay; 0005783 // endoplasmic reticulum // inferred from electronic annotation; 0005789 // endoplasmic reticulum membrane // traceable author statement; 0005794 // Gol…	0003824 // catalytic activity // inferred from electronic annotation; 0004630 // phospholipase D activity // inferred from electronic annotation; 0005515 // protein binding // inferred from physical interaction; 0016787 // hydrolase activity // inferred from electronic annotation; 0035091 // phosphatidylinositol binding // inferred from electronic annotation; 0070290 // N-acylphosphatidylethanola…
11763593_a_at	4.84	3.2	3.11	0.022	0.4918	ARHGEF28	Rho guanine nucleotide exchange factor 28	0007411 // axon guidance // traceable author statement; 0021955 // central nervous system neuron axonogenesis // inferred from electronic annotation; 0030154 // cell differentiation // inferred from electronic annotation; 0035023 // regulation of Rho protein signal transduction // inferred from electronic annotation; 0035556 // intracellular signal transduction // inferred from electronic annotat…	0005737 // cytoplasm // inferred from electronic annotation; 0005829 // cytosol // traceable author statement; 0005886 // plasma membrane // inferred from electronic annotation; 0016020 // membrane // inferred from electronic annotation	0003723 // RNA binding // inferred from electronic annotation; 0005085 // guanyl-nucleotide exchange factor activity // inferred from electronic annotation; 0005089 // Rho guanyl-nucleotide exchange factor activity // inferred from electronic annotation; 0005515 // protein binding // inferred from electronic annotation; 0046872 // metal ion binding // inferred from electronic annotation
11757918_s_at	5.42	3.78	3.12	0.0038	0.4597	MAP7	microtubule-associated protein 7	0000226 // microtubule cytoskeleton organization // inferred from electronic annotation; 0006970 // response to osmotic stress // inferred from sequence or structural similarity; 0007163 // establishment or maintenance of cell polarity // traceable author statement; 0072659 // protein localization to plasma membrane // inferred from sequence or structural similarity	0005737 // cytoplasm // inferred from direct assay; 0005856 // cytoskeleton // inferred from electronic annotation; 0005874 // microtubule // inferred from electronic annotation; 0005875 // microtubule associated complex // traceable author statement; 0005886 // plasma membrane // inferred from electronic annotation; 0015630 // microtubule cytoskeleton // inferred from direct assay; 0016020 // me…	0005102 // receptor binding // inferred from sequence or structural similarity; 0005198 // structural molecule activity // traceable author statement
11724283_a_at	7.8	6.15	3.13	0.0026	0.4597	ANXA3	annexin A3	0006909 // phagocytosis // inferred from direct assay; 0010595 // positive regulation of endothelial cell migration // inferred from direct assay; 0021766 // hippocampus development // inferred from electronic annotation; 0031100 // organ regeneration // inferred from electronic annotation; 0042742 // defense response to bacterium // inferred from direct assay; 0043086 // negative regulation of c…	0005737 // cytoplasm // inferred from direct assay; 0005886 // plasma membrane // inferred from direct assay; 0016020 // membrane // inferred from direct assay; 0030424 // axon // inferred from electronic annotation; 0030425 // dendrite // inferred from electronic annotation; 0030670 // phagocytic vesicle membrane // inferred from direct assay; 0042581 // specific granule // inferred from direct …	0004859 // phospholipase inhibitor activity // inferred from electronic annotation; 0005509 // calcium ion binding // inferred from electronic annotation; 0005544 // calcium-dependent phospholipid binding // inferred from direct assay; 0019834 // phospholipase A2 inhibitor activity // inferred from electronic annotation; 0048306 // calcium-dependent protein binding // inferred from physical inter…
11723824_s_at	7.09	5.44	3.13	0.0041	0.4597	MYO5C	myosin VC	0008152 // metabolic process // inferred from electronic annotation	0016459 // myosin complex // inferred from electronic annotation; 0070062 // extracellular exosome // inferred from direct assay	0000166 // nucleotide binding // inferred from electronic annotation; 0003774 // motor activity // inferred from electronic annotation; 0003779 // actin binding // inferred from electronic annotation; 0005515 // protein binding // inferred from electronic annotation; 0005516 // calmodulin binding // inferred from electronic annotation; 0005524 // ATP binding // inferred from electronic annotation
11724588_a_at	4.21	2.57	3.13	0.004	0.4597	ANKRD35	ankyrin repeat domain 35			0005515 // protein binding // inferred from electronic annotation
11727253_at	6.07	4.42	3.13	0.0065	0.4597	TCEAL2	transcription elongation factor A (SII)-like 2	0006351 // transcription, DNA-templated // inferred from electronic annotation; 0006355 // regulation of transcription, DNA-templated // inferred from electronic annotation; 0006357 // regulation of transcription from RNA polymerase II promoter // not recorded	0005634 // nucleus // not recorded	0050699 // WW domain binding // not recorded
11720713_a_at	5.69	4.04	3.13	0.0036	0.4597	KCNE3	potassium channel, voltage gated subfamily E regulatory beta subunit 3	0006810 // transport // inferred from electronic annotation; 0006811 // ion transport // inferred from electronic annotation; 0006813 // potassium ion transport // inferred from electronic annotation; 0034765 // regulation of ion transmembrane transport // inferred from electronic annotation; 0043266 // regulation of potassium ion transport // inferred from electronic annotation; 0060306 // regul…	0005737 // cytoplasm // inferred from direct assay; 0005886 // plasma membrane // inferred from physical interaction; 0008076 // voltage-gated potassium channel complex // not recorded; 0008076 // voltage-gated potassium channel complex // inferred from direct assay; 0016020 // membrane // inferred from electronic annotation; 0016021 // integral component of membrane // inferred from electronic a…	0005244 // voltage-gated ion channel activity // inferred from electronic annotation; 0005249 // voltage-gated potassium channel activity // inferred from electronic annotation; 0005267 // potassium channel activity // inferred from electronic annotation; 0005515 // protein binding // inferred from physical interaction; 0015459 // potassium channel regulator activity // not recorded; 0015459 // p…
11720460_x_at	7.98	6.33	3.13	0.0034	0.4597	F11R	F11 receptor	0001817 // regulation of cytokine production // inferred from electronic annotation; 0006954 // inflammatory response // traceable author statement; 0007155 // cell adhesion // inferred from electronic annotation; 0007179 // transforming growth factor beta receptor signaling pathway // traceable author statement; 0007596 // blood coagulation // traceable author statement; 0009314 // response to r…	0005886 // plasma membrane // inferred from direct assay; 0005886 // plasma membrane // traceable author statement; 0005911 // cell-cell junction // traceable author statement; 0005923 // bicellular tight junction // inferred from direct assay; 0015630 // microtubule cytoskeleton // inferred from direct assay; 0016020 // membrane // inferred from electronic annotation; 0016021 // integral compone…	0001618 // virus receptor activity // inferred from electronic annotation; 0005515 // protein binding // inferred from physical interaction; 0030165 // PDZ domain binding // inferred from physical interaction
11736293_a_at	7.5	5.85	3.14	0.0028	0.4597	SPATS2L	spermatogenesis associated, serine-rich 2-like		0005634 // nucleus // inferred from electronic annotation; 0005634 // nucleus // inferred from direct assay; 0005730 // nucleolus // inferred from electronic annotation; 0005737 // cytoplasm // inferred from electronic annotation; 0043234 // protein complex // inferred from direct assay	0005515 // protein binding // inferred from electronic annotation; 0044822 // poly(A) RNA binding // inferred from direct assay
11723021_a_at	8.7	7.05	3.14	0.003	0.4597	BCKDHB	branched chain keto acid dehydrogenase E1, beta polypeptide	0007584 // response to nutrient // inferred from electronic annotation; 0008152 // metabolic process // inferred from electronic annotation; 0009083 // branched-chain amino acid catabolic process // inferred from mutant phenotype; 0009083 // branched-chain amino acid catabolic process // traceable author statement; 0034641 // cellular nitrogen compound metabolic process // traceable author statem…	0005739 // mitochondrion // inferred from mutant phenotype; 0005759 // mitochondrial matrix // traceable author statement; 0005947 // mitochondrial alpha-ketoglutarate dehydrogenase complex // inferred from mutant phenotype	0003824 // catalytic activity // inferred from electronic annotation; 0003826 // alpha-ketoacid dehydrogenase activity // inferred from electronic annotation; 0003863 // 3-methyl-2-oxobutanoate dehydrogenase (2-methylpropanoyl-transferring) activity // inferred from electronic annotation; 0005515 // protein binding // inferred from physical interaction; 0016491 // oxidoreductase activity // infer…
11748253_a_at	6.27	4.62	3.14	0.0037	0.4597	SLC5A1	solute carrier family 5 (sodium/glucose cotransporter), member 1	0001656 // metanephros development // inferred from electronic annotation; 0005975 // carbohydrate metabolic process // traceable author statement; 0006810 // transport // inferred from electronic annotation; 0006811 // ion transport // inferred from electronic annotation; 0006814 // sodium ion transport // inferred from electronic annotation; 0008643 // carbohydrate transport // inferred from el…	0005886 // plasma membrane // traceable author statement; 0005887 // integral component of plasma membrane // traceable author statement; 0005903 // brush border // inferred from electronic annotation; 0005911 // cell-cell junction // inferred from electronic annotation; 0016020 // membrane // inferred from electronic annotation; 0016021 // integral component of membrane // inferred from electron…	0005215 // transporter activity // inferred from electronic annotation; 0005355 // glucose transmembrane transporter activity // inferred from electronic annotation; 0005412 // glucose:sodium symporter activity // inferred from direct assay; 0005515 // protein binding // inferred from physical interaction; 0015293 // symporter activity // inferred from electronic annotation
11723436_a_at	6.43	4.78	3.14	0.0202	0.4892	CEP41	centrosomal protein 41kDa	0000086 // G2/M transition of mitotic cell cycle // traceable author statement; 0000278 // mitotic cell cycle // traceable author statement; 0006810 // transport // inferred from electronic annotation; 0006996 // organelle organization // traceable author statement; 0015031 // protein transport // inferred from electronic annotation; 0018095 // protein polyglutamylation // inferred from sequence …	0005737 // cytoplasm // inferred from electronic annotation; 0005813 // centrosome // inferred from direct assay; 0005814 // centriole // inferred from direct assay; 0005815 // microtubule organizing center // inferred from electronic annotation; 0005829 // cytosol // traceable author statement; 0005856 // cytoskeleton // inferred from electronic annotation; 0005929 // cilium // inferred from ele…	0005515 // protein binding // inferred from physical interaction
11753506_x_at	5.43	3.78	3.14	0.0255	0.4969	CEACAM1	carcinoembryonic antigen-related cell adhesion molecule 1 (biliary glycoprotein)	0001525 // angiogenesis // non-traceable author statement; 0007156 // homophilic cell adhesion via plasma membrane adhesion molecules // non-traceable author statement; 0007229 // integrin-mediated signaling pathway // non-traceable author statement; 0007596 // blood coagulation // traceable author statement; 0016477 // cell migration // non-traceable author statement; 0050900 // leukocyte migrat…	0005576 // extracellular region // inferred from electronic annotation; 0005886 // plasma membrane // traceable author statement; 0005887 // integral component of plasma membrane // non-traceable author statement; 0016020 // membrane // traceable author statement; 0016021 // integral component of membrane // inferred from direct assay; 0070062 // extracellular exosome // inferred from direct assay	0005515 // protein binding // inferred from physical interaction; 0042803 // protein homodimerization activity // inferred from mutant phenotype
11739687_a_at	8.18	6.53	3.14	0.0034	0.4597	FAM107B	family with sequence similarity 107, member B	0007605 // sensory perception of sound // inferred from electronic annotation
11749864_a_at	3.98	2.33	3.14	0.0284	0.4969	RHOJ	ras homolog family member J	0007165 // signal transduction // inferred from electronic annotation; 0007264 // small GTPase mediated signal transduction // traceable author statement; 0007266 // Rho protein signal transduction // inferred from electronic annotation; 0008152 // metabolic process // non-traceable author statement; 0008360 // regulation of cell shape // inferred from electronic annotation; 0015031 // protein tr…	0005622 // intracellular // inferred from electronic annotation; 0005829 // cytosol // traceable author statement; 0005886 // plasma membrane // traceable author statement; 0016020 // membrane // inferred from electronic annotation; 0070062 // extracellular exosome // inferred from direct assay	0000166 // nucleotide binding // inferred from electronic annotation; 0003924 // GTPase activity // non-traceable author statement; 0005515 // protein binding // inferred from physical interaction; 0005525 // GTP binding // inferred from electronic annotation
11756702_a_at	5.19	3.54	3.15	0.0055	0.4597	CYP39A1	cytochrome P450, family 39, subfamily A, polypeptide 1	0006629 // lipid metabolic process // inferred from electronic annotation; 0006699 // bile acid biosynthetic process // inferred from direct assay; 0006699 // bile acid biosynthetic process // traceable author statement; 0006707 // cholesterol catabolic process // inferred from electronic annotation; 0006805 // xenobiotic metabolic process // traceable author statement; 0007586 // digestion // tr…	0005783 // endoplasmic reticulum // inferred from electronic annotation; 0005789 // endoplasmic reticulum membrane // traceable author statement; 0016020 // membrane // inferred from electronic annotation; 0016021 // integral component of membrane // inferred from electronic annotation; 0031090 // organelle membrane // inferred from electronic annotation; 0043231 // intracellular membrane-bounded…	0004497 // monooxygenase activity // inferred from electronic annotation; 0005506 // iron ion binding // inferred from electronic annotation; 0008387 // steroid 7-alpha-hydroxylase activity // inferred from electronic annotation; 0008396 // oxysterol 7-alpha-hydroxylase activity // inferred from direct assay; 0016491 // oxidoreductase activity // inferred from electronic annotation; 0016705 // ox…
11717803_a_at	3.84	2.18	3.15	0.0045	0.4597	NTN4	netrin 4	0007411 // axon guidance // traceable author statement; 0016322 // neuron remodeling // inferred from electronic annotation; 0030198 // extracellular matrix organization // traceable author statement; 0060668 // regulation of branching involved in salivary gland morphogenesis by extracellular matrix-epithelial cell signaling // inferred from electronic annotation	0005576 // extracellular region // inferred from electronic annotation; 0005578 // proteinaceous extracellular matrix // inferred from electronic annotation; 0005604 // basement membrane // inferred from electronic annotation; 0005886 // plasma membrane // traceable author statement	0005515 // protein binding // inferred from physical interaction; 0043237 // laminin-1 binding // inferred from electronic annotation
11748497_s_at	4.36	2.71	3.15	0.0301	0.5016	GCA	grancalcin, EF-hand calcium binding protein	0006508 // proteolysis // not recorded; 0061025 // membrane fusion // traceable author statement	0005737 // cytoplasm // inferred from direct assay; 0005886 // plasma membrane // inferred from direct assay; 0016020 // membrane // inferred from electronic annotation; 0070062 // extracellular exosome // inferred from direct assay	0004198 // calcium-dependent cysteine-type endopeptidase activity // not recorded; 0005509 // calcium ion binding // inferred from direct assay; 0005515 // protein binding // inferred from physical interaction; 0042803 // protein homodimerization activity // inferred from physical interaction; 0046872 // metal ion binding // inferred from electronic annotation; 0046982 // protein heterodimerizati…
11721353_at	6.89	5.23	3.16	0.0039	0.4597	GALNT3	polypeptide N-acetylgalactosaminyltransferase 3	0005975 // carbohydrate metabolic process // non-traceable author statement; 0006486 // protein glycosylation // inferred from electronic annotation; 0006493 // protein O-linked glycosylation // traceable author statement; 0008152 // metabolic process // inferred from electronic annotation; 0016266 // O-glycan processing // traceable author statement; 0018242 // protein O-linked glycosylation via…	0000139 // Golgi membrane // traceable author statement; 0005794 // Golgi apparatus // inferred from direct assay; 0016020 // membrane // traceable author statement; 0016021 // integral component of membrane // inferred from electronic annotation; 0032580 // Golgi cisterna membrane // inferred from electronic annotation; 0048471 // perinuclear region of cytoplasm // inferred from direct assay; 00…	0004653 // polypeptide N-acetylgalactosaminyltransferase activity // inferred from direct assay; 0005509 // calcium ion binding // inferred from direct assay; 0005515 // protein binding // inferred from physical interaction; 0016740 // transferase activity // inferred from electronic annotation; 0016757 // transferase activity, transferring glycosyl groups // inferred from electronic annotation; …
11744104_a_at	4.11	2.45	3.16	0.005	0.4597	TMC5	transmembrane channel like 5	0006810 // transport // inferred from electronic annotation; 0006811 // ion transport // inferred from electronic annotation	0016020 // membrane // inferred from electronic annotation; 0016021 // integral component of membrane // inferred from electronic annotation; 0070062 // extracellular exosome // inferred from direct assay
11736491_x_at	5.34	3.68	3.16	0.0104	0.4684	ICA1	islet cell autoantigen 1	0006810 // transport // inferred from electronic annotation; 0006836 // neurotransmitter transport // inferred from electronic annotation; 0050796 // regulation of insulin secretion // inferred from electronic annotation	0000139 // Golgi membrane // inferred from direct assay; 0005737 // cytoplasm // inferred from direct assay; 0005794 // Golgi apparatus // inferred from direct assay; 0005829 // cytosol // inferred from sequence or structural similarity; 0016020 // membrane // inferred from electronic annotation; 0030054 // cell junction // inferred from electronic annotation; 0030658 // transport vesicle membran…	0005515 // protein binding // inferred from physical interaction; 0019904 // protein domain specific binding // inferred from electronic annotation
11757532_s_at	7.32	5.66	3.16	0.0032	0.4597	RBM47	RNA binding motif protein 47	0002244 // hematopoietic progenitor cell differentiation // inferred from electronic annotation	0005634 // nucleus // inferred from electronic annotation	0000166 // nucleotide binding // inferred from electronic annotation; 0003676 // nucleic acid binding // inferred from electronic annotation; 0003723 // RNA binding // inferred from electronic annotation; 0005515 // protein binding // inferred from physical interaction; 0044822 // poly(A) RNA binding // inferred from direct assay
11719641_at	5.98	4.32	3.16	0.0026	0.4597	CDS1	CDP-diacylglycerol synthase 1	0006629 // lipid metabolic process // inferred from electronic annotation; 0006644 // phospholipid metabolic process // traceable author statement; 0006655 // phosphatidylglycerol biosynthetic process // not recorded; 0006657 // CDP-choline pathway // non-traceable author statement; 0006661 // phosphatidylinositol biosynthetic process // inferred from direct assay; 0006661 // phosphatidylinositol…	0005783 // endoplasmic reticulum // inferred from sequence or structural similarity; 0005789 // endoplasmic reticulum membrane // not recorded; 0005789 // endoplasmic reticulum membrane // inferred from sequence or structural similarity; 0005789 // endoplasmic reticulum membrane // traceable author statement; 0016020 // membrane // inferred from electronic annotation; 0016021 // integral componen…	0004142 // diacylglycerol cholinephosphotransferase activity // non-traceable author statement; 0004605 // phosphatidate cytidylyltransferase activity // inferred from direct assay; 0004605 // phosphatidate cytidylyltransferase activity // traceable author statement; 0016740 // transferase activity // inferred from electronic annotation; 0016772 // transferase activity, transferring phosphorus-co…
11725057_s_at	4.55	2.88	3.17	0.2394	0.7842	NEDD9	neural precursor cell expressed, developmentally down-regulated 9	0007010 // cytoskeleton organization // non-traceable author statement; 0007049 // cell cycle // inferred from electronic annotation; 0007067 // mitotic nuclear division // inferred from electronic annotation; 0007155 // cell adhesion // inferred from electronic annotation; 0007165 // signal transduction // traceable author statement; 0007229 // integrin-mediated signaling pathway // non-traceabl…	0000922 // spindle pole // inferred from electronic annotation; 0005634 // nucleus // inferred from electronic annotation; 0005737 // cytoplasm // traceable author statement; 0005794 // Golgi apparatus // inferred from electronic annotation; 0005819 // spindle // traceable author statement; 0005856 // cytoskeleton // inferred from electronic annotation; 0005925 // focal adhesion // inferred from …	0005515 // protein binding // inferred from physical interaction
11723686_s_at	10.04	8.37	3.17	0.0066	0.4597	FAM46A	family with sequence similarity 46, member A	0010468 // regulation of gene expression // inferred from mutant phenotype; 0030193 // regulation of blood coagulation // inferred from mutant phenotype		0005515 // protein binding // inferred from physical interaction; 0044822 // poly(A) RNA binding // inferred from direct assay
11756563_a_at	4.93	3.26	3.17	0.0023	0.4597	RCBTB2	regulator of chromosome condensation (RCC1) and BTB (POZ) domain containing protein 2	0043547 // positive regulation of GTPase activity // traceable author statement	0001669 // acrosomal vesicle // inferred from electronic annotation	0005087 // Ran guanyl-nucleotide exchange factor activity // traceable author statement; 0005515 // protein binding // inferred from physical interaction
11718461_at	6.71	5.04	3.17	0.0023	0.4597	SLC39A11	solute carrier family 39, member 11	0006810 // transport // inferred from electronic annotation; 0006811 // ion transport // inferred from electronic annotation; 0006829 // zinc II ion transport // not recorded; 0006882 // cellular zinc ion homeostasis // not recorded; 0030001 // metal ion transport // inferred from electronic annotation; 0055085 // transmembrane transport // inferred from electronic annotation; 0071577 // zinc II …	0005623 // cell // ---; 0005634 // nucleus // inferred from sequence or structural similarity; 0005737 // cytoplasm // inferred from sequence or structural similarity; 0005794 // Golgi apparatus // inferred from sequence or structural similarity; 0005886 // plasma membrane // inferred from sequence or structural similarity; 0016020 // membrane // not recorded; 0016021 // integral component of mem…	0005385 // zinc ion transmembrane transporter activity // not recorded; 0005385 // zinc ion transmembrane transporter activity // inferred from sequence or structural similarity; 0046873 // metal ion transmembrane transporter activity // inferred from electronic annotation
11755050_s_at	5.52	3.85	3.18	0.0027	0.4597	PLCB4	phospholipase C, beta 4	0006629 // lipid metabolic process // inferred from electronic annotation; 0007165 // signal transduction // inferred from electronic annotation; 0016042 // lipid catabolic process // inferred from electronic annotation; 0035556 // intracellular signal transduction // inferred from electronic annotation; 0043267 // negative regulation of potassium ion transport // inferred from electronic annotat…	0005634 // nucleus // inferred from electronic annotation; 0005737 // cytoplasm // inferred from electronic annotation; 0005790 // smooth endoplasmic reticulum // inferred from electronic annotation; 0005829 // cytosol // traceable author statement; 0014069 // postsynaptic density // inferred from electronic annotation; 0030425 // dendrite // inferred from electronic annotation	0004435 // phosphatidylinositol phospholipase C activity // inferred from electronic annotation; 0004629 // phospholipase C activity // traceable author statement; 0004871 // signal transducer activity // inferred from electronic annotation; 0005509 // calcium ion binding // inferred from electronic annotation; 0005515 // protein binding // inferred from physical interaction; 0008081 // phosphori…
11718447_s_at	7.8	6.12	3.19	0.0022	0.4597	SH3BGRL2	SH3 domain binding glutamate-rich protein like 2		0005634 // nucleus // inferred from electronic annotation; 0005654 // nucleoplasm // inferred from direct assay; 0070062 // extracellular exosome // inferred from direct assay	0017124 // SH3 domain binding // inferred from electronic annotation
11747888_a_at	5.11	3.44	3.19	0.0148	0.4729	SH3YL1	SH3 and SYLF domain containing 1	0006661 // phosphatidylinositol biosynthetic process // inferred from electronic annotation; 1900027 // regulation of ruffle assembly // not recorded	0032587 // ruffle membrane // inferred from direct assay	0005515 // protein binding // inferred from physical interaction; 0019902 // phosphatase binding // inferred from direct assay; 0035091 // phosphatidylinositol binding // inferred from direct assay
11722166_at	4.8	3.13	3.19	0.0062	0.4597	RGS5	regulator of G-protein signaling 5	0007165 // signal transduction // inferred from electronic annotation; 0008277 // regulation of G-protein coupled receptor protein signaling pathway // traceable author statement; 0009968 // negative regulation of signal transduction // inferred from electronic annotation; 0038032 // termination of G-protein coupled receptor signaling pathway // inferred from electronic annotation; 0043547 // pos…	0005737 // cytoplasm // inferred from direct assay; 0005886 // plasma membrane // not recorded; 0016020 // membrane // inferred from electronic annotation; 0016021 // integral component of membrane // inferred from electronic annotation	0005096 // GTPase activator activity // not recorded
11736144_at	5.53	3.85	3.19	0.0035	0.4597	ENPP4	ectonucleotide pyrophosphatase/phosphodiesterase 4 (putative)	0007596 // blood coagulation // inferred from electronic annotation; 0007599 // hemostasis // inferred from electronic annotation; 0008152 // metabolic process // inferred from electronic annotation; 0030194 // positive regulation of blood coagulation // inferred from direct assay; 0046130 // purine ribonucleoside catabolic process // inferred from direct assay	0005886 // plasma membrane // inferred from electronic annotation; 0016020 // membrane // inferred from direct assay; 0016021 // integral component of membrane // inferred from electronic annotation; 0070062 // extracellular exosome // inferred from direct assay	0003824 // catalytic activity // inferred from electronic annotation; 0016787 // hydrolase activity // inferred from electronic annotation; 0046872 // metal ion binding // inferred from electronic annotation; 0047710 // bis(5'-adenosyl)-triphosphatase activity // inferred from direct assay
11734225_x_at	5.63	3.95	3.2	0.0025	0.4597	LIMCH1	LIM and calponin homology domains 1	0031032 // actomyosin structure organization // inferred from electronic annotation		0003779 // actin binding // inferred from electronic annotation; 0005515 // protein binding // inferred from electronic annotation; 0008270 // zinc ion binding // inferred from electronic annotation; 0046872 // metal ion binding // inferred from electronic annotation
11753832_x_at	5.94	4.26	3.2	0.1634	0.7087	IGKV3-20; IGKV3D-20	immunoglobulin kappa variable 3-20; immunoglobulin kappa variable 3D-20	0001895 // retina homeostasis // inferred from expression pattern; 0003094 // glomerular filtration // inferred from mutant phenotype; 0006898 // receptor-mediated endocytosis // traceable author statement; 0006910 // phagocytosis, recognition // not recorded; 0006911 // phagocytosis, engulfment // not recorded; 0006955 // immune response // non-traceable author statement; 0006956 // complement a…	0005576 // extracellular region // non-traceable author statement; 0005576 // extracellular region // traceable author statement; 0005615 // extracellular space // inferred from direct assay; 0005886 // plasma membrane // traceable author statement; 0009897 // external side of plasma membrane // not recorded; 0042571 // immunoglobulin complex, circulating // not recorded; 0070062 // extracellular…	0003823 // antigen binding // non-traceable author statement; 0034987 // immunoglobulin receptor binding // inferred from direct assay
11744299_at	11.37	9.69	3.2	0.0022	0.4597	FDCSP	follicular dendritic cell secreted protein		0005576 // extracellular region // inferred from electronic annotation
11757905_x_at	8.93	7.25	3.2	0.0024	0.4597	KRT18	keratin 18, type I	0007049 // cell cycle // inferred from electronic annotation; 0009653 // anatomical structure morphogenesis // traceable author statement; 0016032 // viral process // inferred from electronic annotation; 0033209 // tumor necrosis factor-mediated signaling pathway // inferred from electronic annotation; 0043000 // Golgi to plasma membrane CFTR protein transport // inferred from direct assay; 00430…	0005634 // nucleus // inferred from electronic annotation; 0005730 // nucleolus // inferred from electronic annotation; 0005737 // cytoplasm // inferred from direct assay; 0005815 // microtubule organizing center // inferred from direct assay; 0005882 // intermediate filament // inferred from direct assay; 0034451 // centriolar satellite // inferred from direct assay; 0045095 // keratin filament …	0005198 // structural molecule activity // inferred from electronic annotation; 0005515 // protein binding // inferred from physical interaction; 0044822 // poly(A) RNA binding // inferred from direct assay; 0097110 // scaffold protein binding // inferred from physical interaction
11754104_x_at	9.62	7.93	3.21	0.0065	0.4597	TMED3	transmembrane p24 trafficking protein 3	0006810 // transport // inferred from electronic annotation; 0015031 // protein transport // inferred from electronic annotation	0005783 // endoplasmic reticulum // inferred from direct assay; 0005789 // endoplasmic reticulum membrane // inferred from electronic annotation; 0005793 // endoplasmic reticulum-Golgi intermediate compartment // inferred from direct assay; 0005794 // Golgi apparatus // inferred from direct assay; 0016020 // membrane // inferred from electronic annotation; 0016021 // integral component of membran…
11763806_x_at	8.08	6.39	3.21	0.0037	0.4597	KCNN4	potassium channel, calcium activated intermediate/small conductance subfamily N alpha, member 4	0002376 // immune system process // inferred from electronic annotation; 0006810 // transport // inferred from electronic annotation; 0006811 // ion transport // inferred from electronic annotation; 0006813 // potassium ion transport // traceable author statement; 0006816 // calcium ion transport // inferred from direct assay; 0006820 // anion transport // inferred from electronic annotation; 000…	0005886 // plasma membrane // not recorded; 0005886 // plasma membrane // inferred from direct assay; 0005886 // plasma membrane // traceable author statement; 0008076 // voltage-gated potassium channel complex // inferred by curator; 0016020 // membrane // inferred from electronic annotation; 0016021 // integral component of membrane // inferred from electronic annotation; 0016323 // basolateral…	0005267 // potassium channel activity // inferred from electronic annotation; 0005515 // protein binding // inferred from physical interaction; 0005516 // calmodulin binding // not recorded; 0015269 // calcium-activated potassium channel activity // inferred from direct assay; 0016286 // small conductance calcium-activated potassium channel activity // not recorded; 0019903 // protein phosphatase…
11734690_a_at	4.7	3.02	3.21	0.0044	0.4597	CYTIP	cytohesin 1 interacting protein	0030155 // regulation of cell adhesion // inferred from direct assay	0005654 // nucleoplasm // inferred from direct assay; 0005737 // cytoplasm // inferred from direct assay; 0005768 // endosome // inferred from electronic annotation; 0005769 // early endosome // inferred from electronic annotation; 0005938 // cell cortex // inferred from direct assay	0005515 // protein binding // inferred from physical interaction
11729574_at	7.43	5.75	3.21	0.0458	0.5326	ENC1	ectodermal-neural cortex 1 (with BTB domain)	0007275 // multicellular organismal development // traceable author statement; 0007399 // nervous system development // traceable author statement; 0010499 // proteasomal ubiquitin-independent protein catabolic process // inferred from direct assay; 0010976 // positive regulation of neuron projection development // inferred from electronic annotation; 0016567 // protein ubiquitination // inferred…	0000790 // nuclear chromatin // inferred from electronic annotation; 0005634 // nucleus // traceable author statement; 0005654 // nucleoplasm // inferred from electronic annotation; 0005730 // nucleolus // inferred from electronic annotation; 0005737 // cytoplasm // inferred from direct assay; 0005856 // cytoskeleton // inferred from electronic annotation; 0016363 // nuclear matrix // inferred fr…	0003779 // actin binding // inferred from electronic annotation; 0005515 // protein binding // inferred from physical interaction
11747792_a_at	7.04	5.36	3.22	0.0459	0.5326	SLC31A1	solute carrier family 31 (copper transporter), member 1	0006810 // transport // inferred from electronic annotation; 0006811 // ion transport // inferred from electronic annotation; 0006825 // copper ion transport // traceable author statement; 0006855 // drug transmembrane transport // inferred from electronic annotation; 0006878 // cellular copper ion homeostasis // inferred from electronic annotation; 0015677 // copper ion import // inferred from e…	0005737 // cytoplasm // inferred from electronic annotation; 0005770 // late endosome // inferred from electronic annotation; 0005886 // plasma membrane // traceable author statement; 0005887 // integral component of plasma membrane // traceable author statement; 0016020 // membrane // inferred from electronic annotation; 0016021 // integral component of membrane // inferred from electronic annot…	0005375 // copper ion transmembrane transporter activity // traceable author statement; 0005515 // protein binding // inferred from electronic annotation; 0015088 // copper uptake transmembrane transporter activity // inferred from electronic annotation
11728679_a_at	4.24	2.56	3.22	0.0401	0.5216	CD163	CD163 molecule	0006898 // receptor-mediated endocytosis // traceable author statement; 0006953 // acute-phase response // inferred from electronic annotation; 0006954 // inflammatory response // inferred from electronic annotation	0005576 // extracellular region // inferred from electronic annotation; 0005886 // plasma membrane // traceable author statement; 0005887 // integral component of plasma membrane // traceable author statement; 0016020 // membrane // inferred from electronic annotation; 0016021 // integral component of membrane // inferred from electronic annotation; 0030666 // endocytic vesicle membrane // tracea…	0005044 // scavenger receptor activity // non-traceable author statement; 0005515 // protein binding // inferred from physical interaction
11750244_a_at	7.01	5.33	3.22	0.0037	0.4597	MGLL	monoglyceride lipase	0006629 // lipid metabolic process // traceable author statement; 0006631 // fatty acid metabolic process // inferred from electronic annotation; 0006633 // fatty acid biosynthetic process // inferred from electronic annotation; 0006644 // phospholipid metabolic process // traceable author statement; 0006954 // inflammatory response // traceable author statement; 0007596 // blood coagulation // t…	0005654 // nucleoplasm // inferred from direct assay; 0005737 // cytoplasm // inferred from electronic annotation; 0005789 // endoplasmic reticulum membrane // traceable author statement; 0005829 // cytosol // inferred from sequence or structural similarity; 0005886 // plasma membrane // traceable author statement; 0016020 // membrane // not recorded; 0019898 // extrinsic component of membrane //…	0004622 // lysophospholipase activity // traceable author statement; 0008289 // lipid binding // inferred from electronic annotation; 0016787 // hydrolase activity // inferred from electronic annotation; 0042803 // protein homodimerization activity // inferred from physical interaction; 0047372 // acylglycerol lipase activity // inferred from direct assay; 0047372 // acylglycerol lipase activity …
11723008_s_at	5.5	3.81	3.22	0.0109	0.4702	CCPG1	cell cycle progression 1	0007049 // cell cycle // inferred from electronic annotation; 0008284 // positive regulation of cell proliferation // inferred from mutant phenotype; 0045787 // positive regulation of cell cycle // inferred from mutant phenotype; 0045944 // positive regulation of transcription from RNA polymerase II promoter // inferred from electronic annotation; 2001106 // regulation of Rho guanyl-nucleotide ex…	0016020 // membrane // inferred from electronic annotation; 0016021 // integral component of membrane // inferred from electronic annotation	0005515 // protein binding // inferred from physical interaction
11717301_at	9.98	8.29	3.22	0.0048	0.4597	TACSTD2	tumor-associated calcium signal transducer 2	0007049 // cell cycle // inferred from electronic annotation; 0007166 // cell surface receptor signaling pathway // traceable author statement; 0007601 // visual perception // inferred from electronic annotation; 0008283 // cell proliferation // traceable author statement; 0010633 // negative regulation of epithelial cell migration // inferred from sequence or structural similarity; 0050678 // re…	0005615 // extracellular space // inferred from electronic annotation; 0005634 // nucleus // inferred from electronic annotation; 0005829 // cytosol // traceable author statement; 0005886 // plasma membrane // inferred from electronic annotation; 0005887 // integral component of plasma membrane // traceable author statement; 0009925 // basal plasma membrane // inferred from sequence or structural…	0004872 // receptor activity // traceable author statement; 0005515 // protein binding // inferred from physical interaction
11721141_x_at	6.73	5.04	3.23	0.0027	0.4597	TCEA3	transcription elongation factor A (SII), 3	0006351 // transcription, DNA-templated // inferred from electronic annotation; 0006355 // regulation of transcription, DNA-templated // inferred from electronic annotation; 0006357 // regulation of transcription from RNA polymerase II promoter // inferred from electronic annotation; 0006414 // translational elongation // inferred from electronic annotation; 0032784 // regulation of DNA-templated…	0005634 // nucleus // inferred from electronic annotation	0003676 // nucleic acid binding // inferred from electronic annotation; 0003677 // DNA binding // inferred from electronic annotation; 0003746 // translation elongation factor activity // inferred from electronic annotation; 0008270 // zinc ion binding // inferred from electronic annotation; 0046872 // metal ion binding // inferred from electronic annotation
11743964_a_at	6.73	5.04	3.23	0.0144	0.4729	COL6A3	collagen, type VI, alpha 3	0007155 // cell adhesion // inferred from electronic annotation; 0007411 // axon guidance // traceable author statement; 0007517 // muscle organ development // traceable author statement; 0010466 // negative regulation of peptidase activity // inferred from electronic annotation; 0010951 // negative regulation of endopeptidase activity // inferred from electronic annotation; 0022617 // extracellu…	0005576 // extracellular region // traceable author statement; 0005578 // proteinaceous extracellular matrix // inferred from direct assay; 0005581 // collagen trimer // inferred from electronic annotation; 0005589 // collagen type VI trimer // traceable author statement; 0005615 // extracellular space // inferred from direct assay; 0005788 // endoplasmic reticulum lumen // traceable author state…	0004867 // serine-type endopeptidase inhibitor activity // inferred from electronic annotation; 0005515 // protein binding // inferred from electronic annotation; 0030414 // peptidase inhibitor activity // inferred from electronic annotation
11746689_a_at	8.4	6.71	3.24	0.0097	0.4647	FAM46A	family with sequence similarity 46, member A	0010468 // regulation of gene expression // inferred from mutant phenotype; 0030193 // regulation of blood coagulation // inferred from mutant phenotype		0005515 // protein binding // inferred from physical interaction; 0044822 // poly(A) RNA binding // inferred from direct assay
11742043_a_at	5.68	3.99	3.24	0.0148	0.4729	CD44	CD44 molecule (Indian blood group)	0001658 // branching involved in ureteric bud morphogenesis // inferred from electronic annotation; 0002246 // wound healing involved in inflammatory response // inferred from electronic annotation; 0005975 // carbohydrate metabolic process // traceable author statement; 0007155 // cell adhesion // inferred from electronic annotation; 0007160 // cell-matrix adhesion // non-traceable author statem…	0005737 // cytoplasm // inferred from direct assay; 0005794 // Golgi apparatus // inferred from direct assay; 0005886 // plasma membrane // inferred from direct assay; 0005886 // plasma membrane // traceable author statement; 0005887 // integral component of plasma membrane // non-traceable author statement; 0005925 // focal adhesion // inferred from direct assay; 0009897 // external side of plas…	0004415 // hyalurononglucosaminidase activity // inferred from direct assay; 0004896 // cytokine receptor activity // inferred from direct assay; 0005515 // protein binding // inferred from physical interaction; 0005518 // collagen binding // non-traceable author statement; 0005540 // hyaluronic acid binding // inferred from direct assay; 0005540 // hyaluronic acid binding // non-traceable author…
11722847_s_at	7.08	5.38	3.24	0.0155	0.4741	PPP3CA	protein phosphatase 3, catalytic subunit, alpha isozyme	0000082 // G1/S transition of mitotic cell cycle // inferred from electronic annotation; 0001975 // response to amphetamine // inferred from electronic annotation; 0002223 // stimulatory C-type lectin receptor signaling pathway // traceable author statement; 0006470 // protein dephosphorylation // inferred from direct assay; 0006470 // protein dephosphorylation // non-traceable author statement; …	0005634 // nucleus // inferred from electronic annotation; 0005654 // nucleoplasm // inferred from direct assay; 0005654 // nucleoplasm // traceable author statement; 0005737 // cytoplasm // inferred from direct assay; 0005739 // mitochondrion // inferred from electronic annotation; 0005829 // cytosol // traceable author statement; 0005886 // plasma membrane // inferred from electronic annotation…	0004721 // phosphoprotein phosphatase activity // inferred from electronic annotation; 0004722 // protein serine/threonine phosphatase activity // non-traceable author statement; 0004723 // calcium-dependent protein serine/threonine phosphatase activity // inferred from electronic annotation; 0005509 // calcium ion binding // non-traceable author statement; 0005515 // protein binding // inferred …
11727967_x_at	5.06	3.36	3.25	0.0039	0.4597	MSMB	microseminoprotein, beta-		0005576 // extracellular region // inferred from electronic annotation; 0005615 // extracellular space // traceable author statement; 0005634 // nucleus // traceable author statement	0005515 // protein binding // inferred from physical interaction
11725023_a_at	10.39	8.69	3.25	0.0025	0.4597	SPARCL1	SPARC like 1	0007165 // signal transduction // inferred from electronic annotation	0005576 // extracellular region // inferred from electronic annotation; 0005578 // proteinaceous extracellular matrix // inferred from electronic annotation; 0005615 // extracellular space // inferred from direct assay; 0070062 // extracellular exosome // inferred from direct assay	0005509 // calcium ion binding // inferred from electronic annotation; 0005515 // protein binding // inferred from electronic annotation; 0046872 // metal ion binding // inferred from electronic annotation
11756460_a_at	6.89	5.19	3.25	0.012	0.4709	CEP41	centrosomal protein 41kDa	0000086 // G2/M transition of mitotic cell cycle // traceable author statement; 0000278 // mitotic cell cycle // traceable author statement; 0006810 // transport // inferred from electronic annotation; 0006996 // organelle organization // traceable author statement; 0015031 // protein transport // inferred from electronic annotation; 0018095 // protein polyglutamylation // inferred from sequence …	0005737 // cytoplasm // inferred from electronic annotation; 0005813 // centrosome // inferred from direct assay; 0005814 // centriole // inferred from direct assay; 0005815 // microtubule organizing center // inferred from electronic annotation; 0005829 // cytosol // traceable author statement; 0005856 // cytoskeleton // inferred from electronic annotation; 0005929 // cilium // inferred from ele…	0005515 // protein binding // inferred from physical interaction
11743724_a_at	7.5	5.79	3.25	0.0067	0.4597	MFSD1	major facilitator superfamily domain containing 1	0006810 // transport // inferred from electronic annotation; 0055085 // transmembrane transport // inferred from electronic annotation	0016020 // membrane // inferred from electronic annotation; 0016021 // integral component of membrane // inferred from electronic annotation	0022891 // substrate-specific transmembrane transporter activity // ---
11739762_a_at	4.39	2.68	3.26	0.0219	0.4916	CLDN10	claudin 10	0006810 // transport // inferred from electronic annotation; 0006811 // ion transport // inferred from electronic annotation; 0007155 // cell adhesion // traceable author statement; 0016338 // calcium-independent cell-cell adhesion via plasma membrane cell-adhesion molecules // inferred from sequence or structural similarity	0005737 // cytoplasm // inferred from electronic annotation; 0005886 // plasma membrane // inferred from electronic annotation; 0005923 // bicellular tight junction // inferred from sequence or structural similarity; 0016020 // membrane // inferred from electronic annotation; 0016021 // integral component of membrane // inferred from electronic annotation; 0030054 // cell junction // inferred fro…	0005198 // structural molecule activity // inferred from electronic annotation; 0042802 // identical protein binding // inferred from sequence or structural similarity
11758231_x_at	8.35	6.64	3.26	0.0837	0.6003	HLA-DPA1	major histocompatibility complex, class II, DP alpha 1	0002376 // immune system process // inferred from electronic annotation; 0002504 // antigen processing and presentation of peptide or polysaccharide antigen via MHC class II // inferred from electronic annotation; 0006955 // immune response // non-traceable author statement; 0019221 // cytokine-mediated signaling pathway // traceable author statement; 0019882 // antigen processing and presentatio…	0000139 // Golgi membrane // traceable author statement; 0005764 // lysosome // inferred from electronic annotation; 0005765 // lysosomal membrane // traceable author statement; 0005768 // endosome // inferred from electronic annotation; 0005783 // endoplasmic reticulum // inferred from electronic annotation; 0005789 // endoplasmic reticulum membrane // inferred from electronic annotation; 000579…	0005515 // protein binding // inferred from electronic annotation; 0032395 // MHC class II receptor activity // non-traceable author statement; 0042605 // peptide antigen binding // inferred from direct assay
11738185_s_at	5.78	4.07	3.26	0.005	0.4597	PDE8B	phosphodiesterase 8B	0000160 // phosphorelay signal transduction system // inferred from electronic annotation; 0001662 // behavioral fear response // inferred from electronic annotation; 0006198 // cAMP catabolic process // inferred from electronic annotation; 0007165 // signal transduction // inferred from electronic annotation; 0008152 // metabolic process // inferred from electronic annotation; 0008542 // visual …	0005829 // cytosol // traceable author statement	0004114 // 3',5'-cyclic-nucleotide phosphodiesterase activity // non-traceable author statement; 0004115 // 3',5'-cyclic-AMP phosphodiesterase activity // inferred from electronic annotation; 0004871 // signal transducer activity // inferred from electronic annotation; 0008081 // phosphoric diester hydrolase activity // inferred from electronic annotation; 0016787 // hydrolase activity // inferre…
11754594_a_at	7.28	5.58	3.26	0.0051	0.4597	SLC26A2	solute carrier family 26 (anion exchanger), member 2	0001503 // ossification // inferred from electronic annotation; 0005975 // carbohydrate metabolic process // traceable author statement; 0006805 // xenobiotic metabolic process // traceable author statement; 0006810 // transport // inferred from electronic annotation; 0006811 // ion transport // traceable author statement; 0008272 // sulfate transport // traceable author statement; 0015701 // bic…	0005886 // plasma membrane // traceable author statement; 0005887 // integral component of plasma membrane // traceable author statement; 0016020 // membrane // traceable author statement; 0016021 // integral component of membrane // inferred from electronic annotation; 0070062 // extracellular exosome // inferred from direct assay	0005254 // chloride channel activity // not recorded; 0008271 // secondary active sulfate transmembrane transporter activity // inferred from electronic annotation; 0015106 // bicarbonate transmembrane transporter activity // not recorded; 0015116 // sulfate transmembrane transporter activity // traceable author statement; 0015301 // anion:anion antiporter activity // not recorded; 0019531 // oxa…
11747265_x_at	4.51	2.81	3.26	0.0417	0.5219	BCAS1	breast carcinoma amplified sequence 1		0005737 // cytoplasm // inferred from electronic annotation; 0014069 // postsynaptic density // inferred from electronic annotation; 0070062 // extracellular exosome // inferred from direct assay
11759304_at	4	2.29	3.28	0.1025	0.6312	UGT8	UDP glycosyltransferase 8	0002175 // protein localization to paranode region of axon // inferred from electronic annotation; 0006629 // lipid metabolic process // inferred from electronic annotation; 0006665 // sphingolipid metabolic process // inferred from electronic annotation; 0006682 // galactosylceramide biosynthetic process // inferred from electronic annotation; 0007010 // cytoskeleton organization // inferred fro…	0016020 // membrane // inferred from electronic annotation; 0016021 // integral component of membrane // inferred from electronic annotation; 0043231 // intracellular membrane-bounded organelle // not recorded	0003851 // 2-hydroxyacylsphingosine 1-beta-galactosyltransferase activity // inferred from electronic annotation; 0008489 // UDP-galactose:glucosylceramide beta-1,4-galactosyltransferase activity // inferred from electronic annotation; 0015020 // glucuronosyltransferase activity // not recorded; 0016740 // transferase activity // inferred from electronic annotation; 0016757 // transferase activit…
11744643_a_at	5.9	4.18	3.28	0.0057	0.4597	LINC01554	long intergenic non-protein coding RNA 1554
11736457_at	5.58	3.87	3.28	0.0026	0.4597	KCNK6	potassium channel, two pore domain subfamily K, member 6	0003073 // regulation of systemic arterial blood pressure // inferred from electronic annotation; 0003085 // negative regulation of systemic arterial blood pressure // inferred from electronic annotation; 0006810 // transport // inferred from electronic annotation; 0006811 // ion transport // inferred from electronic annotation; 0006813 // potassium ion transport // traceable author statement; 00…	0005886 // plasma membrane // traceable author statement; 0005887 // integral component of plasma membrane // not recorded; 0008076 // voltage-gated potassium channel complex // traceable author statement; 0016020 // membrane // inferred from electronic annotation; 0016021 // integral component of membrane // inferred from electronic annotation	0005242 // inward rectifier potassium channel activity // traceable author statement; 0005244 // voltage-gated ion channel activity // inferred from electronic annotation; 0005267 // potassium channel activity // inferred from electronic annotation; 0022841 // potassium ion leak channel activity // not recorded
11759855_s_at	4.93	3.22	3.28	0.0168	0.4761	LOC102724985; PDXDC1	pyridoxal-dependent decarboxylase domain-containing protein 1; pyridoxal-dependent decarboxylase domain containing 1	0008152 // metabolic process // inferred from electronic annotation; 0019752 // carboxylic acid metabolic process // inferred from electronic annotation	0005794 // Golgi apparatus // inferred from direct assay; 0043231 // intracellular membrane-bounded organelle // inferred from direct assay	0003824 // catalytic activity // inferred from electronic annotation; 0016829 // lyase activity // inferred from electronic annotation; 0016831 // carboxy-lyase activity // inferred from electronic annotation; 0030170 // pyridoxal phosphate binding // inferred from electronic annotation
11763255_x_at	5.1	3.38	3.28	0.0871	0.6051	IGLJ3; IGLL5; IGLV3-19	immunoglobulin lambda joining 3; immunoglobulin lambda-like polypeptide 5; immunoglobulin lambda variable 3-19	0006855 // drug transmembrane transport // inferred from direct assay; 0006898 // receptor-mediated endocytosis // not recorded; 0006910 // phagocytosis, recognition // not recorded; 0006911 // phagocytosis, engulfment // not recorded; 0006958 // complement activation, classical pathway // not recorded; 0038095 // Fc-epsilon receptor signaling pathway // not recorded; 0038096 // Fc-gamma receptor…	0009897 // external side of plasma membrane // not recorded; 0042571 // immunoglobulin complex, circulating // not recorded; 0070062 // extracellular exosome // inferred from direct assay; 0072562 // blood microparticle // not recorded	0003823 // antigen binding // not recorded; 0034987 // immunoglobulin receptor binding // not recorded
11736296_at	6.29	4.57	3.28	0.0052	0.4597	SLC5A1	solute carrier family 5 (sodium/glucose cotransporter), member 1	0001656 // metanephros development // inferred from electronic annotation; 0005975 // carbohydrate metabolic process // traceable author statement; 0006810 // transport // inferred from electronic annotation; 0006811 // ion transport // inferred from electronic annotation; 0006814 // sodium ion transport // inferred from electronic annotation; 0008643 // carbohydrate transport // inferred from el…	0005886 // plasma membrane // traceable author statement; 0005887 // integral component of plasma membrane // traceable author statement; 0005903 // brush border // inferred from electronic annotation; 0005911 // cell-cell junction // inferred from electronic annotation; 0016020 // membrane // inferred from electronic annotation; 0016021 // integral component of membrane // inferred from electron…	0005215 // transporter activity // inferred from electronic annotation; 0005355 // glucose transmembrane transporter activity // inferred from electronic annotation; 0005412 // glucose:sodium symporter activity // inferred from direct assay; 0005515 // protein binding // inferred from physical interaction; 0015293 // symporter activity // inferred from electronic annotation
11719902_a_at	5.95	4.23	3.29	0.0116	0.4709	PHF11	PHD finger protein 11	0006351 // transcription, DNA-templated // inferred from electronic annotation; 0006355 // regulation of transcription, DNA-templated // inferred from electronic annotation	0005634 // nucleus // inferred from electronic annotation	0005515 // protein binding // inferred from electronic annotation; 0008270 // zinc ion binding // inferred from electronic annotation; 0046872 // metal ion binding // inferred from electronic annotation
11759746_a_at	5.17	3.45	3.29	0.002	0.4597	ARHGEF28	Rho guanine nucleotide exchange factor 28	0007411 // axon guidance // traceable author statement; 0021955 // central nervous system neuron axonogenesis // inferred from electronic annotation; 0030154 // cell differentiation // inferred from electronic annotation; 0035023 // regulation of Rho protein signal transduction // inferred from electronic annotation; 0035556 // intracellular signal transduction // inferred from electronic annotat…	0005737 // cytoplasm // inferred from electronic annotation; 0005829 // cytosol // traceable author statement; 0005886 // plasma membrane // inferred from electronic annotation; 0016020 // membrane // inferred from electronic annotation	0003723 // RNA binding // inferred from electronic annotation; 0005085 // guanyl-nucleotide exchange factor activity // inferred from electronic annotation; 0005089 // Rho guanyl-nucleotide exchange factor activity // inferred from electronic annotation; 0005515 // protein binding // inferred from electronic annotation; 0046872 // metal ion binding // inferred from electronic annotation
11717010_a_at	6.69	4.97	3.29	0.004	0.4597	MCFD2	multiple coagulation factor deficiency 2	0006810 // transport // inferred from electronic annotation; 0006888 // ER to Golgi vesicle-mediated transport // traceable author statement; 0015031 // protein transport // inferred from electronic annotation; 0016192 // vesicle-mediated transport // inferred from electronic annotation; 0018279 // protein N-linked glycosylation via asparagine // traceable author statement; 0043687 // post-transl…	0000139 // Golgi membrane // traceable author statement; 0005783 // endoplasmic reticulum // inferred from electronic annotation; 0005789 // endoplasmic reticulum membrane // traceable author statement; 0005793 // endoplasmic reticulum-Golgi intermediate compartment // inferred from electronic annotation; 0005794 // Golgi apparatus // inferred from electronic annotation; 0012507 // ER to Golgi tr…	0005509 // calcium ion binding // inferred from electronic annotation; 0046872 // metal ion binding // inferred from electronic annotation
11757480_x_at	5.48	3.76	3.29	0.0021	0.4597	IFI27	interferon, alpha-inducible protein 27	0000122 // negative regulation of transcription from RNA polymerase II promoter // inferred from genetic interaction; 0006915 // apoptotic process // inferred from electronic annotation; 0006919 // activation of cysteine-type endopeptidase activity involved in apoptotic process // inferred from direct assay; 0019221 // cytokine-mediated signaling pathway // traceable author statement; 0046825 // …	0005637 // nuclear inner membrane // inferred from direct assay; 0005739 // mitochondrion // inferred from direct assay; 0005741 // mitochondrial outer membrane // traceable author statement; 0016020 // membrane // inferred from electronic annotation; 0016021 // integral component of membrane // inferred from electronic annotation	0001102 // RNA polymerase II activating transcription factor binding // inferred from physical interaction; 0005521 // lamin binding // inferred from direct assay
11747130_a_at	7.34	5.62	3.29	0.0022	0.4597	PRSS8	protease, serine, 8	0006508 // proteolysis // inferred from electronic annotation; 0010765 // positive regulation of sodium ion transport // inferred from electronic annotation	0005576 // extracellular region // traceable author statement; 0005615 // extracellular space // inferred from direct assay; 0005886 // plasma membrane // inferred from direct assay; 0016020 // membrane // inferred from electronic annotation; 0016021 // integral component of membrane // inferred from electronic annotation; 0070062 // extracellular exosome // inferred from direct assay	0004252 // serine-type endopeptidase activity // inferred from electronic annotation; 0005515 // protein binding // inferred from physical interaction; 0008233 // peptidase activity // inferred from electronic annotation; 0008236 // serine-type peptidase activity // traceable author statement; 0016787 // hydrolase activity // inferred from electronic annotation
11750175_s_at	5.82	4.1	3.29	0.0022	0.4597	SVIL; SVILP1	supervillin; supervillin pseudogene 1	0007010 // cytoskeleton organization // inferred from electronic annotation; 0007519 // skeletal muscle tissue development // inferred from mutant phenotype; 0032467 // positive regulation of cytokinesis // inferred from sequence or structural similarity	0002102 // podosome // inferred from electronic annotation; 0005634 // nucleus // inferred from direct assay; 0005737 // cytoplasm // inferred from direct assay; 0005856 // cytoskeleton // inferred from electronic annotation; 0005886 // plasma membrane // inferred from direct assay; 0005925 // focal adhesion // inferred from direct assay; 0015629 // actin cytoskeleton // inferred from direct assa…	0003779 // actin binding // inferred from electronic annotation; 0005515 // protein binding // inferred from physical interaction; 0051015 // actin filament binding // inferred from direct assay
11740782_a_at	6.25	4.53	3.3	0.0023	0.4597	RNF128	ring finger protein 128, E3 ubiquitin protein ligase	0016567 // protein ubiquitination // inferred from electronic annotation; 0031647 // regulation of protein stability // inferred from mutant phenotype; 0042036 // negative regulation of cytokine biosynthetic process // inferred from electronic annotation; 0042787 // protein ubiquitination involved in ubiquitin-dependent protein catabolic process // non-traceable author statement; 0061462 // prote…	0005737 // cytoplasm // inferred from electronic annotation; 0005770 // late endosome // inferred from electronic annotation; 0005783 // endoplasmic reticulum // inferred from electronic annotation; 0005794 // Golgi apparatus // inferred from electronic annotation; 0005856 // cytoskeleton // inferred from electronic annotation; 0012505 // endomembrane system // inferred from electronic annotation…	0004842 // ubiquitin-protein transferase activity // inferred from electronic annotation; 0005515 // protein binding // inferred from physical interaction; 0008270 // zinc ion binding // inferred from electronic annotation; 0016874 // ligase activity // inferred from electronic annotation; 0046872 // metal ion binding // inferred from electronic annotation; 0061630 // ubiquitin protein ligase act…
11715794_x_at	4.93	3.2	3.31	0.002	0.4597	ACTG2	actin, gamma 2, smooth muscle, enteric	0006936 // muscle contraction // traceable author statement; 0010628 // positive regulation of gene expression // inferred from sequence or structural similarity; 0090131 // mesenchyme migration // inferred from sequence or structural similarity	0005615 // extracellular space // inferred from direct assay; 0005737 // cytoplasm // inferred from sequence or structural similarity; 0005829 // cytosol // traceable author statement; 0005856 // cytoskeleton // inferred from electronic annotation; 0030027 // lamellipodium // inferred from sequence or structural similarity; 0030175 // filopodium // inferred from sequence or structural similarity;…	0000166 // nucleotide binding // inferred from electronic annotation; 0005524 // ATP binding // inferred from electronic annotation
11736061_a_at	4.34	2.61	3.31	0.0089	0.4622	SERPINB5	serpin peptidase inhibitor, clade B (ovalbumin), member 5	0002009 // morphogenesis of an epithelium // inferred from electronic annotation; 0006928 // movement of cell or subcellular component // traceable author statement; 0010951 // negative regulation of endopeptidase activity // not recorded; 0030198 // extracellular matrix organization // inferred from electronic annotation; 0050678 // regulation of epithelial cell proliferation // inferred from el…	0005576 // extracellular region // inferred from electronic annotation; 0005615 // extracellular space // not recorded; 0005737 // cytoplasm // inferred from direct assay; 0070062 // extracellular exosome // inferred from direct assay	0004867 // serine-type endopeptidase inhibitor activity // not recorded; 0005515 // protein binding // inferred from physical interaction
11743576_at	7.96	6.24	3.31	0.0728	0.584	CPE	carboxypeptidase E	0003214 // cardiac left ventricle morphogenesis // inferred from mutant phenotype; 0006464 // cellular protein modification process // non-traceable author statement; 0006508 // proteolysis // inferred from electronic annotation; 0007218 // neuropeptide signaling pathway // non-traceable author statement; 0008152 // metabolic process // traceable author statement; 0016055 // Wnt signaling pathway…	0005576 // extracellular region // inferred from electronic annotation; 0005615 // extracellular space // not recorded; 0005634 // nucleus // inferred from electronic annotation; 0005794 // Golgi apparatus // inferred from direct assay; 0005886 // plasma membrane // traceable author statement; 0016020 // membrane // inferred from electronic annotation; 0030141 // secretory granule // not recorded…	0004180 // carboxypeptidase activity // traceable author statement; 0004181 // metallocarboxypeptidase activity // not recorded; 0004185 // serine-type carboxypeptidase activity // not recorded; 0008233 // peptidase activity // inferred from electronic annotation; 0008237 // metallopeptidase activity // inferred from electronic annotation; 0008270 // zinc ion binding // inferred from electronic a…
11715776_a_at	4.95	3.23	3.31	0.0506	0.5373	HSPB8	heat shock 22kDa protein 8		0005622 // intracellular // inferred from direct assay; 0005634 // nucleus // inferred from direct assay; 0005654 // nucleoplasm // inferred from direct assay; 0005737 // cytoplasm // inferred from direct assay; 0005794 // Golgi apparatus // inferred from direct assay	0004672 // protein kinase activity // inferred from direct assay; 0005515 // protein binding // inferred from physical interaction; 0042802 // identical protein binding // inferred from physical interaction
11715942_a_at	5.16	3.43	3.31	0.0028	0.4597	AQP1	aquaporin 1 (Colton blood group)	0003091 // renal water homeostasis // traceable author statement; 0003094 // glomerular filtration // inferred from electronic annotation; 0003097 // renal water transport // inferred from direct assay; 0006182 // cGMP biosynthetic process // inferred from direct assay; 0006810 // transport // inferred from electronic annotation; 0006813 // potassium ion transport // inferred from sequence or str…	0005634 // nucleus // inferred from direct assay; 0005737 // cytoplasm // inferred from direct assay; 0005886 // plasma membrane // inferred from direct assay; 0005886 // plasma membrane // traceable author statement; 0005887 // integral component of plasma membrane // traceable author statement; 0005903 // brush border // inferred from direct assay; 0009925 // basal plasma membrane // inferred f…	0005215 // transporter activity // inferred from electronic annotation; 0005223 // intracellular cGMP activated cation channel activity // inferred from direct assay; 0005267 // potassium channel activity // inferred from mutant phenotype; 0005372 // water transmembrane transporter activity // inferred from direct assay; 0005515 // protein binding // inferred from physical interaction; 0008519 //…
11726975_x_at	8.58	6.85	3.31	0.002	0.4597	PERP	PERP, TP53 apoptosis effector	0002934 // desmosome organization // not recorded; 0006915 // apoptotic process // inferred from electronic annotation; 0007155 // cell adhesion // inferred from electronic annotation; 0007219 // Notch signaling pathway // inferred from electronic annotation; 0034113 // heterotypic cell-cell adhesion // inferred from electronic annotation; 0045862 // positive regulation of proteolysis // inferred…	0005739 // mitochondrion // inferred from electronic annotation; 0005794 // Golgi apparatus // inferred from electronic annotation; 0005886 // plasma membrane // inferred from electronic annotation; 0005887 // integral component of plasma membrane // inferred from electronic annotation; 0016020 // membrane // inferred from electronic annotation; 0016021 // integral component of membrane // inferr…
11750871_a_at	4.77	3.04	3.32	0.0224	0.4927	PAPSS2	3'-phosphoadenosine 5'-phosphosulfate synthase 2	0000103 // sulfate assimilation // not recorded; 0000103 // sulfate assimilation // inferred from electronic annotation; 0001501 // skeletal system development // traceable author statement; 0005975 // carbohydrate metabolic process // traceable author statement; 0006805 // xenobiotic metabolic process // traceable author statement; 0007596 // blood coagulation // inferred from electronic annotat…	0005829 // cytosol // traceable author statement	0000166 // nucleotide binding // inferred from electronic annotation; 0003824 // catalytic activity // inferred from electronic annotation; 0004020 // adenylylsulfate kinase activity // not recorded; 0004781 // sulfate adenylyltransferase (ATP) activity // inferred from sequence or structural similarity; 0005524 // ATP binding // inferred from electronic annotation; 0016301 // kinase activity // …
11750541_a_at	5.41	3.68	3.32	0.0024	0.4597	SSFA2	sperm specific antigen 2		0005634 // nucleus // inferred from direct assay; 0005654 // nucleoplasm // inferred from direct assay; 0005737 // cytoplasm // inferred from direct assay; 0005886 // plasma membrane // inferred from direct assay	0003779 // actin binding // inferred from electronic annotation; 0005102 // receptor binding // inferred from electronic annotation; 0051015 // actin filament binding // inferred from direct assay
11741262_x_at	5.18	3.44	3.33	0.0049	0.4597	SORBS2	sorbin and SH3 domain containing 2	0007015 // actin filament organization // inferred from electronic annotation; 0007155 // cell adhesion // inferred from electronic annotation; 0007219 // Notch signaling pathway // inferred from electronic annotation; 0016477 // cell migration // inferred from electronic annotation; 0061049 // cell growth involved in cardiac muscle cell development // inferred from sequence or structural similar…	0005634 // nucleus // non-traceable author statement; 0005737 // cytoplasm // inferred from electronic annotation; 0005886 // plasma membrane // inferred from electronic annotation; 0005925 // focal adhesion // inferred from electronic annotation; 0015629 // actin cytoskeleton // traceable author statement; 0016020 // membrane // inferred from electronic annotation; 0016324 // apical plasma membr…	0005200 // structural constituent of cytoskeleton // traceable author statement; 0005515 // protein binding // inferred from physical interaction; 0008093 // cytoskeletal adaptor activity // traceable author statement; 0008307 // structural constituent of muscle // traceable author statement; 0019904 // protein domain specific binding // inferred from electronic annotation; 0044822 // poly(A) RNA…
11746499_a_at	5.99	4.25	3.33	0.0035	0.4597	GSTO2	glutathione S-transferase omega 2	0006749 // glutathione metabolic process // not recorded; 0006766 // vitamin metabolic process // traceable author statement; 0006767 // water-soluble vitamin metabolic process // traceable author statement; 0006805 // xenobiotic metabolic process // inferred from direct assay; 0006805 // xenobiotic metabolic process // traceable author statement; 0008152 // metabolic process // inferred from ele…	0005737 // cytoplasm // not recorded; 0005829 // cytosol // traceable author statement; 0070062 // extracellular exosome // inferred from direct assay	0004364 // glutathione transferase activity // not recorded; 0005515 // protein binding // inferred from physical interaction; 0016491 // oxidoreductase activity // inferred from direct assay; 0016740 // transferase activity // inferred from electronic annotation; 0045174 // glutathione dehydrogenase (ascorbate) activity // inferred from direct assay; 0050610 // methylarsonate reductase activity …
11745808_a_at	4.5	2.77	3.33	0.003	0.4597	KIAA0040	KIAA0040		0016020 // membrane // inferred from electronic annotation; 0016021 // integral component of membrane // inferred from electronic annotation	0005515 // protein binding // inferred from physical interaction
11717763_a_at	6.66	4.92	3.33	0.0054	0.4597	MGLL	monoglyceride lipase	0006629 // lipid metabolic process // traceable author statement; 0006631 // fatty acid metabolic process // inferred from electronic annotation; 0006633 // fatty acid biosynthetic process // inferred from electronic annotation; 0006644 // phospholipid metabolic process // traceable author statement; 0006954 // inflammatory response // traceable author statement; 0007596 // blood coagulation // t…	0005654 // nucleoplasm // inferred from direct assay; 0005737 // cytoplasm // inferred from electronic annotation; 0005789 // endoplasmic reticulum membrane // traceable author statement; 0005829 // cytosol // inferred from sequence or structural similarity; 0005886 // plasma membrane // traceable author statement; 0016020 // membrane // not recorded; 0019898 // extrinsic component of membrane //…	0004622 // lysophospholipase activity // traceable author statement; 0008289 // lipid binding // inferred from electronic annotation; 0016787 // hydrolase activity // inferred from electronic annotation; 0042803 // protein homodimerization activity // inferred from physical interaction; 0047372 // acylglycerol lipase activity // inferred from direct assay; 0047372 // acylglycerol lipase activity …
11720294_a_at	6.01	4.28	3.33	0.0024	0.4597	PLPP2	phospholipid phosphatase 2	0006470 // protein dephosphorylation // traceable author statement; 0006644 // phospholipid metabolic process // not recorded; 0006665 // sphingolipid metabolic process // traceable author statement; 0007165 // signal transduction // not recorded; 0016311 // dephosphorylation // inferred from electronic annotation; 0016311 // dephosphorylation // traceable author statement; 0030148 // sphingolipi…	0005886 // plasma membrane // traceable author statement; 0005887 // integral component of plasma membrane // not recorded; 0016020 // membrane // traceable author statement; 0016021 // integral component of membrane // inferred from electronic annotation	0003824 // catalytic activity // inferred from electronic annotation; 0004721 // phosphoprotein phosphatase activity // traceable author statement; 0005515 // protein binding // inferred from physical interaction; 0008195 // phosphatidate phosphatase activity // inferred from electronic annotation; 0016787 // hydrolase activity // inferred from electronic annotation; 0042577 // lipid phosphatase …
11754521_a_at	4.08	2.34	3.34	0.0096	0.4646	MBNL2	muscleblind-like splicing regulator 2	0006397 // mRNA processing // inferred from electronic annotation; 0008380 // RNA splicing // inferred from electronic annotation; 0043484 // regulation of RNA splicing // inferred from direct assay	0005634 // nucleus // inferred from electronic annotation; 0005737 // cytoplasm // inferred from electronic annotation	0003723 // RNA binding // inferred from electronic annotation; 0044822 // poly(A) RNA binding // inferred from direct assay; 0046872 // metal ion binding // inferred from electronic annotation
11733011_x_at	6.35	4.61	3.34	0.0201	0.4892	SLC44A4	solute carrier family 44, member 4	0006644 // phospholipid metabolic process // traceable author statement; 0006656 // phosphatidylcholine biosynthetic process // traceable author statement; 0008292 // acetylcholine biosynthetic process // inferred from mutant phenotype; 0030307 // positive regulation of cell growth // inferred from mutant phenotype; 0044281 // small molecule metabolic process // traceable author statement; 004647…	0005886 // plasma membrane // traceable author statement; 0016020 // membrane // inferred from electronic annotation; 0016021 // integral component of membrane // inferred from electronic annotation; 0070062 // extracellular exosome // inferred from direct assay
11751785_a_at	5.78	4.04	3.34	0.0045	0.4597	CLDN22	claudin 22	0000122 // negative regulation of transcription from RNA polymerase II promoter // inferred from direct assay; 0016338 // calcium-independent cell-cell adhesion via plasma membrane cell-adhesion molecules // inferred from sequence or structural similarity; 0034329 // cell junction assembly // traceable author statement; 0035331 // negative regulation of hippo signaling // inferred from direct ass…	0005829 // cytosol // inferred from direct assay; 0005886 // plasma membrane // inferred from electronic annotation; 0005923 // bicellular tight junction // inferred from sequence or structural similarity; 0016020 // membrane // inferred from electronic annotation; 0016021 // integral component of membrane // inferred from electronic annotation; 0030054 // cell junction // inferred from electroni…	0005198 // structural molecule activity // inferred from electronic annotation; 0019900 // kinase binding // inferred from physical interaction; 0032947 // protein complex scaffold // inferred from direct assay; 0042802 // identical protein binding // inferred from sequence or structural similarity
11723687_a_at	9.39	7.65	3.34	0.0055	0.4597	FAM46A	family with sequence similarity 46, member A	0010468 // regulation of gene expression // inferred from mutant phenotype; 0030193 // regulation of blood coagulation // inferred from mutant phenotype		0005515 // protein binding // inferred from physical interaction; 0044822 // poly(A) RNA binding // inferred from direct assay
11737290_at	4.19	2.44	3.35	0.0041	0.4597	OXGR1	oxoglutarate (alpha-ketoglutarate) receptor 1	0007165 // signal transduction // inferred from electronic annotation; 0007186 // G-protein coupled receptor signaling pathway // traceable author statement	0005886 // plasma membrane // traceable author statement; 0016020 // membrane // inferred from electronic annotation; 0016021 // integral component of membrane // traceable author statement	0004871 // signal transducer activity // inferred from electronic annotation; 0004930 // G-protein coupled receptor activity // inferred from electronic annotation
11757513_at	7.63	5.89	3.35	0.0083	0.4622	NFKBIZ	nuclear factor of kappa light polypeptide gene enhancer in B-cells inhibitor, zeta	0006351 // transcription, DNA-templated // inferred from electronic annotation; 0006355 // regulation of transcription, DNA-templated // inferred from electronic annotation; 0006357 // regulation of transcription from RNA polymerase II promoter // not recorded; 0006954 // inflammatory response // inferred from electronic annotation	0005634 // nucleus // not recorded	0003712 // transcription cofactor activity // not recorded; 0005515 // protein binding // inferred from physical interaction
11725425_s_at	5.66	3.91	3.35	0.0022	0.4597	RAB27A	RAB27A, member RAS oncogene family	0006605 // protein targeting // inferred from electronic annotation; 0006886 // intracellular protein transport // not recorded; 0006887 // exocytosis // inferred from direct assay; 0006904 // vesicle docking involved in exocytosis // not recorded; 0006913 // nucleocytoplasmic transport // inferred from electronic annotation; 0007165 // signal transduction // inferred from electronic annotation; …	0001750 // photoreceptor outer segment // inferred from electronic annotation; 0005622 // intracellular // inferred from electronic annotation; 0005764 // lysosome // inferred from direct assay; 0005768 // endosome // inferred from electronic annotation; 0005770 // late endosome // inferred from direct assay; 0005794 // Golgi apparatus // inferred from electronic annotation; 0016020 // membrane /…	0000166 // nucleotide binding // inferred from electronic annotation; 0003924 // GTPase activity // not recorded; 0003924 // GTPase activity // inferred from sequence or structural similarity; 0005515 // protein binding // inferred from physical interaction; 0005525 // GTP binding // inferred from direct assay; 0005525 // GTP binding // inferred from sequence or structural similarity; 0019003 // …
11719554_at	4.51	2.77	3.36	0.0353	0.511	CTSS	cathepsin S	0002224 // toll-like receptor signaling pathway // traceable author statement; 0002250 // adaptive immune response // inferred from expression pattern; 0002474 // antigen processing and presentation of peptide antigen via MHC class I // traceable author statement; 0002480 // antigen processing and presentation of exogenous peptide antigen via MHC class I, TAP-independent // traceable author state…	0005576 // extracellular region // non-traceable author statement; 0005576 // extracellular region // traceable author statement; 0005615 // extracellular space // inferred from direct assay; 0005764 // lysosome // inferred from direct assay; 0016020 // membrane // inferred from electronic annotation; 0036021 // endolysosome lumen // traceable author statement; 0043202 // lysosomal lumen // trace…	0001968 // fibronectin binding // inferred from physical interaction; 0004197 // cysteine-type endopeptidase activity // inferred from direct assay; 0005518 // collagen binding // inferred from direct assay; 0008233 // peptidase activity // inferred from electronic annotation; 0008234 // cysteine-type peptidase activity // inferred from electronic annotation; 0016787 // hydrolase activity // infe…
11730298_a_at	9.64	7.89	3.36	0.002	0.4597	SPARCL1	SPARC like 1	0007165 // signal transduction // inferred from electronic annotation	0005576 // extracellular region // inferred from electronic annotation; 0005578 // proteinaceous extracellular matrix // inferred from electronic annotation; 0005615 // extracellular space // inferred from direct assay; 0070062 // extracellular exosome // inferred from direct assay	0005509 // calcium ion binding // inferred from electronic annotation; 0005515 // protein binding // inferred from electronic annotation; 0046872 // metal ion binding // inferred from electronic annotation
11720947_x_at	6.43	4.68	3.36	0.019	0.4887	CA12	carbonic anhydrase XII	0006730 // one-carbon metabolic process // inferred from electronic annotation; 0015701 // bicarbonate transport // traceable author statement; 0044281 // small molecule metabolic process // traceable author statement; 0055064 // chloride ion homeostasis // inferred from mutant phenotype	0005886 // plasma membrane // traceable author statement; 0016020 // membrane // inferred from electronic annotation; 0016021 // integral component of membrane // inferred from electronic annotation	0004089 // carbonate dehydratase activity // inferred from electronic annotation; 0008270 // zinc ion binding // inferred from electronic annotation; 0016829 // lyase activity // inferred from electronic annotation; 0046872 // metal ion binding // inferred from electronic annotation
11743043_a_at	5.36	3.61	3.36	0.0025	0.4597	FBLN5	fibulin 5	0001558 // regulation of cell growth // inferred from electronic annotation; 0007155 // cell adhesion // inferred from electronic annotation; 0007160 // cell-matrix adhesion // traceable author statement; 0030198 // extracellular matrix organization // traceable author statement; 0034394 // protein localization to cell surface // inferred from sequence or structural similarity; 0046903 // secreti…	0005576 // extracellular region // traceable author statement; 0005578 // proteinaceous extracellular matrix // inferred from electronic annotation; 0005615 // extracellular space // inferred from direct assay; 0031012 // extracellular matrix // inferred from direct assay; 0070062 // extracellular exosome // inferred from direct assay; 0071953 // elastic fiber // inferred from sequence or structu…	0005178 // integrin binding // inferred from sequence or structural similarity; 0005509 // calcium ion binding // inferred from electronic annotation; 0005515 // protein binding // inferred from physical interaction; 0008022 // protein C-terminus binding // inferred from physical interaction; 0042803 // protein homodimerization activity // inferred from direct assay
11716795_s_at	4.37	2.62	3.36	0.0022	0.4597	IFI16	interferon, gamma-inducible protein 16	0000122 // negative regulation of transcription from RNA polymerase II promoter // inferred from direct assay; 0000122 // negative regulation of transcription from RNA polymerase II promoter // inferred from mutant phenotype; 0001819 // positive regulation of cytokine production // traceable author statement; 0002218 // activation of innate immune response // inferred from direct assay; 0002376 /…	0005634 // nucleus // inferred from direct assay; 0005654 // nucleoplasm // inferred from direct assay; 0005730 // nucleolus // inferred from direct assay; 0005737 // cytoplasm // inferred from direct assay; 0005829 // cytosol // traceable author statement; 0016020 // membrane // inferred from direct assay; 0016607 // nuclear speck // inferred from direct assay	0000978 // RNA polymerase II core promoter proximal region sequence-specific DNA binding // inferred from direct assay; 0001047 // core promoter binding // inferred from direct assay; 0001078 // transcriptional repressor activity, RNA polymerase II core promoter proximal region sequence-specific binding // inferred from direct assay; 0003677 // DNA binding // inferred from electronic annotation; …
11745809_s_at	5.3	3.55	3.36	0.0041	0.4597	KIAA0040	KIAA0040		0016020 // membrane // inferred from electronic annotation; 0016021 // integral component of membrane // inferred from electronic annotation	0005515 // protein binding // inferred from physical interaction
11750733_x_at	5.79	4.04	3.36	0.0067	0.4597	SLC44A4	solute carrier family 44, member 4	0006644 // phospholipid metabolic process // traceable author statement; 0006656 // phosphatidylcholine biosynthetic process // traceable author statement; 0008292 // acetylcholine biosynthetic process // inferred from mutant phenotype; 0030307 // positive regulation of cell growth // inferred from mutant phenotype; 0044281 // small molecule metabolic process // traceable author statement; 004647…	0005886 // plasma membrane // traceable author statement; 0016020 // membrane // inferred from electronic annotation; 0016021 // integral component of membrane // inferred from electronic annotation; 0070062 // extracellular exosome // inferred from direct assay
11762486_x_at	5.85	4.09	3.37	0.0361	0.512	FUT6	fucosyltransferase 6 (alpha (1,3) fucosyltransferase)	0006486 // protein glycosylation // inferred from electronic annotation; 0006486 // protein glycosylation // traceable author statement; 0036065 // fucosylation // inferred from electronic annotation; 0036065 // fucosylation // traceable author statement; 0042355 // L-fucose catabolic process // non-traceable author statement	0005794 // Golgi apparatus // inferred from direct assay; 0005794 // Golgi apparatus // traceable author statement; 0016020 // membrane // inferred from electronic annotation; 0016021 // integral component of membrane // inferred from electronic annotation; 0032580 // Golgi cisterna membrane // inferred from electronic annotation; 0070062 // extracellular exosome // inferred from direct assay	0008417 // fucosyltransferase activity // traceable author statement; 0016740 // transferase activity // inferred from electronic annotation; 0016757 // transferase activity, transferring glycosyl groups // inferred from electronic annotation; 0017060 // 3-galactosyl-N-acetylglucosaminide 4-alpha-L-fucosyltransferase activity // inferred from electronic annotation; 0046920 // alpha-(1->3)-fucosyl…
11763253_x_at	6.44	4.68	3.38	0.083	0.5985	IGKV2-28; IGKV2D-28	immunoglobulin kappa variable 2-28; immunoglobulin kappa variable 2D-28	0001895 // retina homeostasis // inferred from expression pattern; 0006898 // receptor-mediated endocytosis // traceable author statement; 0006910 // phagocytosis, recognition // not recorded; 0006911 // phagocytosis, engulfment // not recorded; 0006955 // immune response // non-traceable author statement; 0006956 // complement activation // traceable author statement; 0006958 // complement activ…	0005576 // extracellular region // non-traceable author statement; 0005576 // extracellular region // traceable author statement; 0005615 // extracellular space // inferred from direct assay; 0005886 // plasma membrane // traceable author statement; 0009897 // external side of plasma membrane // not recorded; 0042571 // immunoglobulin complex, circulating // not recorded; 0070062 // extracellular…	0003823 // antigen binding // not recorded; 0003823 // antigen binding // non-traceable author statement; 0034987 // immunoglobulin receptor binding // not recorded
11721291_a_at	7.68	5.93	3.38	0.0037	0.4597	F3	coagulation factor III (thromboplastin, tissue factor)	0001938 // positive regulation of endothelial cell proliferation // inferred from direct assay; 0002541 // activation of plasma proteins involved in acute inflammatory response // inferred from direct assay; 0002543 // activation of blood coagulation via clotting cascade // inferred by curator; 0006919 // activation of cysteine-type endopeptidase activity involved in apoptotic process // inferred…	0005576 // extracellular region // inferred from electronic annotation; 0005615 // extracellular space // inferred from direct assay; 0005737 // cytoplasm // inferred from electronic annotation; 0005886 // plasma membrane // not recorded; 0005886 // plasma membrane // traceable author statement; 0009986 // cell surface // inferred from direct assay; 0016020 // membrane // inferred from electronic…	0002020 // protease binding // inferred from physical interaction; 0004896 // cytokine receptor activity // not recorded; 0005515 // protein binding // inferred from physical interaction; 0005543 // phospholipid binding // inferred from direct assay
11717764_x_at	7.56	5.8	3.38	0.0031	0.4597	MGLL	monoglyceride lipase	0006629 // lipid metabolic process // traceable author statement; 0006631 // fatty acid metabolic process // inferred from electronic annotation; 0006633 // fatty acid biosynthetic process // inferred from electronic annotation; 0006644 // phospholipid metabolic process // traceable author statement; 0006954 // inflammatory response // traceable author statement; 0007596 // blood coagulation // t…	0005654 // nucleoplasm // inferred from direct assay; 0005737 // cytoplasm // inferred from electronic annotation; 0005789 // endoplasmic reticulum membrane // traceable author statement; 0005829 // cytosol // inferred from sequence or structural similarity; 0005886 // plasma membrane // traceable author statement; 0016020 // membrane // not recorded; 0019898 // extrinsic component of membrane //…	0004622 // lysophospholipase activity // traceable author statement; 0008289 // lipid binding // inferred from electronic annotation; 0016787 // hydrolase activity // inferred from electronic annotation; 0042803 // protein homodimerization activity // inferred from physical interaction; 0047372 // acylglycerol lipase activity // inferred from direct assay; 0047372 // acylglycerol lipase activity …
11721952_at	5.1	3.34	3.39	0.0033	0.4597	MRAP2	melanocortin 2 receptor accessory protein 2	0006112 // energy reserve metabolic process // inferred from sequence or structural similarity; 0007631 // feeding behavior // inferred from sequence or structural similarity; 0030819 // positive regulation of cAMP biosynthetic process // inferred from direct assay; 0034394 // protein localization to cell surface // inferred from direct assay; 0097009 // energy homeostasis // inferred from sequen…	0005783 // endoplasmic reticulum // inferred from direct assay; 0005789 // endoplasmic reticulum membrane // inferred from electronic annotation; 0005886 // plasma membrane // inferred from direct assay; 0016020 // membrane // inferred from electronic annotation; 0016021 // integral component of membrane // inferred from electronic annotation	0005515 // protein binding // inferred from physical interaction; 0031780 // corticotropin hormone receptor binding // inferred from physical interaction; 0031781 // type 3 melanocortin receptor binding // inferred from physical interaction; 0031782 // type 4 melanocortin receptor binding // inferred from physical interaction; 0031783 // type 5 melanocortin receptor binding // inferred from physi…
11731575_a_at	4.43	2.67	3.39	0.0019	0.4597	CTBS	chitobiase, di-N-acetyl-	0005975 // carbohydrate metabolic process // inferred from electronic annotation; 0006032 // chitin catabolic process // not recorded; 0008152 // metabolic process // inferred from electronic annotation; 0009313 // oligosaccharide catabolic process // inferred from electronic annotation	0005576 // extracellular region // not recorded; 0005615 // extracellular space // inferred from direct assay; 0005764 // lysosome // inferred from electronic annotation; 0070062 // extracellular exosome // inferred from direct assay	0004553 // hydrolase activity, hydrolyzing O-glycosyl compounds // inferred from electronic annotation; 0004568 // chitinase activity // not recorded; 0008061 // chitin binding // not recorded; 0016787 // hydrolase activity // inferred from electronic annotation; 0016798 // hydrolase activity, acting on glycosyl bonds // inferred from electronic annotation
11723814_s_at	4.3	2.54	3.39	0.0226	0.4935	ARHGAP29	Rho GTPase activating protein 29	0007165 // signal transduction // inferred from electronic annotation; 0007264 // small GTPase mediated signal transduction // traceable author statement; 0007266 // Rho protein signal transduction // traceable author statement; 0035556 // intracellular signal transduction // inferred from electronic annotation; 0043547 // positive regulation of GTPase activity // inferred from electronic annotat…	0005829 // cytosol // traceable author statement	0005096 // GTPase activator activity // inferred from electronic annotation; 0005515 // protein binding // inferred from electronic annotation; 0030165 // PDZ domain binding // inferred from direct assay; 0046872 // metal ion binding // inferred from electronic annotation
11717917_a_at	8.09	6.33	3.39	0.0054	0.4597	WFDC2	WAP four-disulfide core domain 2	0006508 // proteolysis // traceable author statement; 0007283 // spermatogenesis // traceable author statement; 0010466 // negative regulation of peptidase activity // inferred from electronic annotation; 0010951 // negative regulation of endopeptidase activity // inferred from direct assay; 0010951 // negative regulation of endopeptidase activity // inferred from electronic annotation; 0010951 /…	0005576 // extracellular region // inferred from electronic annotation; 0005615 // extracellular space // traceable author statement; 0070062 // extracellular exosome // inferred from direct assay	0004866 // endopeptidase inhibitor activity // traceable author statement; 0004867 // serine-type endopeptidase inhibitor activity // inferred from direct assay; 0004869 // cysteine-type endopeptidase inhibitor activity // inferred from electronic annotation; 0019828 // aspartic-type endopeptidase inhibitor activity // inferred from direct assay; 0030414 // peptidase inhibitor activity // inferre…
11738135_a_at	4.34	2.58	3.39	0.0026	0.4597	LRRC31	leucine rich repeat containing 31			0005515 // protein binding // inferred from electronic annotation
11753321_a_at	6	4.24	3.4	0.0032	0.4597	TNFSF12-TNFSF13; TNFSF13	TNFSF12-TNFSF13 readthrough; tumor necrosis factor (ligand) superfamily, member 13	0001525 // angiogenesis // inferred from electronic annotation; 0001938 // positive regulation of endothelial cell proliferation // traceable author statement; 0002376 // immune system process // inferred from electronic annotation; 0002426 // immunoglobulin production in mucosal tissue // inferred from electronic annotation; 0002636 // positive regulation of germinal center formation // inferred…	0005576 // extracellular region // traceable author statement; 0005615 // extracellular space // inferred from electronic annotation; 0005654 // nucleoplasm // traceable author statement; 0005737 // cytoplasm // inferred from direct assay; 0005829 // cytosol // traceable author statement; 0005886 // plasma membrane // inferred from electronic annotation; 0005886 // plasma membrane // traceable au…	0005102 // receptor binding // traceable author statement; 0005125 // cytokine activity // inferred from electronic annotation; 0005164 // tumor necrosis factor receptor binding // inferred from electronic annotation; 0005515 // protein binding // inferred from physical interaction; 0005515 // protein binding // inferred from electronic annotation
11741561_a_at	4.38	2.62	3.4	0.0023	0.4597	ADGRF5	adhesion G protein-coupled receptor F5	0006112 // energy reserve metabolic process // inferred from electronic annotation; 0007165 // signal transduction // inferred from electronic annotation; 0007166 // cell surface receptor signaling pathway // inferred from electronic annotation; 0007186 // G-protein coupled receptor signaling pathway // inferred from electronic annotation; 0019216 // regulation of lipid metabolic process // infer…	0005886 // plasma membrane // inferred from electronic annotation; 0009986 // cell surface // inferred from direct assay; 0016020 // membrane // inferred from electronic annotation; 0016021 // integral component of membrane // inferred from electronic annotation; 0031410 // cytoplasmic vesicle // inferred from direct assay	0004871 // signal transducer activity // inferred from electronic annotation; 0004888 // transmembrane signaling receptor activity // inferred from electronic annotation; 0004930 // G-protein coupled receptor activity // inferred from electronic annotation; 0005515 // protein binding // inferred from electronic annotation
11718604_a_at	7.25	5.48	3.4	0.0018	0.4597	MTURN	maturin, neural progenitor differentiation regulator homolog (Xenopus)	0007275 // multicellular organismal development // inferred from electronic annotation
11734418_s_at	5.11	3.34	3.41	0.0031	0.4597	MAMDC2	MAM domain containing 2	0019800 // peptide cross-linking via chondroitin 4-sulfate glycosaminoglycan // inferred from electronic annotation	0005576 // extracellular region // inferred from electronic annotation; 0005578 // proteinaceous extracellular matrix // inferred from electronic annotation; 0005614 // interstitial matrix // inferred from electronic annotation; 0005783 // endoplasmic reticulum // inferred from direct assay; 0016020 // membrane // inferred from electronic annotation; 0031012 // extracellular matrix // inferred fr…	0005539 // glycosaminoglycan binding // inferred from electronic annotation
11743352_s_at	5.01	3.24	3.41	0.0377	0.5154	COBLL1	cordon-bleu WH2 repeat protein like 1	0007155 // cell adhesion // inferred from electronic annotation; 0030041 // actin filament polymerization // not recorded; 0051639 // actin filament network formation // not recorded	0005576 // extracellular region // inferred from electronic annotation; 0005578 // proteinaceous extracellular matrix // inferred from electronic annotation; 0005604 // basement membrane // inferred from electronic annotation; 0070062 // extracellular exosome // inferred from direct assay	0003779 // actin binding // inferred from electronic annotation; 0003785 // actin monomer binding // not recorded
11729130_at	6.65	4.88	3.41	0.0025	0.4597	ANAPC16	anaphase promoting complex subunit 16	0007049 // cell cycle // inferred from electronic annotation; 0007067 // mitotic nuclear division // inferred from electronic annotation; 0016567 // protein ubiquitination // inferred from direct assay; 0016567 // protein ubiquitination // inferred from electronic annotation; 0051301 // cell division // inferred from electronic annotation	0005634 // nucleus // inferred from electronic annotation; 0005680 // anaphase-promoting complex // inferred from direct assay; 0005737 // cytoplasm // inferred from direct assay
11751783_a_at	7.26	5.49	3.41	0.0051	0.4597	MFSD1	major facilitator superfamily domain containing 1	0006810 // transport // inferred from electronic annotation; 0055085 // transmembrane transport // inferred from electronic annotation	0016020 // membrane // inferred from electronic annotation; 0016021 // integral component of membrane // inferred from electronic annotation	0022891 // substrate-specific transmembrane transporter activity // ---
11741874_x_at	8.84	7.07	3.41	0.0156	0.4751	SEPP1	selenoprotein P, plasma, 1	0001887 // selenium compound metabolic process // inferred from electronic annotation; 0006979 // response to oxidative stress // traceable author statement; 0007420 // brain development // inferred from electronic annotation; 0007626 // locomotory behavior // inferred from electronic annotation; 0009791 // post-embryonic development // inferred from electronic annotation; 0019953 // sexual repro…	0005576 // extracellular region // non-traceable author statement; 0005615 // extracellular space // inferred from electronic annotation; 0070062 // extracellular exosome // inferred from direct assay	0008430 // selenium binding // inferred from electronic annotation
11721204_a_at	7.35	5.58	3.42	0.0194	0.4887	ANK3	ankyrin 3, node of Ranvier (ankyrin G)	0000281 // mitotic cytokinesis // inferred from mutant phenotype; 0007009 // plasma membrane organization // inferred from mutant phenotype; 0007016 // cytoskeletal anchoring at plasma membrane // traceable author statement; 0007165 // signal transduction // inferred from electronic annotation; 0007409 // axonogenesis // inferred from sequence or structural similarity; 0007411 // axon guidance //…	0005737 // cytoplasm // inferred from electronic annotation; 0005764 // lysosome // inferred from electronic annotation; 0005783 // endoplasmic reticulum // traceable author statement; 0005794 // Golgi apparatus // inferred from electronic annotation; 0005856 // cytoskeleton // inferred from electronic annotation; 0005886 // plasma membrane // inferred from sequence or structural similarity; 0005…	0005200 // structural constituent of cytoskeleton // inferred from mutant phenotype; 0005515 // protein binding // inferred from physical interaction; 0008092 // cytoskeletal protein binding // inferred from sequence or structural similarity; 0030507 // spectrin binding // inferred from sequence or structural similarity; 0030674 // protein binding, bridging // inferred from sequence or structural…
11719247_at	5.89	4.11	3.42	0.0134	0.4729	AIM1	absent in melanoma 1			0030246 // carbohydrate binding // inferred from electronic annotation
11753266_a_at	6.39	4.62	3.42	0.0023	0.4597	TCEA3	transcription elongation factor A (SII), 3	0006351 // transcription, DNA-templated // inferred from electronic annotation; 0006355 // regulation of transcription, DNA-templated // inferred from electronic annotation; 0006357 // regulation of transcription from RNA polymerase II promoter // inferred from electronic annotation; 0006414 // translational elongation // inferred from electronic annotation; 0032784 // regulation of DNA-templated…	0005634 // nucleus // inferred from electronic annotation	0003676 // nucleic acid binding // inferred from electronic annotation; 0003677 // DNA binding // inferred from electronic annotation; 0003746 // translation elongation factor activity // inferred from electronic annotation; 0008270 // zinc ion binding // inferred from electronic annotation; 0046872 // metal ion binding // inferred from electronic annotation
11727556_a_at	6.35	4.58	3.42	0.0159	0.4751	GRHL1	grainyhead-like transcription factor 1	0006351 // transcription, DNA-templated // inferred from electronic annotation; 0006355 // regulation of transcription, DNA-templated // inferred from electronic annotation; 0006366 // transcription from RNA polymerase II promoter // inferred from direct assay; 0007275 // multicellular organismal development // inferred from electronic annotation; 0008544 // epidermis development // inferred from…	0005634 // nucleus // inferred from direct assay; 0005654 // nucleoplasm // inferred from direct assay; 0005654 // nucleoplasm // traceable author statement; 0005737 // cytoplasm // inferred from direct assay; 0005794 // Golgi apparatus // inferred from direct assay; 0043231 // intracellular membrane-bounded organelle // inferred from direct assay	0000978 // RNA polymerase II core promoter proximal region sequence-specific DNA binding // inferred from direct assay; 0001077 // transcriptional activator activity, RNA polymerase II core promoter proximal region sequence-specific binding // inferred from direct assay; 0003677 // DNA binding // inferred from electronic annotation; 0031490 // chromatin DNA binding // inferred from direct assay; …
11732870_a_at	3.66	1.88	3.42	0.0485	0.5369	CASP1	caspase 1	0001666 // response to hypoxia // inferred from electronic annotation; 0006508 // proteolysis // inferred from direct assay; 0006915 // apoptotic process // traceable author statement; 0006919 // activation of cysteine-type endopeptidase activity involved in apoptotic process // traceable author statement; 0007165 // signal transduction // traceable author statement; 0009617 // response to bacter…	0005576 // extracellular region // inferred from electronic annotation; 0005737 // cytoplasm // not recorded; 0005739 // mitochondrion // inferred from electronic annotation; 0005829 // cytosol // traceable author statement; 0072557 // IPAF inflammasome complex // not recorded; 0072557 // IPAF inflammasome complex // inferred from sequence or structural similarity; 0072558 // NLRP1 inflammasome c…	0004175 // endopeptidase activity // inferred from direct assay; 0004197 // cysteine-type endopeptidase activity // traceable author statement; 0005515 // protein binding // inferred from physical interaction; 0008233 // peptidase activity // inferred from electronic annotation; 0008234 // cysteine-type peptidase activity // inferred from electronic annotation; 0008656 // cysteine-type endopeptid…
11739617_x_at	6.79	5.02	3.42	0.0018	0.4597	CD44	CD44 molecule (Indian blood group)	0001658 // branching involved in ureteric bud morphogenesis // inferred from electronic annotation; 0002246 // wound healing involved in inflammatory response // inferred from electronic annotation; 0005975 // carbohydrate metabolic process // traceable author statement; 0007155 // cell adhesion // inferred from electronic annotation; 0007160 // cell-matrix adhesion // non-traceable author statem…	0005737 // cytoplasm // inferred from direct assay; 0005794 // Golgi apparatus // inferred from direct assay; 0005886 // plasma membrane // inferred from direct assay; 0005886 // plasma membrane // traceable author statement; 0005887 // integral component of plasma membrane // non-traceable author statement; 0005925 // focal adhesion // inferred from direct assay; 0009897 // external side of plas…	0004415 // hyalurononglucosaminidase activity // inferred from direct assay; 0004896 // cytokine receptor activity // inferred from direct assay; 0005515 // protein binding // inferred from physical interaction; 0005518 // collagen binding // non-traceable author statement; 0005540 // hyaluronic acid binding // inferred from direct assay; 0005540 // hyaluronic acid binding // non-traceable author…
11731874_x_at	6.4	4.62	3.43	0.0048	0.4597	CTAGE5	CTAGE family, member 5	0006888 // ER to Golgi vesicle-mediated transport // traceable author statement; 0018279 // protein N-linked glycosylation via asparagine // traceable author statement; 0043085 // positive regulation of catalytic activity // traceable author statement; 0043687 // post-translational protein modification // traceable author statement; 0044267 // cellular protein metabolic process // traceable autho…	0005789 // endoplasmic reticulum membrane // traceable author statement; 0016020 // membrane // inferred from direct assay; 0016021 // integral component of membrane // inferred from electronic annotation	0005515 // protein binding // inferred from physical interaction; 0008047 // enzyme activator activity // traceable author statement
11723691_at	5.18	3.4	3.43	0.0094	0.4646	CD302; LY75-CD302	CD302 molecule; LY75-CD302 readthrough	0006897 // endocytosis // inferred from electronic annotation; 0006909 // phagocytosis // inferred from direct assay; 0006954 // inflammatory response // traceable author statement; 0006955 // immune response // traceable author statement	0005737 // cytoplasm // inferred from electronic annotation; 0005887 // integral component of plasma membrane // traceable author statement; 0005902 // microvillus // inferred from electronic annotation; 0005938 // cell cortex // inferred from direct assay; 0016020 // membrane // inferred from direct assay; 0016021 // integral component of membrane // inferred from electronic annotation; 0030175 …	0004872 // receptor activity // traceable author statement; 0005515 // protein binding // inferred from physical interaction; 0030246 // carbohydrate binding // inferred from electronic annotation
11720106_a_at	7.62	5.84	3.43	0.0027	0.4597	SLC26A2	solute carrier family 26 (anion exchanger), member 2	0001503 // ossification // inferred from electronic annotation; 0005975 // carbohydrate metabolic process // traceable author statement; 0006805 // xenobiotic metabolic process // traceable author statement; 0006810 // transport // inferred from electronic annotation; 0006811 // ion transport // traceable author statement; 0008272 // sulfate transport // traceable author statement; 0015701 // bic…	0005886 // plasma membrane // traceable author statement; 0005887 // integral component of plasma membrane // traceable author statement; 0016020 // membrane // traceable author statement; 0016021 // integral component of membrane // inferred from electronic annotation; 0070062 // extracellular exosome // inferred from direct assay	0005254 // chloride channel activity // not recorded; 0008271 // secondary active sulfate transmembrane transporter activity // inferred from electronic annotation; 0015106 // bicarbonate transmembrane transporter activity // not recorded; 0015116 // sulfate transmembrane transporter activity // traceable author statement; 0015301 // anion:anion antiporter activity // not recorded; 0019531 // oxa…
11726259_s_at	8.3	6.52	3.44	0.002	0.4597	RNF141	ring finger protein 141	0006355 // regulation of transcription, DNA-templated // inferred from electronic annotation; 0051865 // protein autoubiquitination // inferred from direct assay	0016020 // membrane // inferred from electronic annotation	0003677 // DNA binding // inferred from electronic annotation; 0004842 // ubiquitin-protein transferase activity // inferred from direct assay; 0005515 // protein binding // inferred from electronic annotation; 0008270 // zinc ion binding // inferred from electronic annotation; 0046872 // metal ion binding // inferred from electronic annotation
11741519_s_at	6	4.22	3.44	0.008	0.4622	CD14	CD14 molecule	0002224 // toll-like receptor signaling pathway // traceable author statement; 0002237 // response to molecule of bacterial origin // inferred from electronic annotation; 0002376 // immune system process // inferred from electronic annotation; 0002755 // MyD88-dependent toll-like receptor signaling pathway // traceable author statement; 0002756 // MyD88-independent toll-like receptor signaling pa…	0005576 // extracellular region // traceable author statement; 0005615 // extracellular space // inferred from direct assay; 0005794 // Golgi apparatus // inferred from direct assay; 0005886 // plasma membrane // traceable author statement; 0009897 // external side of plasma membrane // inferred from electronic annotation; 0009986 // cell surface // inferred from electronic annotation; 0010008 //…	0001530 // lipopolysaccharide binding // inferred from direct assay; 0001847 // opsonin receptor activity // traceable author statement; 0005515 // protein binding // inferred from physical interaction; 0016019 // peptidoglycan receptor activity // traceable author statement; 0070891 // lipoteichoic acid binding // inferred from direct assay
11736297_a_at	6.73	4.94	3.44	0.0029	0.4597	SLC5A1	solute carrier family 5 (sodium/glucose cotransporter), member 1	0001656 // metanephros development // inferred from electronic annotation; 0005975 // carbohydrate metabolic process // traceable author statement; 0006810 // transport // inferred from electronic annotation; 0006811 // ion transport // inferred from electronic annotation; 0006814 // sodium ion transport // inferred from electronic annotation; 0008643 // carbohydrate transport // inferred from el…	0005886 // plasma membrane // traceable author statement; 0005887 // integral component of plasma membrane // traceable author statement; 0005903 // brush border // inferred from electronic annotation; 0005911 // cell-cell junction // inferred from electronic annotation; 0016020 // membrane // inferred from electronic annotation; 0016021 // integral component of membrane // inferred from electron…	0005215 // transporter activity // inferred from electronic annotation; 0005355 // glucose transmembrane transporter activity // inferred from electronic annotation; 0005412 // glucose:sodium symporter activity // inferred from direct assay; 0005515 // protein binding // inferred from physical interaction; 0015293 // symporter activity // inferred from electronic annotation
11731958_s_at	7.03	5.25	3.45	0.0135	0.4729	FOLH1; FOLH1B	folate hydrolase (prostate-specific membrane antigen) 1; folate hydrolase 1B	0006508 // proteolysis // inferred from direct assay; 0006508 // proteolysis // non-traceable author statement; 0006508 // proteolysis // inferred from electronic annotation; 0006760 // folic acid-containing compound metabolic process // inferred from electronic annotation; 0008152 // metabolic process // inferred from electronic annotation; 0008652 // cellular amino acid biosynthetic process // …	0005737 // cytoplasm // inferred from electronic annotation; 0005886 // plasma membrane // inferred from direct assay; 0005886 // plasma membrane // traceable author statement; 0005887 // integral component of plasma membrane // inferred from electronic annotation; 0009986 // cell surface // inferred from direct assay; 0016020 // membrane // non-traceable author statement; 0016021 // integral com…	0003824 // catalytic activity // inferred from electronic annotation; 0004180 // carboxypeptidase activity // inferred from electronic annotation; 0004181 // metallocarboxypeptidase activity // inferred from direct assay; 0008233 // peptidase activity // non-traceable author statement; 0008237 // metallopeptidase activity // inferred from electronic annotation; 0016787 // hydrolase activity // in…
11736709_a_at	4.94	3.16	3.45	0.0044	0.4597	LIMCH1	LIM and calponin homology domains 1	0031032 // actomyosin structure organization // inferred from electronic annotation		0003779 // actin binding // inferred from electronic annotation; 0005515 // protein binding // inferred from electronic annotation; 0008270 // zinc ion binding // inferred from electronic annotation; 0046872 // metal ion binding // inferred from electronic annotation
11721579_a_at	5.01	3.22	3.46	0.0107	0.4697	DIO2	deiodinase, iodothyronine, type II	0001514 // selenocysteine incorporation // non-traceable author statement; 0006590 // thyroid hormone generation // traceable author statement; 0034641 // cellular nitrogen compound metabolic process // traceable author statement; 0042403 // thyroid hormone metabolic process // inferred from direct assay; 0042446 // hormone biosynthetic process // inferred from electronic annotation; 0044281 // s…	0005886 // plasma membrane // traceable author statement; 0016020 // membrane // inferred by curator; 0016021 // integral component of membrane // inferred from electronic annotation	0004800 // thyroxine 5'-deiodinase activity // inferred from direct assay; 0004800 // thyroxine 5'-deiodinase activity // traceable author statement; 0008430 // selenium binding // inferred by curator; 0016491 // oxidoreductase activity // inferred from electronic annotation; 0031625 // ubiquitin protein ligase binding // inferred from physical interaction
11748068_x_at	6.02	4.23	3.46	0.0018	0.4597	CCPG1; DYX1C1-CCPG1	cell cycle progression 1; DYX1C1-CCPG1 readthrough (NMD candidate)	0007049 // cell cycle // inferred from electronic annotation; 0008284 // positive regulation of cell proliferation // inferred from mutant phenotype; 0045787 // positive regulation of cell cycle // inferred from mutant phenotype; 0045944 // positive regulation of transcription from RNA polymerase II promoter // inferred from electronic annotation; 2001106 // regulation of Rho guanyl-nucleotide ex…	0016020 // membrane // inferred from electronic annotation; 0016021 // integral component of membrane // inferred from electronic annotation	0005515 // protein binding // inferred from physical interaction
11731576_a_at	6.23	4.44	3.46	0.0022	0.4597	CTBS	chitobiase, di-N-acetyl-	0005975 // carbohydrate metabolic process // inferred from electronic annotation; 0006032 // chitin catabolic process // not recorded; 0008152 // metabolic process // inferred from electronic annotation; 0009313 // oligosaccharide catabolic process // inferred from electronic annotation	0005576 // extracellular region // not recorded; 0005615 // extracellular space // inferred from direct assay; 0005764 // lysosome // inferred from electronic annotation; 0070062 // extracellular exosome // inferred from direct assay	0004553 // hydrolase activity, hydrolyzing O-glycosyl compounds // inferred from electronic annotation; 0004568 // chitinase activity // not recorded; 0008061 // chitin binding // not recorded; 0016787 // hydrolase activity // inferred from electronic annotation; 0016798 // hydrolase activity, acting on glycosyl bonds // inferred from electronic annotation
11757345_s_at	3.6	1.81	3.46	0.0672	0.5733	TNNI2	troponin I type 2 (skeletal, fast)	0003009 // skeletal muscle contraction // inferred from direct assay; 0006937 // regulation of muscle contraction // inferred from electronic annotation; 0030049 // muscle filament sliding // traceable author statement; 0045893 // positive regulation of transcription, DNA-templated // inferred from direct assay; 0060048 // cardiac muscle contraction // not recorded	0005634 // nucleus // inferred from direct assay; 0005829 // cytosol // traceable author statement; 0005861 // troponin complex // inferred from direct assay	0003779 // actin binding // inferred from direct assay; 0005515 // protein binding // inferred from physical interaction; 0031014 // troponin T binding // inferred from physical interaction
11760590_x_at	5.12	3.33	3.46	0.0019	0.4597	OGFRL1	opioid growth factor receptor-like 1		0016020 // membrane // inferred from electronic annotation	0004872 // receptor activity // inferred from electronic annotation
11730682_s_at	6.87	5.08	3.47	0.0063	0.4597	PLPP5	phospholipid phosphatase 5	0006470 // protein dephosphorylation // inferred from electronic annotation; 0006644 // phospholipid metabolic process // not recorded; 0007165 // signal transduction // not recorded; 0046839 // phospholipid dephosphorylation // inferred from direct assay	0005737 // cytoplasm // traceable author statement; 0005886 // plasma membrane // traceable author statement; 0005887 // integral component of plasma membrane // not recorded; 0016020 // membrane // inferred from electronic annotation; 0016021 // integral component of membrane // inferred from electronic annotation	0003824 // catalytic activity // inferred from electronic annotation; 0008195 // phosphatidate phosphatase activity // inferred from direct assay; 0016787 // hydrolase activity // inferred from electronic annotation
11729153_at	7.61	5.82	3.47	0.0018	0.4597	CEACAM6	carcinoembryonic antigen-related cell adhesion molecule 6 (non-specific cross reacting antigen)	0007165 // signal transduction // traceable author statement; 0007267 // cell-cell signaling // traceable author statement; 0007596 // blood coagulation // traceable author statement; 0050900 // leukocyte migration // traceable author statement	0005615 // extracellular space // inferred from direct assay; 0005886 // plasma membrane // traceable author statement; 0005887 // integral component of plasma membrane // traceable author statement; 0016020 // membrane // inferred from electronic annotation; 0031225 // anchored component of membrane // inferred from electronic annotation	0005515 // protein binding // inferred from physical interaction
11757535_x_at	12.13	10.33	3.47	0.0274	0.4969	PRR4	proline rich 4 (lacrimal)	0001895 // retina homeostasis // inferred from expression pattern; 0007601 // visual perception // traceable author statement	0005576 // extracellular region // inferred from electronic annotation; 0005615 // extracellular space // inferred from direct assay
11717520_a_at	6.53	4.73	3.47	0.0024	0.4597	LOC102724985; PDXDC1	pyridoxal-dependent decarboxylase domain-containing protein 1; pyridoxal-dependent decarboxylase domain containing 1	0008152 // metabolic process // inferred from electronic annotation; 0019752 // carboxylic acid metabolic process // inferred from electronic annotation	0005794 // Golgi apparatus // inferred from direct assay; 0043231 // intracellular membrane-bounded organelle // inferred from direct assay	0003824 // catalytic activity // inferred from electronic annotation; 0016829 // lyase activity // inferred from electronic annotation; 0016831 // carboxy-lyase activity // inferred from electronic annotation; 0030170 // pyridoxal phosphate binding // inferred from electronic annotation
11733799_a_at	9.17	7.37	3.48	0.0018	0.4597	SLC31A2	solute carrier family 31 (copper transporter), member 2	0006810 // transport // inferred from electronic annotation; 0006811 // ion transport // inferred from electronic annotation; 0006825 // copper ion transport // traceable author statement; 0006878 // cellular copper ion homeostasis // inferred from electronic annotation; 0035434 // copper ion transmembrane transport // inferred from electronic annotation; 1902311 // regulation of copper ion trans…	0005770 // late endosome // inferred from electronic annotation; 0005887 // integral component of plasma membrane // traceable author statement; 0016020 // membrane // inferred from electronic annotation; 0016021 // integral component of membrane // inferred from electronic annotation; 0055037 // recycling endosome // inferred from electronic annotation	0005375 // copper ion transmembrane transporter activity // inferred from electronic annotation; 0005515 // protein binding // inferred from electronic annotation
11746069_a_at	6.46	4.66	3.48	0.002	0.4597	GATM	glycine amidinotransferase (L-arginine:glycine amidinotransferase)	0006595 // polyamine metabolic process // traceable author statement; 0006600 // creatine metabolic process // traceable author statement; 0006601 // creatine biosynthetic process // inferred from direct assay; 0006601 // creatine biosynthetic process // inferred from electronic annotation; 0006979 // response to oxidative stress // inferred from electronic annotation; 0007584 // response to nutr…	0005737 // cytoplasm // inferred from electronic annotation; 0005739 // mitochondrion // inferred from electronic annotation; 0005743 // mitochondrial inner membrane // inferred from electronic annotation; 0005758 // mitochondrial intermembrane space // inferred from direct assay; 0005758 // mitochondrial intermembrane space // traceable author statement; 0016020 // membrane // inferred from elec…	0015067 // amidinotransferase activity // inferred from electronic annotation; 0015068 // glycine amidinotransferase activity // inferred from direct assay; 0015068 // glycine amidinotransferase activity // traceable author statement; 0016740 // transferase activity // inferred from electronic annotation; 0016813 // hydrolase activity, acting on carbon-nitrogen (but not peptide) bonds, in linear …
11755523_a_at	6.34	4.54	3.48	0.002	0.4597	RBM47	RNA binding motif protein 47	0002244 // hematopoietic progenitor cell differentiation // inferred from electronic annotation	0005634 // nucleus // inferred from electronic annotation	0000166 // nucleotide binding // inferred from electronic annotation; 0003676 // nucleic acid binding // inferred from electronic annotation; 0003723 // RNA binding // inferred from electronic annotation; 0005515 // protein binding // inferred from physical interaction; 0044822 // poly(A) RNA binding // inferred from direct assay
11739302_a_at	5.81	4.01	3.48	0.0055	0.4597	FZD6	frizzled class receptor 6	0001736 // establishment of planar polarity // inferred from electronic annotation; 0001843 // neural tube closure // inferred from electronic annotation; 0001942 // hair follicle development // inferred from electronic annotation; 0007165 // signal transduction // inferred from electronic annotation; 0007166 // cell surface receptor signaling pathway // inferred from electronic annotation; 00071…	0005886 // plasma membrane // traceable author statement; 0005887 // integral component of plasma membrane // inferred from sequence or structural similarity; 0009986 // cell surface // inferred from electronic annotation; 0016020 // membrane // inferred from electronic annotation; 0016021 // integral component of membrane // not recorded; 0016324 // apical plasma membrane // inferred from electr…	0004871 // signal transducer activity // inferred from electronic annotation; 0004888 // transmembrane signaling receptor activity // inferred from electronic annotation; 0004930 // G-protein coupled receptor activity // not recorded; 0005515 // protein binding // inferred from physical interaction; 0017147 // Wnt-protein binding // not recorded; 0017147 // Wnt-protein binding // inferred from se…
11737266_x_at	3.76	1.96	3.49	0.0018	0.4597	RHD	Rh blood group, D antigen	0015696 // ammonium transport // inferred from electronic annotation; 0072488 // ammonium transmembrane transport // inferred from electronic annotation	0005887 // integral component of plasma membrane // traceable author statement; 0016020 // membrane // inferred from electronic annotation; 0016021 // integral component of membrane // inferred from electronic annotation	0008519 // ammonium transmembrane transporter activity // inferred from electronic annotation
11744893_a_at	4.48	2.68	3.49	0.0084	0.4622	FAM20A	family with sequence similarity 20, member A	0001934 // positive regulation of protein phosphorylation // inferred from direct assay; 0001934 // positive regulation of protein phosphorylation // inferred from sequence or structural similarity; 0031214 // biomineral tissue development // inferred from mutant phenotype; 0044691 // tooth eruption // inferred from mutant phenotype; 0055074 // calcium ion homeostasis // inferred from mutant phen…	0005576 // extracellular region // inferred from electronic annotation; 0005623 // cell // inferred from sequence or structural similarity; 0005783 // endoplasmic reticulum // inferred from sequence or structural similarity; 0005794 // Golgi apparatus // inferred from electronic annotation; 0070062 // extracellular exosome // inferred from direct assay	0004674 // protein serine/threonine kinase activity // inferred from direct assay; 0005515 // protein binding // inferred from physical interaction; 0043539 // protein serine/threonine kinase activator activity // inferred from direct assay
11741710_a_at	7.99	6.18	3.49	0.012	0.4709	COL6A3	collagen, type VI, alpha 3	0007155 // cell adhesion // inferred from electronic annotation; 0007411 // axon guidance // traceable author statement; 0007517 // muscle organ development // traceable author statement; 0010466 // negative regulation of peptidase activity // inferred from electronic annotation; 0010951 // negative regulation of endopeptidase activity // inferred from electronic annotation; 0022617 // extracellu…	0005576 // extracellular region // traceable author statement; 0005578 // proteinaceous extracellular matrix // inferred from direct assay; 0005581 // collagen trimer // inferred from electronic annotation; 0005589 // collagen type VI trimer // traceable author statement; 0005615 // extracellular space // inferred from direct assay; 0005788 // endoplasmic reticulum lumen // traceable author state…	0004867 // serine-type endopeptidase inhibitor activity // inferred from electronic annotation; 0005515 // protein binding // inferred from electronic annotation; 0030414 // peptidase inhibitor activity // inferred from electronic annotation
11753900_x_at	7.97	6.17	3.49	0.0019	0.4597	MT2A	metallothionein 2A	0006878 // cellular copper ion homeostasis // traceable author statement; 0019221 // cytokine-mediated signaling pathway // traceable author statement; 0035690 // cellular response to drug // inferred from direct assay; 0036016 // cellular response to interleukin-3 // inferred from expression pattern; 0036018 // cellular response to erythropoietin // inferred from expression pattern; 0045926 // n…	0005634 // nucleus // inferred from sequence or structural similarity; 0005737 // cytoplasm // inferred from sequence or structural similarity; 0005829 // cytosol // traceable author statement; 0048471 // perinuclear region of cytoplasm // inferred from sequence or structural similarity	0005515 // protein binding // inferred from physical interaction; 0008144 // drug binding // inferred from direct assay; 0008270 // zinc ion binding // inferred from direct assay; 0008270 // zinc ion binding // inferred from sequence or structural similarity; 0046872 // metal ion binding // inferred from electronic annotation
11748548_a_at	5.22	3.42	3.5	0.0082	0.4622	P2RX4	purinergic receptor P2X, ligand gated ion channel, 4	0001894 // tissue homeostasis // non-traceable author statement; 0002028 // regulation of sodium ion transport // inferred from sequence or structural similarity; 0006809 // nitric oxide biosynthetic process // inferred from electronic annotation; 0006810 // transport // inferred from direct assay; 0006811 // ion transport // inferred from electronic annotation; 0006812 // cation transport // ---…	0005639 // integral component of nuclear inner membrane // not recorded; 0005765 // lysosomal membrane // inferred from direct assay; 0005886 // plasma membrane // inferred from sequence or structural similarity; 0005887 // integral component of plasma membrane // inferred by curator; 0005887 // integral component of plasma membrane // inferred from mutant phenotype; 0014069 // postsynaptic densi…	0001614 // purinergic nucleotide receptor activity // inferred from direct assay; 0001614 // purinergic nucleotide receptor activity // inferred from mutant phenotype; 0004931 // extracellular ATP-gated cation channel activity // inferred from direct assay; 0005102 // receptor binding // inferred from sequence or structural similarity; 0005216 // ion channel activity // inferred from electronic a…
11743681_at	6.34	4.53	3.51	0.008	0.4622	S100A16	S100 calcium binding protein A16	0051592 // response to calcium ion // inferred from electronic annotation	0005634 // nucleus // inferred from electronic annotation; 0005730 // nucleolus // inferred from direct assay; 0005737 // cytoplasm // inferred from direct assay; 0005829 // cytosol // inferred from direct assay; 0005886 // plasma membrane // inferred from direct assay; 0070062 // extracellular exosome // inferred from direct assay	0005509 // calcium ion binding // inferred from direct assay; 0005515 // protein binding // inferred from physical interaction; 0042803 // protein homodimerization activity // inferred from physical interaction; 0044822 // poly(A) RNA binding // inferred from direct assay; 0046872 // metal ion binding // inferred from electronic annotation
11744484_s_at	8.2	6.39	3.51	0.1435	0.6835	HLA-DRA	major histocompatibility complex, class II, DR alpha	0002376 // immune system process // inferred from electronic annotation; 0002503 // peptide antigen assembly with MHC class II protein complex // inferred from direct assay; 0002504 // antigen processing and presentation of peptide or polysaccharide antigen via MHC class II // inferred from direct assay; 0002506 // polysaccharide assembly with MHC class II protein complex // inferred from direct …	0000139 // Golgi membrane // traceable author statement; 0005764 // lysosome // inferred from direct assay; 0005765 // lysosomal membrane // inferred from direct assay; 0005765 // lysosomal membrane // traceable author statement; 0005768 // endosome // inferred from electronic annotation; 0005783 // endoplasmic reticulum // inferred from electronic annotation; 0005789 // endoplasmic reticulum mem…	0005515 // protein binding // inferred from electronic annotation; 0023026 // MHC class II protein complex binding // inferred from direct assay; 0032395 // MHC class II receptor activity // non-traceable author statement; 0042605 // peptide antigen binding // inferred from direct assay
11746414_a_at	8.44	6.62	3.51	0.0048	0.4597	FAM107B	family with sequence similarity 107, member B	0007605 // sensory perception of sound // inferred from electronic annotation
11748750_a_at	3.9	2.08	3.52	0.054	0.5444	GPNMB	glycoprotein (transmembrane) nmb	0001649 // osteoblast differentiation // inferred from electronic annotation; 0007155 // cell adhesion // inferred from electronic annotation; 0008285 // negative regulation of cell proliferation // traceable author statement; 0030282 // bone mineralization // inferred from electronic annotation; 0032720 // negative regulation of tumor necrosis factor production // inferred from electronic annota…	0005886 // plasma membrane // inferred from electronic annotation; 0005887 // integral component of plasma membrane // inferred from electronic annotation; 0016020 // membrane // inferred from electronic annotation; 0016021 // integral component of membrane // traceable author statement; 0016023 // cytoplasmic membrane-bounded vesicle // inferred from electronic annotation; 0042470 // melanosome …	0005178 // integrin binding // inferred from electronic annotation; 0008201 // heparin binding // inferred from electronic annotation
11736002_s_at	6.77	4.96	3.52	0.0597	0.5599	DCN	decorin	0001822 // kidney development // inferred from electronic annotation; 0001890 // placenta development // inferred from electronic annotation; 0005975 // carbohydrate metabolic process // traceable author statement; 0007519 // skeletal muscle tissue development // inferred from electronic annotation; 0007568 // aging // inferred from electronic annotation; 0009612 // response to mechanical stimulu…	0005576 // extracellular region // traceable author statement; 0005578 // proteinaceous extracellular matrix // inferred from electronic annotation; 0005589 // collagen type VI trimer // inferred from electronic annotation; 0005615 // extracellular space // inferred from direct assay; 0005796 // Golgi lumen // traceable author statement; 0031012 // extracellular matrix // inferred from direct ass…	0005515 // protein binding // inferred from electronic annotation; 0005518 // collagen binding // inferred from electronic annotation; 0005539 // glycosaminoglycan binding // inferred from electronic annotation; 0044822 // poly(A) RNA binding // inferred from direct assay; 0047485 // protein N-terminus binding // inferred from electronic annotation; 0050840 // extracellular matrix binding // infe…
11756073_x_at	4.46	2.65	3.52	0.1718	0.7189	HLA-DPB1	major histocompatibility complex, class II, DP beta 1	0002376 // immune system process // inferred from electronic annotation; 0002504 // antigen processing and presentation of peptide or polysaccharide antigen via MHC class II // inferred from electronic annotation; 0006955 // immune response // inferred from electronic annotation; 0007165 // signal transduction // traceable author statement; 0019221 // cytokine-mediated signaling pathway // tracea…	0000139 // Golgi membrane // traceable author statement; 0005764 // lysosome // inferred from electronic annotation; 0005765 // lysosomal membrane // traceable author statement; 0005768 // endosome // inferred from electronic annotation; 0005783 // endoplasmic reticulum // inferred from electronic annotation; 0005789 // endoplasmic reticulum membrane // inferred from electronic annotation; 000579…	0005515 // protein binding // inferred from physical interaction; 0005515 // protein binding // inferred from electronic annotation; 0032395 // MHC class II receptor activity // traceable author statement; 0042605 // peptide antigen binding // inferred from direct assay
11722147_at	5	3.18	3.52	0.0023	0.4597	PAIP2B	poly(A) binding protein interacting protein 2B	0006417 // regulation of translation // inferred from electronic annotation; 0045947 // negative regulation of translational initiation // inferred from direct assay	0005737 // cytoplasm // inferred by curator	0000900 // translation repressor activity, nucleic acid binding // inferred from direct assay; 0005515 // protein binding // inferred from physical interaction
11759642_x_at	6.25	4.43	3.52	0.0753	0.5886	HLA-DRB1	major histocompatibility complex, class II, DR beta 1	0002376 // immune system process // inferred from electronic annotation; 0002381 // immunoglobulin production involved in immunoglobulin mediated immune response // inferred from direct assay; 0002381 // immunoglobulin production involved in immunoglobulin mediated immune response // inferred from sequence or structural similarity; 0002437 // inflammatory response to antigenic stimulus // inferre…	0000139 // Golgi membrane // traceable author statement; 0005615 // extracellular space // inferred from direct assay; 0005764 // lysosome // inferred from electronic annotation; 0005765 // lysosomal membrane // inferred from direct assay; 0005765 // lysosomal membrane // traceable author statement; 0005768 // endosome // inferred from electronic annotation; 0005783 // endoplasmic reticulum // in…	0001618 // virus receptor activity // inferred from electronic annotation; 0005515 // protein binding // inferred from physical interaction; 0023026 // MHC class II protein complex binding // inferred from direct assay; 0032395 // MHC class II receptor activity // non-traceable author statement; 0032395 // MHC class II receptor activity // traceable author statement; 0042605 // peptide antigen bi…
11720803_at	5.84	4.02	3.53	0.0043	0.4597	S100A14	S100 calcium binding protein A14	0006915 // apoptotic process // inferred from electronic annotation; 0032496 // response to lipopolysaccharide // inferred from expression pattern; 0034142 // toll-like receptor 4 signaling pathway // inferred from direct assay; 0042742 // defense response to bacterium // inferred from expression pattern; 0055074 // calcium ion homeostasis // non-traceable author statement; 0071624 // positive re…	0005654 // nucleoplasm // inferred from direct assay; 0005737 // cytoplasm // inferred from direct assay; 0005886 // plasma membrane // inferred from direct assay; 0015630 // microtubule cytoskeleton // inferred from direct assay; 0030054 // cell junction // inferred from direct assay; 0048471 // perinuclear region of cytoplasm // inferred from direct assay; 0070062 // extracellular exosome // in…	0005509 // calcium ion binding // non-traceable author statement; 0005515 // protein binding // inferred from physical interaction; 0042379 // chemokine receptor binding // inferred from mutant phenotype
11720388_s_at	5.75	3.93	3.53	0.0067	0.4597	C1QC	complement component 1, q subcomponent, C chain	0002376 // immune system process // inferred from electronic annotation; 0006955 // immune response // non-traceable author statement; 0006956 // complement activation // traceable author statement; 0006958 // complement activation, classical pathway // traceable author statement; 0030853 // negative regulation of granulocyte differentiation // inferred from direct assay; 0045087 // innate immune…	0005576 // extracellular region // non-traceable author statement; 0005576 // extracellular region // traceable author statement; 0005581 // collagen trimer // inferred from electronic annotation; 0005615 // extracellular space // inferred from direct assay; 0070062 // extracellular exosome // inferred from direct assay; 0072562 // blood microparticle // inferred from direct assay	0005515 // protein binding // inferred from electronic annotation
11757511_x_at	6.69	4.87	3.53	0.0963	0.619	HLA-DPA1	major histocompatibility complex, class II, DP alpha 1	0002376 // immune system process // inferred from electronic annotation; 0002504 // antigen processing and presentation of peptide or polysaccharide antigen via MHC class II // inferred from electronic annotation; 0006955 // immune response // non-traceable author statement; 0019221 // cytokine-mediated signaling pathway // traceable author statement; 0019882 // antigen processing and presentatio…	0000139 // Golgi membrane // traceable author statement; 0005764 // lysosome // inferred from electronic annotation; 0005765 // lysosomal membrane // traceable author statement; 0005768 // endosome // inferred from electronic annotation; 0005783 // endoplasmic reticulum // inferred from electronic annotation; 0005789 // endoplasmic reticulum membrane // inferred from electronic annotation; 000579…	0005515 // protein binding // inferred from electronic annotation; 0032395 // MHC class II receptor activity // non-traceable author statement; 0042605 // peptide antigen binding // inferred from direct assay
11720819_s_at	6.04	4.22	3.54	0.0345	0.5096	CXCL12	chemokine (C-X-C motif) ligand 12	0001569 // patterning of blood vessels // inferred from electronic annotation; 0001666 // response to hypoxia // inferred from electronic annotation; 0001667 // ameboidal-type cell migration // inferred from electronic annotation; 0001764 // neuron migration // inferred from electronic annotation; 0001938 // positive regulation of endothelial cell proliferation // inferred from electronic annotat…	0005576 // extracellular region // traceable author statement; 0005615 // extracellular space // inferred from electronic annotation; 0005886 // plasma membrane // inferred from electronic annotation; 0009897 // external side of plasma membrane // not recorded; 0070062 // extracellular exosome // inferred from direct assay	0005102 // receptor binding // traceable author statement; 0005125 // cytokine activity // inferred from electronic annotation; 0008009 // chemokine activity // inferred from direct assay; 0008009 // chemokine activity // traceable author statement; 0008083 // growth factor activity // inferred from electronic annotation; 0042056 // chemoattractant activity // not recorded; 0042379 // chemokine r…
11720461_a_at	6.02	4.2	3.54	0.0043	0.4597	F11R	F11 receptor	0001817 // regulation of cytokine production // inferred from electronic annotation; 0006954 // inflammatory response // traceable author statement; 0007155 // cell adhesion // inferred from electronic annotation; 0007179 // transforming growth factor beta receptor signaling pathway // traceable author statement; 0007596 // blood coagulation // traceable author statement; 0009314 // response to r…	0005886 // plasma membrane // inferred from direct assay; 0005886 // plasma membrane // traceable author statement; 0005911 // cell-cell junction // traceable author statement; 0005923 // bicellular tight junction // inferred from direct assay; 0015630 // microtubule cytoskeleton // inferred from direct assay; 0016020 // membrane // inferred from electronic annotation; 0016021 // integral compone…	0001618 // virus receptor activity // inferred from electronic annotation; 0005515 // protein binding // inferred from physical interaction; 0030165 // PDZ domain binding // inferred from physical interaction
11731433_a_at	8.4	6.58	3.54	0.0094	0.4646	SEPP1	selenoprotein P, plasma, 1	0001887 // selenium compound metabolic process // inferred from electronic annotation; 0006979 // response to oxidative stress // traceable author statement; 0007420 // brain development // inferred from electronic annotation; 0007626 // locomotory behavior // inferred from electronic annotation; 0009791 // post-embryonic development // inferred from electronic annotation; 0019953 // sexual repro…	0005576 // extracellular region // non-traceable author statement; 0005615 // extracellular space // inferred from electronic annotation; 0070062 // extracellular exosome // inferred from direct assay	0008430 // selenium binding // inferred from electronic annotation
11745715_a_at	4.97	3.14	3.54	0.0105	0.4684	CAV1	caveolin 1	0000122 // negative regulation of transcription from RNA polymerase II promoter // inferred from sequence or structural similarity; 0000165 // MAPK cascade // inferred from electronic annotation; 0000188 // inactivation of MAPK activity // inferred from sequence or structural similarity; 0001525 // angiogenesis // inferred from electronic annotation; 0001570 // vasculogenesis // inferred from seq…	0000139 // Golgi membrane // inferred from direct assay; 0000139 // Golgi membrane // traceable author statement; 0002080 // acrosomal membrane // inferred from electronic annotation; 0005622 // intracellular // inferred from direct assay; 0005737 // cytoplasm // inferred from electronic annotation; 0005739 // mitochondrion // inferred from electronic annotation; 0005768 // endosome // inferred f…	0000149 // SNARE binding // inferred from electronic annotation; 0001179 // RNA polymerase I transcription factor binding // inferred from electronic annotation; 0005102 // receptor binding // inferred from physical interaction; 0005113 // patched binding // non-traceable author statement; 0005198 // structural molecule activity // inferred from direct assay; 0005515 // protein binding // inferre…
11758369_x_at	5.26	3.43	3.55	0.0546	0.5457	HLA-DPB1	major histocompatibility complex, class II, DP beta 1	0002376 // immune system process // inferred from electronic annotation; 0002504 // antigen processing and presentation of peptide or polysaccharide antigen via MHC class II // inferred from electronic annotation; 0006955 // immune response // inferred from electronic annotation; 0007165 // signal transduction // traceable author statement; 0019221 // cytokine-mediated signaling pathway // tracea…	0000139 // Golgi membrane // traceable author statement; 0005764 // lysosome // inferred from electronic annotation; 0005765 // lysosomal membrane // traceable author statement; 0005768 // endosome // inferred from electronic annotation; 0005783 // endoplasmic reticulum // inferred from electronic annotation; 0005789 // endoplasmic reticulum membrane // inferred from electronic annotation; 000579…	0005515 // protein binding // inferred from physical interaction; 0005515 // protein binding // inferred from electronic annotation; 0032395 // MHC class II receptor activity // traceable author statement; 0042605 // peptide antigen binding // inferred from direct assay
11744415_s_at	6.55	4.72	3.55	0.032	0.5066	MFSD6	major facilitator superfamily domain containing 6	0055085 // transmembrane transport // inferred from electronic annotation	0016020 // membrane // inferred from direct assay; 0016021 // integral component of membrane // inferred from electronic annotation
11754103_s_at	8.74	6.91	3.56	0.006	0.4597	TMED3	transmembrane p24 trafficking protein 3	0006810 // transport // inferred from electronic annotation; 0015031 // protein transport // inferred from electronic annotation	0005783 // endoplasmic reticulum // inferred from direct assay; 0005789 // endoplasmic reticulum membrane // inferred from electronic annotation; 0005793 // endoplasmic reticulum-Golgi intermediate compartment // inferred from direct assay; 0005794 // Golgi apparatus // inferred from direct assay; 0016020 // membrane // inferred from electronic annotation; 0016021 // integral component of membran…
11758394_s_at	5.47	3.64	3.56	0.004	0.4597	PARM1	prostate androgen-regulated mucin-like protein 1	0051973 // positive regulation of telomerase activity // inferred from sequence or structural similarity	0000139 // Golgi membrane // inferred from electronic annotation; 0005634 // nucleus // inferred from direct assay; 0005737 // cytoplasm // inferred from direct assay; 0005768 // endosome // inferred from electronic annotation; 0005769 // early endosome // inferred from direct assay; 0005770 // late endosome // inferred from direct assay; 0005794 // Golgi apparatus // inferred from direct assay; …
11757871_s_at	7.36	5.52	3.56	0.014	0.4729	PBX1	pre-B-cell leukemia homeobox 1	0001655 // urogenital system development // inferred from electronic annotation; 0001658 // branching involved in ureteric bud morphogenesis // inferred from electronic annotation; 0006351 // transcription, DNA-templated // inferred from electronic annotation; 0006355 // regulation of transcription, DNA-templated // inferred from electronic annotation; 0006366 // transcription from RNA polymerase…	0005634 // nucleus // inferred from direct assay; 0005654 // nucleoplasm // traceable author statement; 0005667 // transcription factor complex // inferred from electronic annotation; 0005737 // cytoplasm // inferred from direct assay	0000978 // RNA polymerase II core promoter proximal region sequence-specific DNA binding // inferred from electronic annotation; 0001077 // transcriptional activator activity, RNA polymerase II core promoter proximal region sequence-specific binding // inferred from electronic annotation; 0003677 // DNA binding // inferred from direct assay; 0003700 // transcription factor activity, sequence-spec…
11725163_x_at	3.83	2	3.56	0.0149	0.4729	CYP39A1	cytochrome P450, family 39, subfamily A, polypeptide 1	0006629 // lipid metabolic process // inferred from electronic annotation; 0006699 // bile acid biosynthetic process // inferred from direct assay; 0006699 // bile acid biosynthetic process // traceable author statement; 0006707 // cholesterol catabolic process // inferred from electronic annotation; 0006805 // xenobiotic metabolic process // traceable author statement; 0007586 // digestion // tr…	0005783 // endoplasmic reticulum // inferred from electronic annotation; 0005789 // endoplasmic reticulum membrane // traceable author statement; 0016020 // membrane // inferred from electronic annotation; 0016021 // integral component of membrane // inferred from electronic annotation; 0031090 // organelle membrane // inferred from electronic annotation; 0043231 // intracellular membrane-bounded…	0004497 // monooxygenase activity // inferred from electronic annotation; 0005506 // iron ion binding // inferred from electronic annotation; 0008387 // steroid 7-alpha-hydroxylase activity // inferred from electronic annotation; 0008396 // oxysterol 7-alpha-hydroxylase activity // inferred from direct assay; 0016491 // oxidoreductase activity // inferred from electronic annotation; 0016705 // ox…
11750771_s_at	5.32	3.49	3.56	0.0046	0.4597	FOLH1; FOLH1B	folate hydrolase (prostate-specific membrane antigen) 1; folate hydrolase 1B	0006508 // proteolysis // inferred from direct assay; 0006508 // proteolysis // non-traceable author statement; 0006508 // proteolysis // inferred from electronic annotation; 0006760 // folic acid-containing compound metabolic process // inferred from electronic annotation; 0008152 // metabolic process // inferred from electronic annotation; 0008652 // cellular amino acid biosynthetic process // …	0005737 // cytoplasm // inferred from electronic annotation; 0005886 // plasma membrane // inferred from direct assay; 0005886 // plasma membrane // traceable author statement; 0005887 // integral component of plasma membrane // inferred from electronic annotation; 0009986 // cell surface // inferred from direct assay; 0016020 // membrane // non-traceable author statement; 0016021 // integral com…	0003824 // catalytic activity // inferred from electronic annotation; 0004180 // carboxypeptidase activity // inferred from electronic annotation; 0004181 // metallocarboxypeptidase activity // inferred from direct assay; 0008233 // peptidase activity // non-traceable author statement; 0008237 // metallopeptidase activity // inferred from electronic annotation; 0016787 // hydrolase activity // in…
11733091_a_at	9.43	7.6	3.57	0.0031	0.4597	TSPAN8	tetraspanin 8	0007166 // cell surface receptor signaling pathway // not recorded; 0030195 // negative regulation of blood coagulation // inferred from electronic annotation	0005887 // integral component of plasma membrane // not recorded; 0016020 // membrane // inferred from electronic annotation; 0016021 // integral component of membrane // inferred from electronic annotation; 0070062 // extracellular exosome // inferred from direct assay	0005178 // integrin binding // inferred from electronic annotation
11746700_s_at	4.89	3.05	3.57	0.0191	0.4887	ITM2A	integral membrane protein 2A		0016020 // membrane // inferred from electronic annotation; 0016021 // integral component of membrane // inferred from electronic annotation	0005515 // protein binding // inferred from physical interaction
11744513_a_at	8.99	7.15	3.57	0.0027	0.4597	WFDC2	WAP four-disulfide core domain 2	0006508 // proteolysis // traceable author statement; 0007283 // spermatogenesis // traceable author statement; 0010466 // negative regulation of peptidase activity // inferred from electronic annotation; 0010951 // negative regulation of endopeptidase activity // inferred from direct assay; 0010951 // negative regulation of endopeptidase activity // inferred from electronic annotation; 0010951 /…	0005576 // extracellular region // inferred from electronic annotation; 0005615 // extracellular space // traceable author statement; 0070062 // extracellular exosome // inferred from direct assay	0004866 // endopeptidase inhibitor activity // traceable author statement; 0004867 // serine-type endopeptidase inhibitor activity // inferred from direct assay; 0004869 // cysteine-type endopeptidase inhibitor activity // inferred from electronic annotation; 0019828 // aspartic-type endopeptidase inhibitor activity // inferred from direct assay; 0030414 // peptidase inhibitor activity // inferre…
11758630_s_at	4.62	2.78	3.57	0.0176	0.4802	FGL2	fibrinogen-like 2		0005576 // extracellular region // inferred from electronic annotation; 0005577 // fibrinogen complex // traceable author statement; 0070062 // extracellular exosome // inferred from direct assay
11730791_at	5.1	3.27	3.58	0.0017	0.4597	SVIP	small VCP/p97-interacting protein	0010508 // positive regulation of autophagy // inferred from mutant phenotype; 0031333 // negative regulation of protein complex assembly // inferred from mutant phenotype; 1903061 // positive regulation of protein lipidation // inferred from mutant phenotype; 1903070 // negative regulation of ER-associated ubiquitin-dependent protein catabolic process // inferred from mutant phenotype; 1904153 /…	0000139 // Golgi membrane // inferred from electronic annotation; 0005783 // endoplasmic reticulum // inferred from electronic annotation; 0005789 // endoplasmic reticulum membrane // inferred from direct assay; 0005794 // Golgi apparatus // inferred from electronic annotation; 0005886 // plasma membrane // inferred from electronic annotation; 0016020 // membrane // inferred from electronic annot…	0005515 // protein binding // inferred from physical interaction; 0043621 // protein self-association // inferred from mutant phenotype; 0051117 // ATPase binding // inferred from physical interaction
11727867_a_at	4.46	2.62	3.58	0.028	0.4969	CLEC3B; EXOSC7	C-type lectin domain family 3, member B; exosome component 7	0000288 // nuclear-transcribed mRNA catabolic process, deadenylation-dependent decay // traceable author statement; 0000467 // exonucleolytic trimming to generate mature 3'-end of 5.8S rRNA from tricistronic rRNA transcript (SSU-rRNA, 5.8S rRNA, LSU-rRNA) // not recorded; 0001501 // skeletal system development // inferred from electronic annotation; 0001503 // ossification // inferred from expres…	0000176 // nuclear exosome (RNase complex) // not recorded; 0000177 // cytoplasmic exosome (RNase complex) // not recorded; 0000178 // exosome (RNase complex) // inferred from direct assay; 0000178 // exosome (RNase complex) // traceable author statement; 0001652 // granular component // inferred from direct assay; 0005576 // extracellular region // non-traceable author statement; 0005615 // extr…	0000175 // 3'-5'-exoribonuclease activity // traceable author statement; 0003723 // RNA binding // traceable author statement; 0004527 // exonuclease activity // inferred from electronic annotation; 0004532 // exoribonuclease activity // inferred from direct assay; 0005509 // calcium ion binding // inferred from direct assay; 0005515 // protein binding // inferred from physical interaction; 00082…
11735968_s_at	7.2	5.36	3.58	0.0372	0.514	NDRG2	NDRG family member 2	0001818 // negative regulation of cytokine production // inferred from electronic annotation; 0007165 // signal transduction // not recorded; 0007275 // multicellular organismal development // inferred from electronic annotation; 0007399 // nervous system development // inferred from electronic annotation; 0010574 // regulation of vascular endothelial growth factor production // inferred from ele…	0005634 // nucleus // inferred from electronic annotation; 0005654 // nucleoplasm // inferred from direct assay; 0005737 // cytoplasm // inferred from direct assay; 0005794 // Golgi apparatus // inferred from direct assay; 0005813 // centrosome // inferred from direct assay; 0005815 // microtubule organizing center // inferred from direct assay; 0005829 // cytosol // non-traceable author statemen…	0005515 // protein binding // inferred from physical interaction
11758196_s_at	6.8	4.96	3.58	0.0689	0.5762	IGFBP5	insulin like growth factor binding protein 5	0001558 // regulation of cell growth // inferred from electronic annotation; 0001649 // osteoblast differentiation // inferred from electronic annotation; 0006006 // glucose metabolic process // inferred from electronic annotation; 0007165 // signal transduction // non-traceable author statement; 0007565 // female pregnancy // inferred from electronic annotation; 0010906 // regulation of glucose …	0005576 // extracellular region // non-traceable author statement; 0005576 // extracellular region // traceable author statement; 0005615 // extracellular space // not recorded; 0005622 // intracellular // inferred from electronic annotation; 0016942 // insulin-like growth factor binding protein complex // inferred by curator; 0042567 // insulin-like growth factor ternary complex // inferred from…	0001968 // fibronectin binding // not recorded; 0005515 // protein binding // inferred from physical interaction; 0005520 // insulin-like growth factor binding // inferred from electronic annotation; 0019838 // growth factor binding // inferred from electronic annotation; 0031994 // insulin-like growth factor I binding // inferred from physical interaction; 0031995 // insulin-like growth factor I…
11732694_at	5.37	3.52	3.59	0.0021	0.4597	PTH2R	parathyroid hormone 2 receptor	0007165 // signal transduction // inferred from electronic annotation; 0007166 // cell surface receptor signaling pathway // inferred from electronic annotation; 0007186 // G-protein coupled receptor signaling pathway // inferred from electronic annotation	0005886 // plasma membrane // traceable author statement; 0005887 // integral component of plasma membrane // traceable author statement; 0016020 // membrane // inferred from electronic annotation; 0016021 // integral component of membrane // inferred from electronic annotation	0004871 // signal transducer activity // inferred from electronic annotation; 0004888 // transmembrane signaling receptor activity // inferred from electronic annotation; 0004930 // G-protein coupled receptor activity // inferred from electronic annotation; 0004991 // parathyroid hormone receptor activity // traceable author statement; 0005515 // protein binding // inferred from physical interact…
11725054_a_at	4.26	2.41	3.61	0.0016	0.4597	HNMT	histamine N-methyltransferase	0002347 // response to tumor cell // inferred from electronic annotation; 0006548 // histidine catabolic process // traceable author statement; 0006972 // hyperosmotic response // inferred from electronic annotation; 0007420 // brain development // not recorded; 0007585 // respiratory gaseous exchange // traceable author statement; 0014075 // response to amine // inferred from electronic annotati…	0005654 // nucleoplasm // inferred from direct assay; 0005737 // cytoplasm // inferred from direct assay; 0005829 // cytosol // traceable author statement; 0043005 // neuron projection // not recorded; 0070062 // extracellular exosome // inferred from direct assay	0008168 // methyltransferase activity // inferred from electronic annotation; 0008170 // N-methyltransferase activity // inferred from electronic annotation; 0016740 // transferase activity // inferred from electronic annotation; 0046539 // histamine N-methyltransferase activity // not recorded
11757290_s_at	4.87	3.01	3.61	0.0727	0.5839	COL5A2	collagen, type V, alpha 2	0001501 // skeletal system development // inferred from electronic annotation; 0001503 // ossification // inferred from electronic annotation; 0007411 // axon guidance // traceable author statement; 0022617 // extracellular matrix disassembly // traceable author statement; 0030198 // extracellular matrix organization // traceable author statement; 0030199 // collagen fibril organization // inferr…	0005576 // extracellular region // traceable author statement; 0005578 // proteinaceous extracellular matrix // inferred from electronic annotation; 0005581 // collagen trimer // inferred from electronic annotation; 0005588 // collagen type V trimer // inferred from mutant phenotype; 0005788 // endoplasmic reticulum lumen // traceable author statement; 0031012 // extracellular matrix // non-trace…	0005201 // extracellular matrix structural constituent // inferred from electronic annotation; 0005515 // protein binding // inferred from electronic annotation; 0046332 // SMAD binding // inferred from electronic annotation; 0046872 // metal ion binding // inferred from electronic annotation
11739725_a_at	5.13	3.28	3.62	0.0114	0.4709	TC2N	tandem C2 domains, nuclear	0006906 // vesicle fusion // not recorded; 0010468 // regulation of gene expression // inferred from mutant phenotype; 0016079 // synaptic vesicle exocytosis // not recorded; 0017158 // regulation of calcium ion-dependent exocytosis // not recorded; 0030193 // regulation of blood coagulation // inferred from mutant phenotype; 0048791 // calcium ion-dependent exocytosis of neurotransmitter // not …	0005634 // nucleus // inferred from electronic annotation; 0005886 // plasma membrane // not recorded	0005509 // calcium ion binding // not recorded; 0005515 // protein binding // inferred from electronic annotation; 0005544 // calcium-dependent phospholipid binding // not recorded; 0019905 // syntaxin binding // not recorded; 0030276 // clathrin binding // not recorded
11742850_x_at	8.69	6.84	3.62	0.0978	0.6217	HLA-DRA	major histocompatibility complex, class II, DR alpha	0002376 // immune system process // inferred from electronic annotation; 0002503 // peptide antigen assembly with MHC class II protein complex // inferred from direct assay; 0002504 // antigen processing and presentation of peptide or polysaccharide antigen via MHC class II // inferred from direct assay; 0002506 // polysaccharide assembly with MHC class II protein complex // inferred from direct …	0000139 // Golgi membrane // traceable author statement; 0005764 // lysosome // inferred from direct assay; 0005765 // lysosomal membrane // inferred from direct assay; 0005765 // lysosomal membrane // traceable author statement; 0005768 // endosome // inferred from electronic annotation; 0005783 // endoplasmic reticulum // inferred from electronic annotation; 0005789 // endoplasmic reticulum mem…	0005515 // protein binding // inferred from electronic annotation; 0023026 // MHC class II protein complex binding // inferred from direct assay; 0032395 // MHC class II receptor activity // non-traceable author statement; 0042605 // peptide antigen binding // inferred from direct assay
11721898_at	9.17	7.31	3.62	0.0054	0.4597	FAM3D	family with sequence similarity 3, member D	0046676 // negative regulation of insulin secretion // inferred from direct assay	0005576 // extracellular region // non-traceable author statement; 0016020 // membrane // inferred from electronic annotation; 0016021 // integral component of membrane // inferred from electronic annotation	0005125 // cytokine activity // non-traceable author statement
11739667_at	6.14	4.28	3.63	0.0097	0.4646	GALNT6	polypeptide N-acetylgalactosaminyltransferase 6	0006486 // protein glycosylation // inferred from electronic annotation; 0006493 // protein O-linked glycosylation // traceable author statement; 0016266 // O-glycan processing // traceable author statement; 0043687 // post-translational protein modification // traceable author statement; 0044267 // cellular protein metabolic process // traceable author statement	0000139 // Golgi membrane // traceable author statement; 0005794 // Golgi apparatus // inferred from direct assay; 0016020 // membrane // inferred from electronic annotation; 0016021 // integral component of membrane // inferred from electronic annotation; 0048471 // perinuclear region of cytoplasm // inferred from direct assay	0004653 // polypeptide N-acetylgalactosaminyltransferase activity // inferred from electronic annotation; 0016740 // transferase activity // inferred from electronic annotation; 0016757 // transferase activity, transferring glycosyl groups // inferred from electronic annotation; 0030246 // carbohydrate binding // inferred from electronic annotation; 0046872 // metal ion binding // inferred from e…
11734103_a_at	7.41	5.55	3.63	0.0072	0.4597	FGGY	FGGY carbohydrate kinase domain containing	0005975 // carbohydrate metabolic process // inferred from electronic annotation; 0016310 // phosphorylation // inferred from electronic annotation; 0046835 // carbohydrate phosphorylation // not recorded; 0070050 // neuron cellular homeostasis // inferred from mutant phenotype	0005737 // cytoplasm // not recorded	0016301 // kinase activity // inferred from electronic annotation; 0016740 // transferase activity // inferred from electronic annotation; 0016773 // phosphotransferase activity, alcohol group as acceptor // not recorded
11758417_s_at	8.27	6.41	3.63	0.1139	0.6463	HLA-DPA1	major histocompatibility complex, class II, DP alpha 1	0002376 // immune system process // inferred from electronic annotation; 0002504 // antigen processing and presentation of peptide or polysaccharide antigen via MHC class II // inferred from electronic annotation; 0006955 // immune response // non-traceable author statement; 0019221 // cytokine-mediated signaling pathway // traceable author statement; 0019882 // antigen processing and presentatio…	0000139 // Golgi membrane // traceable author statement; 0005764 // lysosome // inferred from electronic annotation; 0005765 // lysosomal membrane // traceable author statement; 0005768 // endosome // inferred from electronic annotation; 0005783 // endoplasmic reticulum // inferred from electronic annotation; 0005789 // endoplasmic reticulum membrane // inferred from electronic annotation; 000579…	0005515 // protein binding // inferred from electronic annotation; 0032395 // MHC class II receptor activity // non-traceable author statement; 0042605 // peptide antigen binding // inferred from direct assay
11733749_s_at	3.58	1.72	3.63	0.0736	0.5861	TNNI2	troponin I type 2 (skeletal, fast)	0003009 // skeletal muscle contraction // inferred from direct assay; 0006937 // regulation of muscle contraction // inferred from electronic annotation; 0030049 // muscle filament sliding // traceable author statement; 0045893 // positive regulation of transcription, DNA-templated // inferred from direct assay; 0060048 // cardiac muscle contraction // not recorded	0005634 // nucleus // inferred from direct assay; 0005829 // cytosol // traceable author statement; 0005861 // troponin complex // inferred from direct assay	0003779 // actin binding // inferred from direct assay; 0005515 // protein binding // inferred from physical interaction; 0031014 // troponin T binding // inferred from physical interaction
11715583_s_at	8.83	6.97	3.64	0.0655	0.5704	HLA-DPA1	major histocompatibility complex, class II, DP alpha 1	0002376 // immune system process // inferred from electronic annotation; 0002504 // antigen processing and presentation of peptide or polysaccharide antigen via MHC class II // inferred from electronic annotation; 0006955 // immune response // non-traceable author statement; 0019221 // cytokine-mediated signaling pathway // traceable author statement; 0019882 // antigen processing and presentatio…	0000139 // Golgi membrane // traceable author statement; 0005764 // lysosome // inferred from electronic annotation; 0005765 // lysosomal membrane // traceable author statement; 0005768 // endosome // inferred from electronic annotation; 0005783 // endoplasmic reticulum // inferred from electronic annotation; 0005789 // endoplasmic reticulum membrane // inferred from electronic annotation; 000579…	0005515 // protein binding // inferred from electronic annotation; 0032395 // MHC class II receptor activity // non-traceable author statement; 0042605 // peptide antigen binding // inferred from direct assay
11745716_s_at	5.47	3.6	3.64	0.0131	0.4729	CAV1	caveolin 1	0000122 // negative regulation of transcription from RNA polymerase II promoter // inferred from sequence or structural similarity; 0000165 // MAPK cascade // inferred from electronic annotation; 0000188 // inactivation of MAPK activity // inferred from sequence or structural similarity; 0001525 // angiogenesis // inferred from electronic annotation; 0001570 // vasculogenesis // inferred from seq…	0000139 // Golgi membrane // inferred from direct assay; 0000139 // Golgi membrane // traceable author statement; 0002080 // acrosomal membrane // inferred from electronic annotation; 0005622 // intracellular // inferred from direct assay; 0005737 // cytoplasm // inferred from electronic annotation; 0005739 // mitochondrion // inferred from electronic annotation; 0005768 // endosome // inferred f…	0000149 // SNARE binding // inferred from electronic annotation; 0001179 // RNA polymerase I transcription factor binding // inferred from electronic annotation; 0005102 // receptor binding // inferred from physical interaction; 0005113 // patched binding // non-traceable author statement; 0005198 // structural molecule activity // inferred from direct assay; 0005515 // protein binding // inferre…
11717930_x_at	7.27	5.4	3.64	0.0026	0.4597	FOLR1	folate receptor 1 (adult)	0001947 // heart looping // inferred from sequence or structural similarity; 0003147 // neural crest cell migration involved in heart formation // inferred from sequence or structural similarity; 0003253 // cardiac neural crest cell migration involved in outflow tract morphogenesis // inferred from sequence or structural similarity; 0006810 // transport // inferred from electronic annotation; 000…	0000139 // Golgi membrane // traceable author statement; 0005576 // extracellular region // inferred from electronic annotation; 0005634 // nucleus // inferred from direct assay; 0005768 // endosome // inferred from electronic annotation; 0005789 // endoplasmic reticulum membrane // traceable author statement; 0005886 // plasma membrane // non-traceable author statement; 0005887 // integral compo…	0004872 // receptor activity // traceable author statement; 0005542 // folic acid binding // inferred from direct assay; 0005542 // folic acid binding // non-traceable author statement; 0008144 // drug binding // inferred from physical interaction; 0008517 // folic acid transporter activity // inferred from mutant phenotype; 0051870 // methotrexate binding // inferred from direct assay
11716760_x_at	4.86	2.99	3.64	0.0098	0.4649	CASP4	caspase 4	0006508 // proteolysis // inferred from electronic annotation; 0006915 // apoptotic process // traceable author statement; 0042981 // regulation of apoptotic process // inferred from electronic annotation; 0050727 // regulation of inflammatory response // not recorded; 0070059 // intrinsic apoptotic signaling pathway in response to endoplasmic reticulum stress // inferred from mutant phenotype; 0…	0005737 // cytoplasm // not recorded; 0005739 // mitochondrion // inferred from direct assay; 0005783 // endoplasmic reticulum // inferred from direct assay; 0005789 // endoplasmic reticulum membrane // inferred from electronic annotation; 0016020 // membrane // inferred from electronic annotation; 0072557 // IPAF inflammasome complex // not recorded; 0072559 // NLRP3 inflammasome complex // not …	0004197 // cysteine-type endopeptidase activity // inferred from electronic annotation; 0008233 // peptidase activity // inferred from electronic annotation; 0008234 // cysteine-type peptidase activity // inferred from electronic annotation; 0016787 // hydrolase activity // inferred from electronic annotation; 0097200 // cysteine-type endopeptidase activity involved in execution phase of apoptosi…
11748701_s_at	5.42	3.55	3.65	0.0071	0.4597	FUT6	fucosyltransferase 6 (alpha (1,3) fucosyltransferase)	0006486 // protein glycosylation // inferred from electronic annotation; 0006486 // protein glycosylation // traceable author statement; 0036065 // fucosylation // inferred from electronic annotation; 0036065 // fucosylation // traceable author statement; 0042355 // L-fucose catabolic process // non-traceable author statement	0005794 // Golgi apparatus // inferred from direct assay; 0005794 // Golgi apparatus // traceable author statement; 0016020 // membrane // inferred from electronic annotation; 0016021 // integral component of membrane // inferred from electronic annotation; 0032580 // Golgi cisterna membrane // inferred from electronic annotation; 0070062 // extracellular exosome // inferred from direct assay	0008417 // fucosyltransferase activity // traceable author statement; 0016740 // transferase activity // inferred from electronic annotation; 0016757 // transferase activity, transferring glycosyl groups // inferred from electronic annotation; 0017060 // 3-galactosyl-N-acetylglucosaminide 4-alpha-L-fucosyltransferase activity // inferred from electronic annotation; 0046920 // alpha-(1->3)-fucosyl…
11752251_a_at	9.92	8.05	3.65	0.0019	0.4597	SPARCL1	SPARC like 1	0007165 // signal transduction // inferred from electronic annotation	0005576 // extracellular region // inferred from electronic annotation; 0005578 // proteinaceous extracellular matrix // inferred from electronic annotation; 0005615 // extracellular space // inferred from direct assay; 0070062 // extracellular exosome // inferred from direct assay	0005509 // calcium ion binding // inferred from electronic annotation; 0005515 // protein binding // inferred from electronic annotation; 0046872 // metal ion binding // inferred from electronic annotation
11729741_x_at	4.75	2.88	3.65	0.021	0.4898	CD68	CD68 molecule	0071310 // cellular response to organic substance // inferred from electronic annotation	0005764 // lysosome // inferred from electronic annotation; 0005765 // lysosomal membrane // inferred from electronic annotation; 0005768 // endosome // inferred from electronic annotation; 0005886 // plasma membrane // inferred from electronic annotation; 0010008 // endosome membrane // inferred from electronic annotation; 0016020 // membrane // traceable author statement; 0016021 // integral co…
11755044_x_at	4.67	2.8	3.65	0.0102	0.4684	GSAP	gamma-secretase activating protein	0030162 // regulation of proteolysis // inferred from direct assay; 1902004 // positive regulation of beta-amyloid formation // inferred from direct assay	0005794 // Golgi apparatus // inferred from electronic annotation; 0005802 // trans-Golgi network // inferred from direct assay	0001540 // beta-amyloid binding // inferred from direct assay
11723823_a_at	7.19	5.32	3.66	0.0015	0.4597	MYO5C	myosin VC	0008152 // metabolic process // inferred from electronic annotation	0016459 // myosin complex // inferred from electronic annotation; 0070062 // extracellular exosome // inferred from direct assay	0000166 // nucleotide binding // inferred from electronic annotation; 0003774 // motor activity // inferred from electronic annotation; 0003779 // actin binding // inferred from electronic annotation; 0005515 // protein binding // inferred from electronic annotation; 0005516 // calmodulin binding // inferred from electronic annotation; 0005524 // ATP binding // inferred from electronic annotation
11744722_x_at	4.19	2.32	3.66	0.0043	0.4597	RHCE; RHD	Rh blood group, CcEe antigens; Rh blood group, D antigen	0015696 // ammonium transport // inferred from electronic annotation; 0072488 // ammonium transmembrane transport // inferred from electronic annotation	0005887 // integral component of plasma membrane // traceable author statement; 0016020 // membrane // inferred from electronic annotation; 0016021 // integral component of membrane // inferred from electronic annotation	0008519 // ammonium transmembrane transporter activity // inferred from electronic annotation
11755733_a_at	4.15	2.28	3.66	0.005	0.4597	F3	coagulation factor III (thromboplastin, tissue factor)	0001938 // positive regulation of endothelial cell proliferation // inferred from direct assay; 0002541 // activation of plasma proteins involved in acute inflammatory response // inferred from direct assay; 0002543 // activation of blood coagulation via clotting cascade // inferred by curator; 0006919 // activation of cysteine-type endopeptidase activity involved in apoptotic process // inferred…	0005576 // extracellular region // inferred from electronic annotation; 0005615 // extracellular space // inferred from direct assay; 0005737 // cytoplasm // inferred from electronic annotation; 0005886 // plasma membrane // not recorded; 0005886 // plasma membrane // traceable author statement; 0009986 // cell surface // inferred from direct assay; 0016020 // membrane // inferred from electronic…	0002020 // protease binding // inferred from physical interaction; 0004896 // cytokine receptor activity // not recorded; 0005515 // protein binding // inferred from physical interaction; 0005543 // phospholipid binding // inferred from direct assay
11724763_s_at	7.88	6	3.66	0.0019	0.4597	DEPTOR	DEP domain containing MTOR-interacting protein	0006469 // negative regulation of protein kinase activity // inferred from mutant phenotype; 0032007 // negative regulation of TOR signaling // inferred from mutant phenotype; 0035556 // intracellular signal transduction // inferred from electronic annotation; 0045792 // negative regulation of cell size // inferred from mutant phenotype; 2001236 // regulation of extrinsic apoptotic signaling path…	0005622 // intracellular // inferred from direct assay	0005515 // protein binding // inferred from physical interaction
11747901_s_at	5.71	3.83	3.67	0.0705	0.5805	LOC102724985; PDXDC1; PDXDC2P	pyridoxal-dependent decarboxylase domain-containing protein 1; pyridoxal-dependent decarboxylase domain containing 1; pyridoxal-dependent decarboxylase domain containing 2, pseudogene	0008152 // metabolic process // inferred from electronic annotation; 0019752 // carboxylic acid metabolic process // inferred from electronic annotation	0005794 // Golgi apparatus // inferred from direct assay; 0016020 // membrane // inferred from electronic annotation; 0016021 // integral component of membrane // inferred from electronic annotation; 0043231 // intracellular membrane-bounded organelle // inferred from direct assay	0003824 // catalytic activity // inferred from electronic annotation; 0016829 // lyase activity // inferred from electronic annotation; 0016831 // carboxy-lyase activity // inferred from electronic annotation; 0030170 // pyridoxal phosphate binding // inferred from electronic annotation
11720280_at	5.36	3.48	3.67	0.0363	0.5123	KCNMA1	potassium channel, calcium activated large conductance subfamily M alpha, member 1	0001666 // response to hypoxia // inferred from direct assay; 0006810 // transport // inferred from electronic annotation; 0006811 // ion transport // inferred from electronic annotation; 0006813 // potassium ion transport // inferred from direct assay; 0006970 // response to osmotic stress // inferred from direct assay; 0007268 // synaptic transmission // traceable author statement; 0007596 // b…	0005737 // cytoplasm // inferred from electronic annotation; 0005783 // endoplasmic reticulum // inferred from electronic annotation; 0005886 // plasma membrane // traceable author statement; 0005901 // caveola // inferred from direct assay; 0008076 // voltage-gated potassium channel complex // inferred from direct assay; 0009897 // external side of plasma membrane // inferred from electronic ann…	0003779 // actin binding // inferred from direct assay; 0005216 // ion channel activity // inferred from electronic annotation; 0005244 // voltage-gated ion channel activity // inferred from electronic annotation; 0005249 // voltage-gated potassium channel activity // inferred from direct assay; 0005267 // potassium channel activity // inferred from electronic annotation; 0005515 // protein bindi…
11741520_x_at	6.2	4.32	3.67	0.0022	0.4597	CD14	CD14 molecule	0002224 // toll-like receptor signaling pathway // traceable author statement; 0002237 // response to molecule of bacterial origin // inferred from electronic annotation; 0002376 // immune system process // inferred from electronic annotation; 0002755 // MyD88-dependent toll-like receptor signaling pathway // traceable author statement; 0002756 // MyD88-independent toll-like receptor signaling pa…	0005576 // extracellular region // traceable author statement; 0005615 // extracellular space // inferred from direct assay; 0005794 // Golgi apparatus // inferred from direct assay; 0005886 // plasma membrane // traceable author statement; 0009897 // external side of plasma membrane // inferred from electronic annotation; 0009986 // cell surface // inferred from electronic annotation; 0010008 //…	0001530 // lipopolysaccharide binding // inferred from direct assay; 0001847 // opsonin receptor activity // traceable author statement; 0005515 // protein binding // inferred from physical interaction; 0016019 // peptidoglycan receptor activity // traceable author statement; 0070891 // lipoteichoic acid binding // inferred from direct assay
11746505_x_at	5.16	3.28	3.67	0.0054	0.4597	ICA1	islet cell autoantigen 1	0006810 // transport // inferred from electronic annotation; 0006836 // neurotransmitter transport // inferred from electronic annotation; 0050796 // regulation of insulin secretion // inferred from electronic annotation	0000139 // Golgi membrane // inferred from direct assay; 0005737 // cytoplasm // inferred from direct assay; 0005794 // Golgi apparatus // inferred from direct assay; 0005829 // cytosol // inferred from sequence or structural similarity; 0016020 // membrane // inferred from electronic annotation; 0030054 // cell junction // inferred from electronic annotation; 0030658 // transport vesicle membran…	0005515 // protein binding // inferred from physical interaction; 0019904 // protein domain specific binding // inferred from electronic annotation
11720520_s_at	5.16	3.28	3.68	0.037	0.514	LOC100996724; PDE4DIP	phosphodiesterase 4D interacting protein-like; phosphodiesterase 4D interacting protein	0043623 // cellular protein complex assembly // inferred from sequence or structural similarity	0005634 // nucleus // inferred from direct assay; 0005737 // cytoplasm // inferred from direct assay; 0005794 // Golgi apparatus // inferred from sequence or structural similarity; 0005813 // centrosome // inferred from direct assay; 0005813 // centrosome // inferred from sequence or structural similarity; 0005815 // microtubule organizing center // inferred from electronic annotation; 0005856 //…	0005515 // protein binding // inferred from physical interaction; 0019899 // enzyme binding // inferred from sequence or structural similarity
11729137_at	4.11	2.23	3.68	0.0151	0.4729	UGT2B7	UDP glucuronosyltransferase 2 family, polypeptide B7	0006629 // lipid metabolic process // traceable author statement; 0008152 // metabolic process // inferred from electronic annotation; 0008202 // steroid metabolic process // inferred from electronic annotation; 0008209 // androgen metabolic process // inferred from direct assay; 0009813 // flavonoid biosynthetic process // not recorded; 0032870 // cellular response to hormone stimulus // not rec…	0005783 // endoplasmic reticulum // inferred from electronic annotation; 0005789 // endoplasmic reticulum membrane // inferred from electronic annotation; 0016020 // membrane // traceable author statement; 0016021 // integral component of membrane // inferred from electronic annotation; 0031090 // organelle membrane // inferred from electronic annotation; 0043231 // intracellular membrane-bounded…	0001972 // retinoic acid binding // inferred from direct assay; 0015020 // glucuronosyltransferase activity // inferred from direct assay; 0016740 // transferase activity // inferred from electronic annotation; 0016757 // transferase activity, transferring glycosyl groups // inferred from electronic annotation; 0016758 // transferase activity, transferring hexosyl groups // inferred from electron…
11715931_s_at	4.94	3.07	3.68	0.014	0.4729	SGK1	serum/glucocorticoid regulated kinase 1	0001558 // regulation of cell growth // traceable author statement; 0006468 // protein phosphorylation // traceable author statement; 0006814 // sodium ion transport // traceable author statement; 0006883 // cellular sodium ion homeostasis // not recorded; 0006915 // apoptotic process // inferred from electronic annotation; 0006950 // response to stress // traceable author statement; 0006974 // c…	0005634 // nucleus // inferred from electronic annotation; 0005654 // nucleoplasm // inferred from direct assay; 0005737 // cytoplasm // inferred from direct assay; 0005739 // mitochondrion // inferred from electronic annotation; 0005783 // endoplasmic reticulum // inferred from electronic annotation; 0005789 // endoplasmic reticulum membrane // inferred from electronic annotation; 0005829 // cyt…	0000166 // nucleotide binding // inferred from electronic annotation; 0004672 // protein kinase activity // inferred from electronic annotation; 0004674 // protein serine/threonine kinase activity // inferred from electronic annotation; 0004712 // protein serine/threonine/tyrosine kinase activity // inferred from direct assay; 0005246 // calcium channel regulator activity // traceable author stat…
11751535_s_at	4.04	2.16	3.68	0.0414	0.5219	CA3	carbonic anhydrase III	0006730 // one-carbon metabolic process // inferred from electronic annotation; 0006979 // response to oxidative stress // inferred from electronic annotation; 0008152 // metabolic process // inferred from electronic annotation; 0015701 // bicarbonate transport // traceable author statement; 0016311 // dephosphorylation // inferred from electronic annotation; 0044281 // small molecule metabolic p…	0005737 // cytoplasm // inferred from electronic annotation; 0005829 // cytosol // traceable author statement	0004089 // carbonate dehydratase activity // inferred from electronic annotation; 0008270 // zinc ion binding // inferred from electronic annotation; 0016151 // nickel cation binding // inferred from electronic annotation; 0016791 // phosphatase activity // inferred from electronic annotation; 0016829 // lyase activity // inferred from electronic annotation; 0046872 // metal ion binding // inferr…
11739493_at	5.78	3.9	3.68	0.0033	0.4597	MGAT4A	mannosyl (alpha-1,3-)-glycoprotein beta-1,4-N-acetylglucosaminyltransferase, isozyme A	0005975 // carbohydrate metabolic process // inferred from electronic annotation; 0006486 // protein glycosylation // inferred from electronic annotation; 0006487 // protein N-linked glycosylation // inferred from electronic annotation; 0006491 // N-glycan processing // traceable author statement; 0018279 // protein N-linked glycosylation via asparagine // traceable author statement; 0043687 // p…	0000139 // Golgi membrane // traceable author statement; 0005576 // extracellular region // inferred from electronic annotation; 0005794 // Golgi apparatus // inferred from electronic annotation; 0016020 // membrane // inferred from electronic annotation; 0016021 // integral component of membrane // inferred from electronic annotation; 0070062 // extracellular exosome // inferred from direct assay	0008375 // acetylglucosaminyltransferase activity // inferred from electronic annotation; 0008454 // alpha-1,3-mannosylglycoprotein 4-beta-N-acetylglucosaminyltransferase activity // inferred from electronic annotation; 0016740 // transferase activity // inferred from electronic annotation; 0016757 // transferase activity, transferring glycosyl groups // inferred from electronic annotation; 00167…
11730090_a_at	8.47	6.59	3.68	0.0036	0.4597	TNFSF12-TNFSF13; TNFSF13	TNFSF12-TNFSF13 readthrough; tumor necrosis factor (ligand) superfamily, member 13	0001525 // angiogenesis // inferred from electronic annotation; 0001938 // positive regulation of endothelial cell proliferation // traceable author statement; 0002376 // immune system process // inferred from electronic annotation; 0002426 // immunoglobulin production in mucosal tissue // inferred from electronic annotation; 0002636 // positive regulation of germinal center formation // inferred…	0005576 // extracellular region // traceable author statement; 0005615 // extracellular space // inferred from electronic annotation; 0005654 // nucleoplasm // traceable author statement; 0005737 // cytoplasm // inferred from direct assay; 0005829 // cytosol // traceable author statement; 0005886 // plasma membrane // inferred from electronic annotation; 0005886 // plasma membrane // traceable au…	0005102 // receptor binding // traceable author statement; 0005125 // cytokine activity // inferred from electronic annotation; 0005164 // tumor necrosis factor receptor binding // inferred from electronic annotation; 0005515 // protein binding // inferred from physical interaction; 0005515 // protein binding // inferred from electronic annotation
11726303_a_at	6.16	4.28	3.68	0.0028	0.4597	MFSD4	major facilitator superfamily domain containing 4	0006810 // transport // inferred from electronic annotation; 0055085 // transmembrane transport // inferred from electronic annotation	0016020 // membrane // inferred from electronic annotation; 0016021 // integral component of membrane // inferred from electronic annotation
11758236_s_at	5.34	3.46	3.69	0.0028	0.4597	FOXP1	forkhead box P1	0000122 // negative regulation of transcription from RNA polymerase II promoter // inferred from electronic annotation; 0001701 // in utero embryonic development // inferred from electronic annotation; 0002053 // positive regulation of mesenchymal cell proliferation // inferred from electronic annotation; 0002329 // pre-B cell differentiation // inferred from electronic annotation; 0002639 // pos…	0005634 // nucleus // inferred from direct assay; 0005654 // nucleoplasm // inferred from direct assay	0000978 // RNA polymerase II core promoter proximal region sequence-specific DNA binding // inferred from electronic annotation; 0000981 // RNA polymerase II transcription factor activity, sequence-specific DNA binding // not recorded; 0003677 // DNA binding // inferred from electronic annotation; 0003682 // chromatin binding // inferred from electronic annotation; 0003700 // transcription factor…
11740223_x_at	7.36	5.48	3.69	0.0027	0.4597	LRRC26	leucine rich repeat containing 26	0006810 // transport // inferred from electronic annotation; 0006811 // ion transport // inferred from electronic annotation	0005737 // cytoplasm // inferred from electronic annotation; 0005856 // cytoskeleton // inferred from electronic annotation; 0005886 // plasma membrane // inferred from electronic annotation; 0008076 // voltage-gated potassium channel complex // inferred from direct assay; 0016020 // membrane // inferred from electronic annotation; 0016021 // integral component of membrane // inferred from electr…	0005515 // protein binding // inferred from physical interaction; 0015459 // potassium channel regulator activity // inferred from direct assay
11718515_a_at	6.35	4.47	3.69	0.0083	0.4622	SQRDL	sulfide quinone reductase-like (yeast)	0000096 // sulfur amino acid metabolic process // traceable author statement; 0000098 // sulfur amino acid catabolic process // traceable author statement; 0034641 // cellular nitrogen compound metabolic process // traceable author statement; 0044281 // small molecule metabolic process // traceable author statement; 0055114 // oxidation-reduction process // inferred from electronic annotation; 00…	0005739 // mitochondrion // inferred from electronic annotation; 0005743 // mitochondrial inner membrane // traceable author statement	0016491 // oxidoreductase activity // inferred from electronic annotation; 0048038 // quinone binding // inferred from electronic annotation; 0070224 // sulfide:quinone oxidoreductase activity // inferred from direct assay
11733698_s_at	5.24	3.35	3.7	0.0175	0.4802	SGK1	serum/glucocorticoid regulated kinase 1	0001558 // regulation of cell growth // traceable author statement; 0006468 // protein phosphorylation // traceable author statement; 0006814 // sodium ion transport // traceable author statement; 0006883 // cellular sodium ion homeostasis // not recorded; 0006915 // apoptotic process // inferred from electronic annotation; 0006950 // response to stress // traceable author statement; 0006974 // c…	0005634 // nucleus // inferred from electronic annotation; 0005654 // nucleoplasm // inferred from direct assay; 0005737 // cytoplasm // inferred from direct assay; 0005739 // mitochondrion // inferred from electronic annotation; 0005783 // endoplasmic reticulum // inferred from electronic annotation; 0005789 // endoplasmic reticulum membrane // inferred from electronic annotation; 0005829 // cyt…	0000166 // nucleotide binding // inferred from electronic annotation; 0004672 // protein kinase activity // inferred from electronic annotation; 0004674 // protein serine/threonine kinase activity // inferred from electronic annotation; 0004712 // protein serine/threonine/tyrosine kinase activity // inferred from direct assay; 0005246 // calcium channel regulator activity // traceable author stat…
11748158_a_at	12.19	10.31	3.7	0.0482	0.5369	PRH1-PRR4; PRR4	PRH1-PRR4 readthrough; proline rich 4 (lacrimal)	0001895 // retina homeostasis // inferred from expression pattern; 0007601 // visual perception // traceable author statement	0005576 // extracellular region // inferred from electronic annotation; 0005615 // extracellular space // inferred from direct assay
11754194_s_at	6.69	4.8	3.7	0.0036	0.4597	XIST	X inactive specific transcript (non-protein coding)		0016020 // membrane // inferred from electronic annotation; 0016021 // integral component of membrane // inferred from electronic annotation
11742184_a_at	4.63	2.74	3.71	0.0016	0.4597	LAMA3	laminin, alpha 3	0007155 // cell adhesion // inferred from electronic annotation; 0008544 // epidermis development // traceable author statement; 0022617 // extracellular matrix disassembly // traceable author statement; 0030155 // regulation of cell adhesion // inferred from electronic annotation; 0030198 // extracellular matrix organization // traceable author statement; 0030334 // regulation of cell migration …	0005576 // extracellular region // traceable author statement; 0005578 // proteinaceous extracellular matrix // inferred from electronic annotation; 0005604 // basement membrane // traceable author statement; 0005610 // laminin-5 complex // inferred from electronic annotation; 0070062 // extracellular exosome // inferred from direct assay	0005102 // receptor binding // inferred from electronic annotation; 0005198 // structural molecule activity // non-traceable author statement; 0005515 // protein binding // inferred from electronic annotation
11755239_a_at	5.93	4.04	3.71	0.0179	0.4808	ELL2	elongation factor, RNA polymerase II, 2	0006351 // transcription, DNA-templated // inferred from electronic annotation; 0006355 // regulation of transcription, DNA-templated // inferred from electronic annotation; 0006368 // transcription elongation from RNA polymerase II promoter // inferred from electronic annotation; 0006414 // translational elongation // inferred from electronic annotation; 0042795 // snRNA transcription from RNA p…	0005634 // nucleus // inferred from electronic annotation; 0005654 // nucleoplasm // inferred from direct assay; 0005737 // cytoplasm // inferred from direct assay; 0005813 // centrosome // inferred from direct assay; 0008023 // transcription elongation factor complex // inferred from direct assay	0003746 // translation elongation factor activity // inferred from electronic annotation
11723193_s_at	8.58	6.69	3.71	0.0585	0.5561	LTF	lactotransferrin	0001503 // ossification // inferred from electronic annotation; 0001817 // regulation of cytokine production // inferred from direct assay; 0001895 // retina homeostasis // inferred from expression pattern; 0002227 // innate immune response in mucosa // inferred from direct assay; 0002376 // immune system process // inferred from electronic annotation; 0006351 // transcription, DNA-templated // i…	0005576 // extracellular region // traceable author statement; 0005615 // extracellular space // inferred from direct assay; 0005634 // nucleus // inferred from direct assay; 0005737 // cytoplasm // inferred from mutant phenotype; 0009986 // cell surface // inferred from direct assay; 0030141 // secretory granule // inferred from direct assay; 0042581 // specific granule // inferred from direct a…	0003677 // DNA binding // inferred from electronic annotation; 0004252 // serine-type endopeptidase activity // inferred from electronic annotation; 0005506 // iron ion binding // inferred from direct assay; 0005515 // protein binding // inferred from physical interaction; 0008201 // heparin binding // inferred from direct assay; 0008233 // peptidase activity // inferred from electronic annotatio…
11717025_s_at	7.92	6.02	3.71	0.03	0.5015	CXCL5; GLYR1	chemokine (C-X-C motif) ligand 5; glyoxylate reductase 1 homolog (Arabidopsis)	0002446 // neutrophil mediated immunity // not recorded; 0002690 // positive regulation of leukocyte chemotaxis // not recorded; 0006935 // chemotaxis // traceable author statement; 0006954 // inflammatory response // not recorded; 0006955 // immune response // not recorded; 0007165 // signal transduction // traceable author statement; 0007186 // G-protein coupled receptor signaling pathway // no…	0005576 // extracellular region // traceable author statement; 0005615 // extracellular space // not recorded; 0005634 // nucleus // inferred from electronic annotation; 0005654 // nucleoplasm // inferred from direct assay; 0005737 // cytoplasm // inferred from direct assay; 0005794 // Golgi apparatus // inferred from direct assay	0003677 // DNA binding // inferred from electronic annotation; 0004616 // phosphogluconate dehydrogenase (decarboxylating) activity // inferred from electronic annotation; 0005125 // cytokine activity // inferred from electronic annotation; 0005515 // protein binding // inferred from physical interaction; 0008009 // chemokine activity // inferred from electronic annotation; 0016491 // oxidoreduct…
11743406_x_at	7.95	6.05	3.71	0.0099	0.4673	SMIM14	small integral membrane protein 14		0005783 // endoplasmic reticulum // inferred from direct assay; 0005789 // endoplasmic reticulum membrane // inferred from electronic annotation; 0016020 // membrane // inferred from electronic annotation; 0016021 // integral component of membrane // inferred from electronic annotation
11727140_a_at	4.21	2.31	3.72	0.0845	0.6016	MUSTN1	musculoskeletal, embryonic nuclear protein 1	0002062 // chondrocyte differentiation // inferred from electronic annotation; 0032237 // activation of store-operated calcium channel activity // inferred from direct assay; 0035988 // chondrocyte proliferation // inferred from electronic annotation; 0042246 // tissue regeneration // inferred from electronic annotation	0005634 // nucleus // inferred from electronic annotation; 0005783 // endoplasmic reticulum // inferred from electronic annotation; 0005789 // endoplasmic reticulum membrane // inferred from direct assay; 0005789 // endoplasmic reticulum membrane // inferred from electronic annotation; 0016020 // membrane // inferred from electronic annotation; 0016021 // integral component of membrane // inferre…	0005246 // calcium channel regulator activity // inferred from direct assay; 0005515 // protein binding // inferred from physical interaction
11726250_at	10.59	8.7	3.72	0.0032	0.4597	AGR2	anterior gradient 2, protein disulphide isomerase family member	0010628 // positive regulation of gene expression // inferred from mutant phenotype; 0010811 // positive regulation of cell-substrate adhesion // inferred from mutant phenotype; 0034976 // response to endoplasmic reticulum stress // inferred from mutant phenotype; 0045742 // positive regulation of epidermal growth factor receptor signaling pathway // inferred from mutant phenotype; 0048546 // dig…	0005576 // extracellular region // inferred from electronic annotation; 0005615 // extracellular space // inferred from direct assay; 0005739 // mitochondrion // inferred from electronic annotation; 0005783 // endoplasmic reticulum // inferred from mutant phenotype; 0005783 // endoplasmic reticulum // inferred from sequence or structural similarity; 0016020 // membrane // inferred from electronic…	0002162 // dystroglycan binding // inferred from direct assay; 0005154 // epidermal growth factor receptor binding // inferred from physical interaction; 0005515 // protein binding // inferred from physical interaction; 0042803 // protein homodimerization activity // inferred from mutant phenotype
11717295_s_at	8.12	6.22	3.72	0.0031	0.4597	APOD	apolipoprotein D	0000302 // response to reactive oxygen species // inferred from direct assay; 0001525 // angiogenesis // non-traceable author statement; 0006006 // glucose metabolic process // inferred from direct assay; 0006629 // lipid metabolic process // inferred from direct assay; 0006810 // transport // inferred from electronic annotation; 0006869 // lipid transport // non-traceable author statement; 00074…	0005576 // extracellular region // non-traceable author statement; 0005615 // extracellular space // inferred from direct assay; 0005622 // intracellular // inferred from electronic annotation; 0005783 // endoplasmic reticulum // inferred from sequence or structural similarity; 0022626 // cytosolic ribosome // inferred from sequence or structural similarity; 0030425 // dendrite // inferred from s…	0005215 // transporter activity // inferred from electronic annotation; 0005319 // lipid transporter activity // non-traceable author statement; 0005515 // protein binding // inferred from physical interaction; 0008289 // lipid binding // inferred from electronic annotation; 0015485 // cholesterol binding // inferred from direct assay; 0036094 // small molecule binding // inferred from electronic…
11738136_x_at	4.28	2.38	3.72	0.0017	0.4597	LRRC31	leucine rich repeat containing 31			0005515 // protein binding // inferred from electronic annotation
11756334_x_at	6.44	4.54	3.73	0.0014	0.4597	ANXA3	annexin A3	0006909 // phagocytosis // inferred from direct assay; 0010595 // positive regulation of endothelial cell migration // inferred from direct assay; 0021766 // hippocampus development // inferred from electronic annotation; 0031100 // organ regeneration // inferred from electronic annotation; 0042742 // defense response to bacterium // inferred from direct assay; 0043086 // negative regulation of c…	0005737 // cytoplasm // inferred from direct assay; 0005886 // plasma membrane // inferred from direct assay; 0016020 // membrane // inferred from direct assay; 0030424 // axon // inferred from electronic annotation; 0030425 // dendrite // inferred from electronic annotation; 0030670 // phagocytic vesicle membrane // inferred from direct assay; 0042581 // specific granule // inferred from direct …	0004859 // phospholipase inhibitor activity // inferred from electronic annotation; 0005509 // calcium ion binding // inferred from electronic annotation; 0005544 // calcium-dependent phospholipid binding // inferred from direct assay; 0019834 // phospholipase A2 inhibitor activity // inferred from electronic annotation; 0048306 // calcium-dependent protein binding // inferred from physical inter…
11751331_a_at	5.98	4.08	3.73	0.0015	0.4597	DEPTOR	DEP domain containing MTOR-interacting protein	0006469 // negative regulation of protein kinase activity // inferred from mutant phenotype; 0032007 // negative regulation of TOR signaling // inferred from mutant phenotype; 0035556 // intracellular signal transduction // inferred from electronic annotation; 0045792 // negative regulation of cell size // inferred from mutant phenotype; 2001236 // regulation of extrinsic apoptotic signaling path…	0005622 // intracellular // inferred from direct assay	0005515 // protein binding // inferred from physical interaction
11744441_a_at	4.94	3.04	3.73	0.0017	0.4597	BASP1	brain abundant, membrane attached signal protein 1	0007356 // thorax and anterior abdomen determination // inferred from sequence or structural similarity; 0008406 // gonad development // inferred from sequence or structural similarity; 0021762 // substantia nigra development // inferred from expression pattern; 0045892 // negative regulation of transcription, DNA-templated // inferred from direct assay; 0045892 // negative regulation of transcri…	0005634 // nucleus // inferred from direct assay; 0005737 // cytoplasm // inferred from direct assay; 0005856 // cytoskeleton // traceable author statement; 0005886 // plasma membrane // inferred from direct assay; 0008180 // COP9 signalosome // inferred from direct assay; 0016020 // membrane // inferred from electronic annotation; 0016607 // nuclear speck // inferred from sequence or structural …	0003714 // transcription corepressor activity // inferred from mutant phenotype; 0005515 // protein binding // inferred from physical interaction; 0019904 // protein domain specific binding // inferred from physical interaction; 0044212 // transcription regulatory region DNA binding // inferred from sequence or structural similarity
11751449_x_at	5.99	4.09	3.73	0.0019	0.4597	CEP41	centrosomal protein 41kDa	0000086 // G2/M transition of mitotic cell cycle // traceable author statement; 0000278 // mitotic cell cycle // traceable author statement; 0006810 // transport // inferred from electronic annotation; 0006996 // organelle organization // traceable author statement; 0015031 // protein transport // inferred from electronic annotation; 0018095 // protein polyglutamylation // inferred from sequence …	0005737 // cytoplasm // inferred from electronic annotation; 0005813 // centrosome // inferred from direct assay; 0005814 // centriole // inferred from direct assay; 0005815 // microtubule organizing center // inferred from electronic annotation; 0005829 // cytosol // traceable author statement; 0005856 // cytoskeleton // inferred from electronic annotation; 0005929 // cilium // inferred from ele…	0005515 // protein binding // inferred from physical interaction
11735572_x_at	5.81	3.9	3.74	0.0014	0.4597	SORBS2	sorbin and SH3 domain containing 2	0007015 // actin filament organization // inferred from electronic annotation; 0007155 // cell adhesion // inferred from electronic annotation; 0007219 // Notch signaling pathway // inferred from electronic annotation; 0016477 // cell migration // inferred from electronic annotation; 0061049 // cell growth involved in cardiac muscle cell development // inferred from sequence or structural similar…	0005634 // nucleus // non-traceable author statement; 0005737 // cytoplasm // inferred from electronic annotation; 0005886 // plasma membrane // inferred from electronic annotation; 0005925 // focal adhesion // inferred from electronic annotation; 0015629 // actin cytoskeleton // traceable author statement; 0016020 // membrane // inferred from electronic annotation; 0016324 // apical plasma membr…	0005200 // structural constituent of cytoskeleton // traceable author statement; 0005515 // protein binding // inferred from physical interaction; 0008093 // cytoskeletal adaptor activity // traceable author statement; 0008307 // structural constituent of muscle // traceable author statement; 0019904 // protein domain specific binding // inferred from electronic annotation; 0044822 // poly(A) RNA…
11715348_x_at	8.38	6.48	3.74	0.0033	0.4597	HBB	hemoglobin, beta	0006810 // transport // inferred from electronic annotation; 0006898 // receptor-mediated endocytosis // traceable author statement; 0007596 // blood coagulation // traceable author statement; 0008217 // regulation of blood pressure // inferred from electronic annotation; 0010942 // positive regulation of cell death // inferred from direct assay; 0015671 // oxygen transport // non-traceable autho…	0005576 // extracellular region // traceable author statement; 0005829 // cytosol // traceable author statement; 0005833 // hemoglobin complex // inferred from direct assay; 0005833 // hemoglobin complex // non-traceable author statement; 0005833 // hemoglobin complex // traceable author statement; 0031838 // haptoglobin-hemoglobin complex // inferred from direct assay; 0070062 // extracellular e…	0004601 // peroxidase activity // inferred from direct assay; 0005344 // oxygen transporter activity // non-traceable author statement; 0005506 // iron ion binding // inferred from electronic annotation; 0005515 // protein binding // inferred from physical interaction; 0019825 // oxygen binding // inferred from direct assay; 0020037 // heme binding // inferred from electronic annotation; 0030492 …
11721758_at	5.96	4.06	3.74	0.0143	0.4729	TMEM47	transmembrane protein 47	0098609 // cell-cell adhesion // not recorded	0005886 // plasma membrane // inferred from direct assay; 0005911 // cell-cell junction // inferred from electronic annotation; 0016020 // membrane // inferred from electronic annotation; 0016021 // integral component of membrane // inferred from electronic annotation; 0030054 // cell junction // not recorded
11750245_x_at	7.87	5.97	3.74	0.0034	0.4597	MGLL	monoglyceride lipase	0006629 // lipid metabolic process // traceable author statement; 0006631 // fatty acid metabolic process // inferred from electronic annotation; 0006633 // fatty acid biosynthetic process // inferred from electronic annotation; 0006644 // phospholipid metabolic process // traceable author statement; 0006954 // inflammatory response // traceable author statement; 0007596 // blood coagulation // t…	0005654 // nucleoplasm // inferred from direct assay; 0005737 // cytoplasm // inferred from electronic annotation; 0005789 // endoplasmic reticulum membrane // traceable author statement; 0005829 // cytosol // inferred from sequence or structural similarity; 0005886 // plasma membrane // traceable author statement; 0016020 // membrane // not recorded; 0019898 // extrinsic component of membrane //…	0004622 // lysophospholipase activity // traceable author statement; 0008289 // lipid binding // inferred from electronic annotation; 0016787 // hydrolase activity // inferred from electronic annotation; 0042803 // protein homodimerization activity // inferred from physical interaction; 0047372 // acylglycerol lipase activity // inferred from direct assay; 0047372 // acylglycerol lipase activity …
11728306_s_at	5.15	3.24	3.75	0.0239	0.4954	GULP1	GULP, engulfment adaptor PTB domain containing 1	0006810 // transport // inferred from electronic annotation; 0006869 // lipid transport // inferred from electronic annotation; 0006909 // phagocytosis // inferred from electronic annotation; 0006911 // phagocytosis, engulfment // inferred from direct assay; 0006915 // apoptotic process // inferred from electronic annotation; 0007165 // signal transduction // traceable author statement	0005737 // cytoplasm // inferred from electronic annotation	0004871 // signal transducer activity // traceable author statement; 0005515 // protein binding // inferred from electronic annotation
11716913_a_at	7.44	5.53	3.75	0.0103	0.4684	MTUS1	microtubule associated tumor suppressor 1	0010758 // regulation of macrophage chemotaxis // inferred from electronic annotation; 0071375 // cellular response to peptide hormone stimulus // inferred from electronic annotation	0005615 // extracellular space // inferred from direct assay; 0005634 // nucleus // inferred from electronic annotation; 0005737 // cytoplasm // inferred from electronic annotation; 0005739 // mitochondrion // inferred from electronic annotation; 0005794 // Golgi apparatus // inferred from electronic annotation; 0005815 // microtubule organizing center // inferred from electronic annotation; 0005…
11722427_at	4.72	2.82	3.75	0.0572	0.5518	FGL2	fibrinogen-like 2		0005576 // extracellular region // inferred from electronic annotation; 0005577 // fibrinogen complex // traceable author statement; 0070062 // extracellular exosome // inferred from direct assay
11727920_a_at	5.66	3.75	3.75	0.0019	0.4597	OSTF1	osteoclast stimulating factor 1	0001503 // ossification // traceable author statement; 0007165 // signal transduction // traceable author statement	0005622 // intracellular // traceable author statement; 0005737 // cytoplasm // inferred from electronic annotation; 0070062 // extracellular exosome // inferred from direct assay	0005515 // protein binding // inferred from physical interaction; 0017124 // SH3 domain binding // inferred from electronic annotation
11723544_a_at	4.83	2.92	3.76	0.0018	0.4597	ESRP1	epithelial splicing regulatory protein 1	0006397 // mRNA processing // inferred from electronic annotation; 0008380 // RNA splicing // inferred from electronic annotation; 0043484 // regulation of RNA splicing // inferred from direct assay	0005634 // nucleus // inferred from direct assay; 0005654 // nucleoplasm // inferred from direct assay	0000166 // nucleotide binding // inferred from electronic annotation; 0003676 // nucleic acid binding // inferred from electronic annotation; 0003723 // RNA binding // inferred from electronic annotation; 0003729 // mRNA binding // inferred from direct assay; 0005515 // protein binding // inferred from physical interaction
11721692_x_at	6.52	4.61	3.76	0.008	0.4622	CYB561	cytochrome b561	0022900 // electron transport chain // non-traceable author statement; 0055085 // transmembrane transport // inferred from electronic annotation; 0055085 // transmembrane transport // non-traceable author statement; 0055114 // oxidation-reduction process // not recorded	0016020 // membrane // inferred from electronic annotation; 0016021 // integral component of membrane // non-traceable author statement	0000293 // ferric-chelate reductase activity // inferred from sequence or structural similarity; 0005515 // protein binding // inferred from physical interaction; 0016491 // oxidoreductase activity // not recorded; 0022865 // transmembrane electron transfer carrier // non-traceable author statement; 0046872 // metal ion binding // inferred from electronic annotation
11748529_x_at	4.55	2.64	3.76	0.012	0.4709	CASP4	caspase 4	0006508 // proteolysis // inferred from electronic annotation; 0006915 // apoptotic process // traceable author statement; 0042981 // regulation of apoptotic process // inferred from electronic annotation; 0050727 // regulation of inflammatory response // not recorded; 0070059 // intrinsic apoptotic signaling pathway in response to endoplasmic reticulum stress // inferred from mutant phenotype; 0…	0005737 // cytoplasm // not recorded; 0005739 // mitochondrion // inferred from direct assay; 0005783 // endoplasmic reticulum // inferred from direct assay; 0005789 // endoplasmic reticulum membrane // inferred from electronic annotation; 0016020 // membrane // inferred from electronic annotation; 0072557 // IPAF inflammasome complex // not recorded; 0072559 // NLRP3 inflammasome complex // not …	0004197 // cysteine-type endopeptidase activity // inferred from electronic annotation; 0008233 // peptidase activity // inferred from electronic annotation; 0008234 // cysteine-type peptidase activity // inferred from electronic annotation; 0016787 // hydrolase activity // inferred from electronic annotation; 0097200 // cysteine-type endopeptidase activity involved in execution phase of apoptosi…
11724476_a_at	6.13	4.21	3.77	0.0027	0.4597	MTUS1	microtubule associated tumor suppressor 1	0010758 // regulation of macrophage chemotaxis // inferred from electronic annotation; 0071375 // cellular response to peptide hormone stimulus // inferred from electronic annotation	0005615 // extracellular space // inferred from direct assay; 0005634 // nucleus // inferred from electronic annotation; 0005737 // cytoplasm // inferred from electronic annotation; 0005739 // mitochondrion // inferred from electronic annotation; 0005794 // Golgi apparatus // inferred from electronic annotation; 0005815 // microtubule organizing center // inferred from electronic annotation; 0005…
11723007_a_at	5.28	3.36	3.77	0.0027	0.4597	CCPG1; DYX1C1-CCPG1	cell cycle progression 1; DYX1C1-CCPG1 readthrough (NMD candidate)	0007049 // cell cycle // inferred from electronic annotation; 0008284 // positive regulation of cell proliferation // inferred from mutant phenotype; 0045787 // positive regulation of cell cycle // inferred from mutant phenotype; 0045944 // positive regulation of transcription from RNA polymerase II promoter // inferred from electronic annotation; 2001106 // regulation of Rho guanyl-nucleotide ex…	0016020 // membrane // inferred from electronic annotation; 0016021 // integral component of membrane // inferred from electronic annotation	0005515 // protein binding // inferred from physical interaction
11756078_a_at	5.89	3.97	3.78	0.0033	0.4597	ARHGEF37	Rho guanine nucleotide exchange factor 37	0035023 // regulation of Rho protein signal transduction // inferred from electronic annotation; 0043547 // positive regulation of GTPase activity // inferred from electronic annotation	0005737 // cytoplasm // inferred from electronic annotation	0005085 // guanyl-nucleotide exchange factor activity // inferred from electronic annotation; 0005089 // Rho guanyl-nucleotide exchange factor activity // inferred from electronic annotation; 0005515 // protein binding // inferred from electronic annotation
11719843_a_at	4.36	2.44	3.78	0.0193	0.4887	ABI3BP	ABI family, member 3 (NESH) binding protein	0010811 // positive regulation of cell-substrate adhesion // inferred from electronic annotation; 0030198 // extracellular matrix organization // inferred from electronic annotation	0005576 // extracellular region // inferred from electronic annotation; 0005578 // proteinaceous extracellular matrix // inferred from electronic annotation; 0005614 // interstitial matrix // inferred from electronic annotation; 0005615 // extracellular space // inferred from direct assay; 0031012 // extracellular matrix // inferred from direct assay	0005515 // protein binding // inferred from electronic annotation; 0005518 // collagen binding // inferred from electronic annotation; 0005539 // glycosaminoglycan binding // inferred from electronic annotation; 0008201 // heparin binding // inferred from electronic annotation
11723669_s_at	4.19	2.27	3.78	0.0885	0.6064	SEMA3C	sema domain, immunoglobulin domain (Ig), short basic domain, secreted, (semaphorin) 3C	0001755 // neural crest cell migration // not recorded; 0001756 // somitogenesis // inferred from electronic annotation; 0001974 // blood vessel remodeling // inferred from electronic annotation; 0003151 // outflow tract morphogenesis // inferred from electronic annotation; 0003215 // cardiac right ventricle morphogenesis // inferred from electronic annotation; 0003350 // pulmonary myocardium dev…	0005576 // extracellular region // inferred from electronic annotation; 0005615 // extracellular space // not recorded; 0070062 // extracellular exosome // inferred from direct assay	0005515 // protein binding // inferred from electronic annotation; 0030215 // semaphorin receptor binding // not recorded; 0038191 // neuropilin binding // not recorded; 0045499 // chemorepellent activity // not recorded
11754806_s_at	5.53	3.6	3.79	0.018	0.4813	CADPS2	Ca++-dependent secretion activator 2	0006810 // transport // inferred from electronic annotation; 0006887 // exocytosis // inferred from electronic annotation; 0015031 // protein transport // inferred from electronic annotation	0005654 // nucleoplasm // inferred from direct assay; 0016020 // membrane // inferred from electronic annotation; 0030054 // cell junction // inferred from electronic annotation; 0030659 // cytoplasmic vesicle membrane // inferred from electronic annotation; 0031410 // cytoplasmic vesicle // inferred from electronic annotation; 0043231 // intracellular membrane-bounded organelle // inferred from …	0005515 // protein binding // inferred from electronic annotation; 0008289 // lipid binding // inferred from electronic annotation; 0046872 // metal ion binding // inferred from electronic annotation
11743904_s_at	6.51	4.59	3.79	0.0061	0.4597	PDLIM1	PDZ and LIM domain 1	0001666 // response to hypoxia // inferred from electronic annotation; 0006355 // regulation of transcription, DNA-templated // inferred from electronic annotation; 0006979 // response to oxidative stress // traceable author statement	0005667 // transcription factor complex // inferred from electronic annotation; 0005737 // cytoplasm // inferred from electronic annotation; 0005856 // cytoskeleton // inferred from electronic annotation; 0005925 // focal adhesion // inferred from direct assay	0003713 // transcription coactivator activity // inferred from electronic annotation; 0005515 // protein binding // inferred from electronic annotation; 0008270 // zinc ion binding // inferred from electronic annotation; 0046872 // metal ion binding // inferred from electronic annotation
11756635_a_at	5.17	3.25	3.79	0.0014	0.4597	PLCB4	phospholipase C, beta 4	0006629 // lipid metabolic process // inferred from electronic annotation; 0007165 // signal transduction // inferred from electronic annotation; 0016042 // lipid catabolic process // inferred from electronic annotation; 0035556 // intracellular signal transduction // inferred from electronic annotation; 0043267 // negative regulation of potassium ion transport // inferred from electronic annotat…	0005634 // nucleus // inferred from electronic annotation; 0005737 // cytoplasm // inferred from electronic annotation; 0005790 // smooth endoplasmic reticulum // inferred from electronic annotation; 0005829 // cytosol // traceable author statement; 0014069 // postsynaptic density // inferred from electronic annotation; 0030425 // dendrite // inferred from electronic annotation	0004435 // phosphatidylinositol phospholipase C activity // inferred from electronic annotation; 0004629 // phospholipase C activity // traceable author statement; 0004871 // signal transducer activity // inferred from electronic annotation; 0005509 // calcium ion binding // inferred from electronic annotation; 0005515 // protein binding // inferred from physical interaction; 0008081 // phosphori…
11718988_s_at	8.96	7.03	3.8	0.0023	0.4597	RNASE4	ribonuclease, RNase A family, 4	0001525 // angiogenesis // inferred from direct assay; 0001525 // angiogenesis // inferred from electronic annotation; 0001525 // angiogenesis // inferred from mutant phenotype; 0001525 // angiogenesis // traceable author statement; 0001541 // ovarian follicle development // non-traceable author statement; 0001556 // oocyte maturation // non-traceable author statement; 0001666 // response to hypo…	0005576 // extracellular region // inferred from direct assay; 0005578 // proteinaceous extracellular matrix // inferred from electronic annotation; 0005604 // basement membrane // inferred from electronic annotation; 0005605 // basal lamina // inferred from direct assay; 0005615 // extracellular space // inferred from direct assay; 0005634 // nucleus // inferred from direct assay; 0005634 // nuc…	0003676 // nucleic acid binding // inferred from electronic annotation; 0003677 // DNA binding // inferred by curator; 0003677 // DNA binding // inferred from electronic annotation; 0003779 // actin binding // inferred from direct assay; 0004518 // nuclease activity // inferred from electronic annotation; 0004519 // endonuclease activity // not recorded; 0004522 // ribonuclease A activity // non-…
11720993_at	7.01	5.08	3.8	0.0024	0.4597	SOX2	SRY box 2	0000122 // negative regulation of transcription from RNA polymerase II promoter // inferred from sequence or structural similarity; 0001649 // osteoblast differentiation // inferred from direct assay; 0001654 // eye development // inferred from expression pattern; 0001708 // cell fate specification // inferred from electronic annotation; 0001714 // endodermal cell fate specification // inferred f…	0005634 // nucleus // inferred by curator; 0005634 // nucleus // inferred from direct assay; 0005634 // nucleus // non-traceable author statement; 0005654 // nucleoplasm // inferred from direct assay; 0005654 // nucleoplasm // traceable author statement; 0005667 // transcription factor complex // traceable author statement; 0005737 // cytoplasm // inferred from direct assay; 0005829 // cytosol //…	0000976 // transcription regulatory region sequence-specific DNA binding // inferred from electronic annotation; 0000981 // RNA polymerase II transcription factor activity, sequence-specific DNA binding // inferred from electronic annotation; 0001077 // transcriptional activator activity, RNA polymerase II core promoter proximal region sequence-specific binding // inferred from electronic annotat…
11721411_a_at	5.24	3.32	3.8	0.0241	0.4954	BSPRY	B-box and SPRY domain containing	0006810 // transport // inferred from electronic annotation; 0006811 // ion transport // inferred from electronic annotation; 0006816 // calcium ion transport // inferred from electronic annotation	0005622 // intracellular // inferred from electronic annotation; 0005654 // nucleoplasm // inferred from direct assay; 0005737 // cytoplasm // inferred from electronic annotation; 0005737 // cytoplasm // inferred from direct assay; 0005925 // focal adhesion // inferred from direct assay; 0016020 // membrane // inferred from electronic annotation; 0031252 // cell leading edge // inferred from elec…	0005515 // protein binding // inferred from electronic annotation; 0008270 // zinc ion binding // inferred from electronic annotation; 0046872 // metal ion binding // inferred from electronic annotation
11723630_a_at	6.28	4.35	3.8	0.0014	0.4597	CRYBG3	crystallin beta-gamma domain containing 3			0030246 // carbohydrate binding // inferred from electronic annotation
11750805_x_at	5.31	3.39	3.8	0.0022	0.4597	LIMCH1	LIM and calponin homology domains 1	0031032 // actomyosin structure organization // inferred from electronic annotation		0003779 // actin binding // inferred from electronic annotation; 0005515 // protein binding // inferred from electronic annotation; 0008270 // zinc ion binding // inferred from electronic annotation; 0046872 // metal ion binding // inferred from electronic annotation
11744264_a_at	8.95	7.02	3.81	0.0059	0.4597	SEC11C	SEC11 homolog C, signal peptidase complex subunit	0006412 // translation // traceable author statement; 0006465 // signal peptide processing // inferred from electronic annotation; 0006508 // proteolysis // inferred from electronic annotation; 0006614 // SRP-dependent cotranslational protein targeting to membrane // traceable author statement; 0010467 // gene expression // traceable author statement; 0044267 // cellular protein metabolic process…	0005783 // endoplasmic reticulum // inferred from electronic annotation; 0005789 // endoplasmic reticulum membrane // traceable author statement; 0016020 // membrane // inferred from electronic annotation; 0016021 // integral component of membrane // inferred from electronic annotation; 0031090 // organelle membrane // inferred from electronic annotation; 0043231 // intracellular membrane-bounded…	0008233 // peptidase activity // inferred from electronic annotation; 0008236 // serine-type peptidase activity // inferred from electronic annotation; 0016787 // hydrolase activity // inferred from electronic annotation
11755291_a_at	5.04	3.11	3.82	0.0031	0.4597	DENND2D	DENN/MADD domain containing 2D	0043547 // positive regulation of GTPase activity // inferred from direct assay; 0043547 // positive regulation of GTPase activity // inferred from electronic annotation	0005737 // cytoplasm // inferred from electronic annotation	0005085 // guanyl-nucleotide exchange factor activity // inferred from electronic annotation; 0005515 // protein binding // inferred from physical interaction; 0017112 // Rab guanyl-nucleotide exchange factor activity // inferred from direct assay
11747540_a_at	6.63	4.69	3.82	0.0025	0.4597	ADAM9	ADAM metallopeptidase domain 9	0000186 // activation of MAPKK activity // inferred from direct assay; 0006508 // proteolysis // inferred from electronic annotation; 0006509 // membrane protein ectodomain proteolysis // inferred from direct assay; 0006509 // membrane protein ectodomain proteolysis // inferred from mutant phenotype; 0007155 // cell adhesion // inferred from mutant phenotype; 0007160 // cell-matrix adhesion // in…	0005576 // extracellular region // inferred from electronic annotation; 0005615 // extracellular space // inferred from direct assay; 0005615 // extracellular space // inferred from sequence or structural similarity; 0005737 // cytoplasm // inferred from electronic annotation; 0005886 // plasma membrane // inferred from electronic annotation; 0005925 // focal adhesion // inferred from direct assa…	0004222 // metalloendopeptidase activity // inferred from direct assay; 0004222 // metalloendopeptidase activity // inferred from mutant phenotype; 0005080 // protein kinase C binding // inferred from sequence or structural similarity; 0005178 // integrin binding // inferred by curator; 0005178 // integrin binding // inferred from direct assay; 0005178 // integrin binding // inferred from physica…
11741447_s_at	8.3	6.36	3.82	0.0046	0.4597	RNASE4	ribonuclease, RNase A family, 4	0001525 // angiogenesis // inferred from direct assay; 0001525 // angiogenesis // inferred from electronic annotation; 0001525 // angiogenesis // inferred from mutant phenotype; 0001525 // angiogenesis // traceable author statement; 0001541 // ovarian follicle development // non-traceable author statement; 0001556 // oocyte maturation // non-traceable author statement; 0001666 // response to hypo…	0005576 // extracellular region // inferred from direct assay; 0005578 // proteinaceous extracellular matrix // inferred from electronic annotation; 0005604 // basement membrane // inferred from electronic annotation; 0005605 // basal lamina // inferred from direct assay; 0005615 // extracellular space // inferred from direct assay; 0005634 // nucleus // inferred from direct assay; 0005634 // nuc…	0003676 // nucleic acid binding // inferred from electronic annotation; 0003677 // DNA binding // inferred by curator; 0003677 // DNA binding // inferred from electronic annotation; 0003779 // actin binding // inferred from direct assay; 0004518 // nuclease activity // inferred from electronic annotation; 0004519 // endonuclease activity // not recorded; 0004522 // ribonuclease A activity // non-…
11727670_s_at	4.67	2.73	3.82	0.0013	0.4597	ROPN1; ROPN1B	rhophilin associated tail protein 1; rhophilin associated tail protein 1B	0000910 // cytokinesis // non-traceable author statement; 0007264 // small GTPase mediated signal transduction // traceable author statement; 0007266 // Rho protein signal transduction // traceable author statement; 0007283 // spermatogenesis // non-traceable author statement; 0007340 // acrosome reaction // non-traceable author statement; 0007342 // fusion of sperm to egg plasma membrane // non-…	0005634 // nucleus // inferred from direct assay; 0005737 // cytoplasm // inferred from direct assay; 0031514 // motile cilium // inferred from direct assay	0005515 // protein binding // inferred from physical interaction; 0030159 // receptor signaling complex scaffold activity // non-traceable author statement; 0042803 // protein homodimerization activity // non-traceable author statement; 0046982 // protein heterodimerization activity // inferred from physical interaction
11749140_a_at	5.61	3.68	3.82	0.0024	0.4597	RCBTB2	regulator of chromosome condensation (RCC1) and BTB (POZ) domain containing protein 2	0043547 // positive regulation of GTPase activity // traceable author statement	0001669 // acrosomal vesicle // inferred from electronic annotation	0005087 // Ran guanyl-nucleotide exchange factor activity // traceable author statement; 0005515 // protein binding // inferred from physical interaction
11724539_at	5.33	3.4	3.82	0.0019	0.4597	CABS1	calcium-binding protein, spermatid-specific 1	0007283 // spermatogenesis // not recorded	0005737 // cytoplasm // inferred from electronic annotation; 0005739 // mitochondrion // inferred from electronic annotation; 0005743 // mitochondrial inner membrane // not recorded; 0031514 // motile cilium // not recorded; 0031514 // motile cilium // inferred from sequence or structural similarity; 0042995 // cell projection // inferred from electronic annotation	0005509 // calcium ion binding // not recorded; 0005509 // calcium ion binding // inferred from sequence or structural similarity
11750298_a_at	5.25	3.32	3.83	0.0042	0.4597	LMCD1	LIM and cysteine-rich domains 1	0000122 // negative regulation of transcription from RNA polymerase II promoter // inferred from electronic annotation; 0002230 // positive regulation of defense response to virus by host // inferred from mutant phenotype; 0006351 // transcription, DNA-templated // inferred from electronic annotation; 0006355 // regulation of transcription, DNA-templated // inferred from electronic annotation; 00…	0005615 // extracellular space // inferred from direct assay; 0005634 // nucleus // not recorded; 0005654 // nucleoplasm // traceable author statement; 0005737 // cytoplasm // inferred from electronic annotation; 0031012 // extracellular matrix // inferred from direct assay	0003714 // transcription corepressor activity // not recorded; 0003714 // transcription corepressor activity // inferred from sequence or structural similarity; 0005515 // protein binding // inferred from electronic annotation; 0008270 // zinc ion binding // inferred from electronic annotation; 0046872 // metal ion binding // inferred from electronic annotation
11745934_a_at	5.82	3.88	3.83	0.0029	0.4597	LOC102724985; PDXDC1	pyridoxal-dependent decarboxylase domain-containing protein 1; pyridoxal-dependent decarboxylase domain containing 1	0008152 // metabolic process // inferred from electronic annotation; 0019752 // carboxylic acid metabolic process // inferred from electronic annotation	0005794 // Golgi apparatus // inferred from direct assay; 0043231 // intracellular membrane-bounded organelle // inferred from direct assay	0003824 // catalytic activity // inferred from electronic annotation; 0016829 // lyase activity // inferred from electronic annotation; 0016831 // carboxy-lyase activity // inferred from electronic annotation; 0030170 // pyridoxal phosphate binding // inferred from electronic annotation
11736458_x_at	5.66	3.72	3.83	0.005	0.4597	KCNK6	potassium channel, two pore domain subfamily K, member 6	0003073 // regulation of systemic arterial blood pressure // inferred from electronic annotation; 0003085 // negative regulation of systemic arterial blood pressure // inferred from electronic annotation; 0006810 // transport // inferred from electronic annotation; 0006811 // ion transport // inferred from electronic annotation; 0006813 // potassium ion transport // traceable author statement; 00…	0005886 // plasma membrane // traceable author statement; 0005887 // integral component of plasma membrane // not recorded; 0008076 // voltage-gated potassium channel complex // traceable author statement; 0016020 // membrane // inferred from electronic annotation; 0016021 // integral component of membrane // inferred from electronic annotation	0005242 // inward rectifier potassium channel activity // traceable author statement; 0005244 // voltage-gated ion channel activity // inferred from electronic annotation; 0005267 // potassium channel activity // inferred from electronic annotation; 0022841 // potassium ion leak channel activity // not recorded
11726304_x_at	4.4	2.46	3.84	0.0101	0.4684	MFSD4	major facilitator superfamily domain containing 4	0006810 // transport // inferred from electronic annotation; 0055085 // transmembrane transport // inferred from electronic annotation	0016020 // membrane // inferred from electronic annotation; 0016021 // integral component of membrane // inferred from electronic annotation
11756065_x_at	5.91	3.97	3.84	0.0031	0.4597	APOD	apolipoprotein D	0000302 // response to reactive oxygen species // inferred from direct assay; 0001525 // angiogenesis // non-traceable author statement; 0006006 // glucose metabolic process // inferred from direct assay; 0006629 // lipid metabolic process // inferred from direct assay; 0006810 // transport // inferred from electronic annotation; 0006869 // lipid transport // non-traceable author statement; 00074…	0005576 // extracellular region // non-traceable author statement; 0005615 // extracellular space // inferred from direct assay; 0005622 // intracellular // inferred from electronic annotation; 0005783 // endoplasmic reticulum // inferred from sequence or structural similarity; 0022626 // cytosolic ribosome // inferred from sequence or structural similarity; 0030425 // dendrite // inferred from s…	0005215 // transporter activity // inferred from electronic annotation; 0005319 // lipid transporter activity // non-traceable author statement; 0005515 // protein binding // inferred from physical interaction; 0008289 // lipid binding // inferred from electronic annotation; 0015485 // cholesterol binding // inferred from direct assay; 0036094 // small molecule binding // inferred from electronic…
11748067_a_at	4.54	2.59	3.84	0.0017	0.4597	CCPG1; DYX1C1-CCPG1	cell cycle progression 1; DYX1C1-CCPG1 readthrough (NMD candidate)	0007049 // cell cycle // inferred from electronic annotation; 0008284 // positive regulation of cell proliferation // inferred from mutant phenotype; 0045787 // positive regulation of cell cycle // inferred from mutant phenotype; 0045944 // positive regulation of transcription from RNA polymerase II promoter // inferred from electronic annotation; 2001106 // regulation of Rho guanyl-nucleotide ex…	0016020 // membrane // inferred from electronic annotation; 0016021 // integral component of membrane // inferred from electronic annotation	0005515 // protein binding // inferred from physical interaction
11754184_a_at	7.13	5.19	3.86	0.0032	0.4597	ALDH1A3	aldehyde dehydrogenase 1 family, member A3	0002072 // optic cup morphogenesis involved in camera-type eye development // inferred from electronic annotation; 0002138 // retinoic acid biosynthetic process // inferred from electronic annotation; 0007626 // locomotory behavior // inferred from electronic annotation; 0008152 // metabolic process // inferred from electronic annotation; 0021768 // nucleus accumbens development // inferred from …	0005737 // cytoplasm // inferred from direct assay; 0005829 // cytosol // traceable author statement; 0070062 // extracellular exosome // inferred from direct assay	0001758 // retinal dehydrogenase activity // not recorded; 0004029 // aldehyde dehydrogenase (NAD) activity // not recorded; 0004030 // aldehyde dehydrogenase [NAD(P)+] activity // inferred from direct assay; 0016491 // oxidoreductase activity // inferred from electronic annotation; 0016620 // oxidoreductase activity, acting on the aldehyde or oxo group of donors, NAD or NADP as acceptor // infer…
11753881_x_at	4.41	2.46	3.86	0.061	0.5617	FXYD2; FXYD6; FXYD6-FXYD2	FXYD domain containing ion transport regulator 2; FXYD domain containing ion transport regulator 6; FXYD6-FXYD2 readthrough	0001558 // regulation of cell growth // inferred from electronic annotation; 0006810 // transport // traceable author statement; 0006811 // ion transport // inferred from electronic annotation; 0006813 // potassium ion transport // inferred from electronic annotation; 0006814 // sodium ion transport // inferred from electronic annotation; 0010248 // establishment or maintenance of transmembrane e…	0005886 // plasma membrane // traceable author statement; 0005886 // plasma membrane // inferred from direct assay; 0005887 // integral component of plasma membrane // not recorded; 0005890 // sodium:potassium-exchanging ATPase complex // inferred from sequence or structural similarity; 0016020 // membrane // inferred from electronic annotation; 0016021 // integral component of membrane // inferr…	0005215 // transporter activity // traceable author statement; 0005216 // ion channel activity // inferred from electronic annotation; 0005391 // sodium:potassium-exchanging ATPase activity // inferred from electronic annotation; 0005515 // protein binding // inferred from physical interaction; 0017080 // sodium channel regulator activity // not recorded
11723668_at	4.49	2.54	3.86	0.0568	0.5508	SEMA3C	sema domain, immunoglobulin domain (Ig), short basic domain, secreted, (semaphorin) 3C	0001755 // neural crest cell migration // not recorded; 0001756 // somitogenesis // inferred from electronic annotation; 0001974 // blood vessel remodeling // inferred from electronic annotation; 0003151 // outflow tract morphogenesis // inferred from electronic annotation; 0003215 // cardiac right ventricle morphogenesis // inferred from electronic annotation; 0003350 // pulmonary myocardium dev…	0005576 // extracellular region // inferred from electronic annotation; 0005615 // extracellular space // not recorded; 0070062 // extracellular exosome // inferred from direct assay	0005515 // protein binding // inferred from electronic annotation; 0030215 // semaphorin receptor binding // not recorded; 0038191 // neuropilin binding // not recorded; 0045499 // chemorepellent activity // not recorded
[truncated: 368 more rows]
