# Supplementary material for: The Impact of Integrin-Mediated Matrix Adhesion on Cisplatin Resistance of W1 Ovarian Cancer Cells
Source: Biomolecules. 2019 Nov 26;9(12):788. doi: 10.3390/biom9120788 (PMC6995566; doi:10.3390/biom9120788)
Supplement: Supplementary file 1 [file biomolecules-09-00788-s001.zip › dereg_genes_W1CRCollagen_vs_W1CR_relatedFig3.xlsx]

## Sheet: Sheet1
ID	W1CK-Colagen Avg (log2)	W1CK-Empty Avg (log2)	Fold Change	P-val	FDR P-val	Gene Symbol	Description	Gene Ontology Biological Process	Gene Ontology Cellular Component	Gene Ontology Molecular Function
11741597_s_at	2.92	12.32	-672.92	0.0516	0.4682	SMR3A; SMR3B	submaxillary gland androgen regulated protein 3A; submaxillary gland androgen regulated protein 3B		0005576 // extracellular region // inferred from electronic annotation; 0005615 // extracellular space // traceable author statement; 0070062 // extracellular exosome // inferred from direct assay	0005515 // protein binding // inferred from physical interaction
11742160_a_at	1.97	6.9	-30.54	0.0172	0.4184	KLK12	kallikrein related peptidase 12	0006508 // proteolysis // inferred from direct assay	0005576 // extracellular region // inferred from electronic annotation; 0005615 // extracellular space // not recorded; 0005615 // extracellular space // non-traceable author statement; 0030141 // secretory granule // not recorded; 0070062 // extracellular exosome // inferred from direct assay	0004252 // serine-type endopeptidase activity // not recorded; 0004252 // serine-type endopeptidase activity // non-traceable author statement; 0008233 // peptidase activity // inferred from direct assay; 0008236 // serine-type peptidase activity // inferred from direct assay; 0016787 // hydrolase activity // inferred from electronic annotation
11738280_x_at	2.79	7.54	-26.81	0.03	0.4351	KLK12	kallikrein related peptidase 12	0006508 // proteolysis // inferred from direct assay	0005576 // extracellular region // inferred from electronic annotation; 0005615 // extracellular space // not recorded; 0005615 // extracellular space // non-traceable author statement; 0030141 // secretory granule // not recorded; 0070062 // extracellular exosome // inferred from direct assay	0004252 // serine-type endopeptidase activity // not recorded; 0004252 // serine-type endopeptidase activity // non-traceable author statement; 0008233 // peptidase activity // inferred from direct assay; 0008236 // serine-type peptidase activity // inferred from direct assay; 0016787 // hydrolase activity // inferred from electronic annotation
11738279_a_at	2.37	6.96	-24.06	0.0188	0.4225	KLK12	kallikrein related peptidase 12	0006508 // proteolysis // inferred from direct assay	0005576 // extracellular region // inferred from electronic annotation; 0005615 // extracellular space // not recorded; 0005615 // extracellular space // non-traceable author statement; 0030141 // secretory granule // not recorded; 0070062 // extracellular exosome // inferred from direct assay	0004252 // serine-type endopeptidase activity // not recorded; 0004252 // serine-type endopeptidase activity // non-traceable author statement; 0008233 // peptidase activity // inferred from direct assay; 0008236 // serine-type peptidase activity // inferred from direct assay; 0016787 // hydrolase activity // inferred from electronic annotation
11715353_s_at	4.43	8.77	-20.35	0.0001	0.3792	COL1A2	collagen, type I, alpha 2	0001501 // skeletal system development // inferred from mutant phenotype; 0001568 // blood vessel development // inferred from mutant phenotype; 0006898 // receptor-mediated endocytosis // traceable author statement; 0007179 // transforming growth factor beta receptor signaling pathway // inferred from direct assay; 0007266 // Rho protein signal transduction // inferred from direct assay; 0007596…	0005576 // extracellular region // traceable author statement; 0005578 // proteinaceous extracellular matrix // inferred from electronic annotation; 0005581 // collagen trimer // inferred from electronic annotation; 0005584 // collagen type I trimer // inferred from direct assay; 0005584 // collagen type I trimer // inferred from mutant phenotype; 0005584 // collagen type I trimer // traceable au…	0005201 // extracellular matrix structural constituent // non-traceable author statement; 0005515 // protein binding // inferred from physical interaction; 0030674 // protein binding, bridging // inferred from mutant phenotype; 0042802 // identical protein binding // inferred from direct assay; 0046332 // SMAD binding // inferred from electronic annotation; 0046872 // metal ion binding // inferre…
11715415_a_at	5	9.34	-20.14	0.0242	0.4286	COL3A1	collagen, type III, alpha 1	0001501 // skeletal system development // inferred from electronic annotation; 0001568 // blood vessel development // inferred from electronic annotation; 0006898 // receptor-mediated endocytosis // traceable author statement; 0007160 // cell-matrix adhesion // inferred from direct assay; 0007179 // transforming growth factor beta receptor signaling pathway // inferred from direct assay; 0007229 …	0005576 // extracellular region // traceable author statement; 0005578 // proteinaceous extracellular matrix // inferred from electronic annotation; 0005581 // collagen trimer // inferred from electronic annotation; 0005586 // collagen type III trimer // inferred from mutant phenotype; 0005586 // collagen type III trimer // non-traceable author statement; 0005615 // extracellular space // inferre…	0005178 // integrin binding // inferred from mutant phenotype; 0005178 // integrin binding // non-traceable author statement; 0005201 // extracellular matrix structural constituent // inferred from mutant phenotype; 0005515 // protein binding // inferred from physical interaction; 0046332 // SMAD binding // inferred from electronic annotation; 0046872 // metal ion binding // inferred from electro…
11715414_x_at	2.13	6.46	-20.1	0.049	0.4655	COL3A1	collagen, type III, alpha 1	0001501 // skeletal system development // inferred from electronic annotation; 0001568 // blood vessel development // inferred from electronic annotation; 0006898 // receptor-mediated endocytosis // traceable author statement; 0007160 // cell-matrix adhesion // inferred from direct assay; 0007179 // transforming growth factor beta receptor signaling pathway // inferred from direct assay; 0007229 …	0005576 // extracellular region // traceable author statement; 0005578 // proteinaceous extracellular matrix // inferred from electronic annotation; 0005581 // collagen trimer // inferred from electronic annotation; 0005586 // collagen type III trimer // inferred from mutant phenotype; 0005586 // collagen type III trimer // non-traceable author statement; 0005615 // extracellular space // inferre…	0005178 // integrin binding // inferred from mutant phenotype; 0005178 // integrin binding // non-traceable author statement; 0005201 // extracellular matrix structural constituent // inferred from mutant phenotype; 0005515 // protein binding // inferred from physical interaction; 0046332 // SMAD binding // inferred from electronic annotation; 0046872 // metal ion binding // inferred from electro…
11720917_a_at	4.42	8.74	-20.08	0.0033	0.3792	BPIFB1	BPI fold containing family B, member 1	0002227 // innate immune response in mucosa // inferred from direct assay; 0002376 // immune system process // inferred from electronic annotation; 0034144 // negative regulation of toll-like receptor 4 signaling pathway // inferred from direct assay; 0045087 // innate immune response // inferred from electronic annotation	0005576 // extracellular region // inferred from direct assay; 0005615 // extracellular space // inferred from electronic annotation; 0070062 // extracellular exosome // inferred from direct assay	0008289 // lipid binding // inferred from electronic annotation
11756083_x_at	1.77	6.02	-19.03	0.0617	0.4816	HLA-DQA1; HLA-DQA2	major histocompatibility complex, class II, DQ alpha 1; major histocompatibility complex, class II, DQ alpha 2	0002376 // immune system process // inferred from electronic annotation; 0002504 // antigen processing and presentation of peptide or polysaccharide antigen via MHC class II // inferred from electronic annotation; 0006955 // immune response // non-traceable author statement; 0019221 // cytokine-mediated signaling pathway // traceable author statement; 0019882 // antigen processing and presentatio…	0000139 // Golgi membrane // traceable author statement; 0005764 // lysosome // inferred from electronic annotation; 0005765 // lysosomal membrane // traceable author statement; 0005768 // endosome // inferred from electronic annotation; 0005783 // endoplasmic reticulum // inferred from electronic annotation; 0005789 // endoplasmic reticulum membrane // inferred from electronic annotation; 000579…	0005515 // protein binding // inferred from electronic annotation; 0032395 // MHC class II receptor activity // non-traceable author statement; 0032395 // MHC class II receptor activity // traceable author statement; 0042605 // peptide antigen binding // inferred from sequence or structural similarity
11736422_s_at	2.36	6.59	-18.7	0.0003	0.3792	POSTN	periostin, osteoblast specific factor	0001501 // skeletal system development // traceable author statement; 0007155 // cell adhesion // inferred from direct assay; 0008593 // regulation of Notch signaling pathway // inferred from electronic annotation; 0009888 // tissue development // inferred from electronic annotation; 0030198 // extracellular matrix organization // not recorded	0005576 // extracellular region // inferred from electronic annotation; 0005578 // proteinaceous extracellular matrix // not recorded; 0005578 // proteinaceous extracellular matrix // inferred from sequence or structural similarity; 0005615 // extracellular space // not recorded; 0005794 // Golgi apparatus // inferred from electronic annotation; 0005802 // trans-Golgi network // inferred from dir…	0005515 // protein binding // inferred from physical interaction; 0008201 // heparin binding // inferred from sequence or structural similarity; 0050839 // cell adhesion molecule binding // not recorded
11736538_s_at	2.66	6.86	-18.39	0.0023	0.3792	RHCE; RHD	Rh blood group, CcEe antigens; Rh blood group, D antigen	0015696 // ammonium transport // inferred from electronic annotation; 0072488 // ammonium transmembrane transport // inferred from electronic annotation	0005887 // integral component of plasma membrane // traceable author statement; 0016020 // membrane // inferred from electronic annotation; 0016021 // integral component of membrane // inferred from electronic annotation	0008519 // ammonium transmembrane transporter activity // inferred from electronic annotation
11742143_s_at	2.75	6.87	-17.31	0.0038	0.3792	RHCE; RHD	Rh blood group, CcEe antigens; Rh blood group, D antigen	0015696 // ammonium transport // inferred from electronic annotation; 0072488 // ammonium transmembrane transport // inferred from electronic annotation	0005887 // integral component of plasma membrane // traceable author statement; 0016020 // membrane // inferred from electronic annotation; 0016021 // integral component of membrane // inferred from electronic annotation	0008519 // ammonium transmembrane transporter activity // inferred from electronic annotation
11740680_s_at	2.78	6.88	-17.1	0.0038	0.3792	RHCE; RHD	Rh blood group, CcEe antigens; Rh blood group, D antigen	0015696 // ammonium transport // inferred from electronic annotation; 0072488 // ammonium transmembrane transport // inferred from electronic annotation	0005887 // integral component of plasma membrane // traceable author statement; 0016020 // membrane // inferred from electronic annotation; 0016021 // integral component of membrane // inferred from electronic annotation	0008519 // ammonium transmembrane transporter activity // inferred from electronic annotation
11715796_s_at	3.74	7.82	-16.98	0.0211	0.4225	LUM	lumican	0005975 // carbohydrate metabolic process // traceable author statement; 0007409 // axonogenesis // not recorded; 0007601 // visual perception // inferred from electronic annotation; 0014070 // response to organic cyclic compound // inferred from electronic annotation; 0018146 // keratan sulfate biosynthetic process // traceable author statement; 0030198 // extracellular matrix organization // tr…	0005576 // extracellular region // non-traceable author statement; 0005576 // extracellular region // traceable author statement; 0005578 // proteinaceous extracellular matrix // traceable author statement; 0005583 // fibrillar collagen trimer // inferred from direct assay; 0005615 // extracellular space // inferred from direct assay; 0005796 // Golgi lumen // traceable author statement; 0031012 …	0005201 // extracellular matrix structural constituent // non-traceable author statement; 0005515 // protein binding // inferred from physical interaction; 0005518 // collagen binding // inferred from direct assay
11715354_a_at	2.99	7.02	-16.33	0.0016	0.3792	COL1A2	collagen, type I, alpha 2	0001501 // skeletal system development // inferred from mutant phenotype; 0001568 // blood vessel development // inferred from mutant phenotype; 0006898 // receptor-mediated endocytosis // traceable author statement; 0007179 // transforming growth factor beta receptor signaling pathway // inferred from direct assay; 0007266 // Rho protein signal transduction // inferred from direct assay; 0007596…	0005576 // extracellular region // traceable author statement; 0005578 // proteinaceous extracellular matrix // inferred from electronic annotation; 0005581 // collagen trimer // inferred from electronic annotation; 0005584 // collagen type I trimer // inferred from direct assay; 0005584 // collagen type I trimer // inferred from mutant phenotype; 0005584 // collagen type I trimer // traceable au…	0005201 // extracellular matrix structural constituent // non-traceable author statement; 0005515 // protein binding // inferred from physical interaction; 0030674 // protein binding, bridging // inferred from mutant phenotype; 0042802 // identical protein binding // inferred from direct assay; 0046332 // SMAD binding // inferred from electronic annotation; 0046872 // metal ion binding // inferre…
11716486_at	6.28	10.3	-16.27	0.101	0.5273	FCGBP	Fc fragment of IgG binding protein		0005576 // extracellular region // inferred from electronic annotation; 0070062 // extracellular exosome // inferred from direct assay	0005515 // protein binding // inferred from physical interaction
11742315_s_at	2.77	6.75	-15.81	0.0076	0.391	RHCE; RHD	Rh blood group, CcEe antigens; Rh blood group, D antigen	0015696 // ammonium transport // inferred from electronic annotation; 0072488 // ammonium transmembrane transport // inferred from electronic annotation	0005887 // integral component of plasma membrane // traceable author statement; 0016020 // membrane // inferred from electronic annotation; 0016021 // integral component of membrane // inferred from electronic annotation	0008519 // ammonium transmembrane transporter activity // inferred from electronic annotation
11758342_s_at	3.95	7.9	-15.45	0.0494	0.4659	COL3A1	collagen, type III, alpha 1	0001501 // skeletal system development // inferred from electronic annotation; 0001568 // blood vessel development // inferred from electronic annotation; 0006898 // receptor-mediated endocytosis // traceable author statement; 0007160 // cell-matrix adhesion // inferred from direct assay; 0007179 // transforming growth factor beta receptor signaling pathway // inferred from direct assay; 0007229 …	0005576 // extracellular region // traceable author statement; 0005578 // proteinaceous extracellular matrix // inferred from electronic annotation; 0005581 // collagen trimer // inferred from electronic annotation; 0005586 // collagen type III trimer // inferred from mutant phenotype; 0005586 // collagen type III trimer // non-traceable author statement; 0005615 // extracellular space // inferre…	0005178 // integrin binding // inferred from mutant phenotype; 0005178 // integrin binding // non-traceable author statement; 0005201 // extracellular matrix structural constituent // inferred from mutant phenotype; 0005515 // protein binding // inferred from physical interaction; 0046332 // SMAD binding // inferred from electronic annotation; 0046872 // metal ion binding // inferred from electro…
11744379_a_at	4.81	8.74	-15.22	0.0431	0.4554	COL3A1	collagen, type III, alpha 1	0001501 // skeletal system development // inferred from electronic annotation; 0001568 // blood vessel development // inferred from electronic annotation; 0006898 // receptor-mediated endocytosis // traceable author statement; 0007160 // cell-matrix adhesion // inferred from direct assay; 0007179 // transforming growth factor beta receptor signaling pathway // inferred from direct assay; 0007229 …	0005576 // extracellular region // traceable author statement; 0005578 // proteinaceous extracellular matrix // inferred from electronic annotation; 0005581 // collagen trimer // inferred from electronic annotation; 0005586 // collagen type III trimer // inferred from mutant phenotype; 0005586 // collagen type III trimer // non-traceable author statement; 0005615 // extracellular space // inferre…	0005178 // integrin binding // inferred from mutant phenotype; 0005178 // integrin binding // non-traceable author statement; 0005201 // extracellular matrix structural constituent // inferred from mutant phenotype; 0005515 // protein binding // inferred from physical interaction; 0046332 // SMAD binding // inferred from electronic annotation; 0046872 // metal ion binding // inferred from electro…
11732102_at	2.58	6.4	-14.11	0.0012	0.3792	PROL1	proline rich, lacrimal 1	0001895 // retina homeostasis // inferred from expression pattern; 0010466 // negative regulation of peptidase activity // inferred from electronic annotation; 0010951 // negative regulation of endopeptidase activity // inferred from direct assay; 0051930 // regulation of sensory perception of pain // inferred from direct assay	0005576 // extracellular region // inferred from direct assay; 0005615 // extracellular space // inferred from direct assay	0004866 // endopeptidase inhibitor activity // inferred from direct assay; 0030414 // peptidase inhibitor activity // inferred from direct assay
11759652_x_at	4.87	8.67	-13.88	0.0056	0.3897	IGKV1-12; IGKV1D-12	immunoglobulin kappa variable 1-12; immunoglobulin kappa variable 1D-12	0001895 // retina homeostasis // inferred from expression pattern; 0006898 // receptor-mediated endocytosis // traceable author statement; 0006910 // phagocytosis, recognition // not recorded; 0006911 // phagocytosis, engulfment // not recorded; 0006955 // immune response // non-traceable author statement; 0006956 // complement activation // traceable author statement; 0006958 // complement activ…	0005576 // extracellular region // non-traceable author statement; 0005576 // extracellular region // traceable author statement; 0005615 // extracellular space // inferred from direct assay; 0005886 // plasma membrane // traceable author statement; 0009897 // external side of plasma membrane // not recorded; 0042571 // immunoglobulin complex, circulating // not recorded; 0070062 // extracellular…	0003823 // antigen binding // not recorded; 0003823 // antigen binding // non-traceable author statement; 0034987 // immunoglobulin receptor binding // not recorded
11720251_at	2.26	6.03	-13.59	0.0024	0.3792	CCL18	chemokine (C-C motif) ligand 18	0002548 // monocyte chemotaxis // not recorded; 0006935 // chemotaxis // traceable author statement; 0006954 // inflammatory response // inferred from electronic annotation; 0006955 // immune response // traceable author statement; 0007154 // cell communication // traceable author statement; 0007165 // signal transduction // traceable author statement; 0007186 // G-protein coupled receptor signal…	0005576 // extracellular region // inferred from electronic annotation; 0005615 // extracellular space // not recorded	0005125 // cytokine activity // inferred from electronic annotation; 0005515 // protein binding // inferred from physical interaction; 0008009 // chemokine activity // inferred from electronic annotation; 0048020 // CCR chemokine receptor binding // not recorded
11746506_a_at	1.66	5.42	-13.49	0.089	0.5158	SPP1	secreted phosphoprotein 1	0001503 // ossification // inferred from electronic annotation; 0001649 // osteoblast differentiation // inferred from electronic annotation; 0006954 // inflammatory response // inferred from electronic annotation; 0007155 // cell adhesion // inferred from electronic annotation; 0007566 // embryo implantation // traceable author statement; 0010033 // response to organic substance // inferred from…	0005576 // extracellular region // traceable author statement; 0005615 // extracellular space // inferred from direct assay; 0005737 // cytoplasm // inferred from electronic annotation; 0031988 // membrane-bounded vesicle // inferred from electronic annotation; 0042995 // cell projection // inferred from electronic annotation; 0045177 // apical part of cell // inferred from electronic annotation;…	0005125 // cytokine activity // inferred from electronic annotation; 0005515 // protein binding // inferred from physical interaction; 0050840 // extracellular matrix binding // inferred from electronic annotation
11727790_x_at	3.32	7.06	-13.36	0.0212	0.4225	SPP1	secreted phosphoprotein 1	0001503 // ossification // inferred from electronic annotation; 0001649 // osteoblast differentiation // inferred from electronic annotation; 0006954 // inflammatory response // inferred from electronic annotation; 0007155 // cell adhesion // inferred from electronic annotation; 0007566 // embryo implantation // traceable author statement; 0010033 // response to organic substance // inferred from…	0005576 // extracellular region // traceable author statement; 0005615 // extracellular space // inferred from direct assay; 0005737 // cytoplasm // inferred from electronic annotation; 0031988 // membrane-bounded vesicle // inferred from electronic annotation; 0042995 // cell projection // inferred from electronic annotation; 0045177 // apical part of cell // inferred from electronic annotation;…	0005125 // cytokine activity // inferred from electronic annotation; 0005515 // protein binding // inferred from physical interaction; 0050840 // extracellular matrix binding // inferred from electronic annotation
11724463_a_at	3.46	7.19	-13.33	0.0141	0.4126	GPNMB	glycoprotein (transmembrane) nmb	0001649 // osteoblast differentiation // inferred from electronic annotation; 0007155 // cell adhesion // inferred from electronic annotation; 0008285 // negative regulation of cell proliferation // traceable author statement; 0030282 // bone mineralization // inferred from electronic annotation; 0032720 // negative regulation of tumor necrosis factor production // inferred from electronic annota…	0005886 // plasma membrane // inferred from electronic annotation; 0005887 // integral component of plasma membrane // inferred from electronic annotation; 0016020 // membrane // inferred from electronic annotation; 0016021 // integral component of membrane // traceable author statement; 0016023 // cytoplasmic membrane-bounded vesicle // inferred from electronic annotation; 0042470 // melanosome …	0005178 // integrin binding // inferred from electronic annotation; 0008201 // heparin binding // inferred from electronic annotation
11725057_s_at	3.14	6.82	-12.85	0.041	0.4526	NEDD9	neural precursor cell expressed, developmentally down-regulated 9	0007010 // cytoskeleton organization // non-traceable author statement; 0007049 // cell cycle // inferred from electronic annotation; 0007067 // mitotic nuclear division // inferred from electronic annotation; 0007155 // cell adhesion // inferred from electronic annotation; 0007165 // signal transduction // traceable author statement; 0007229 // integrin-mediated signaling pathway // non-traceabl…	0000922 // spindle pole // inferred from electronic annotation; 0005634 // nucleus // inferred from electronic annotation; 0005737 // cytoplasm // traceable author statement; 0005794 // Golgi apparatus // inferred from electronic annotation; 0005819 // spindle // traceable author statement; 0005856 // cytoskeleton // inferred from electronic annotation; 0005925 // focal adhesion // inferred from …	0005515 // protein binding // inferred from physical interaction
11759705_x_at	2.83	6.48	-12.56	0.0061	0.3897	IGLV3-10	immunoglobulin lambda variable 3-10	0006898 // receptor-mediated endocytosis // traceable author statement; 0006910 // phagocytosis, recognition // not recorded; 0006911 // phagocytosis, engulfment // not recorded; 0006955 // immune response // non-traceable author statement; 0006956 // complement activation // traceable author statement; 0006958 // complement activation, classical pathway // traceable author statement; 0038095 // …	0005576 // extracellular region // traceable author statement; 0005615 // extracellular space // inferred from direct assay; 0005886 // plasma membrane // traceable author statement; 0009897 // external side of plasma membrane // not recorded; 0042571 // immunoglobulin complex, circulating // not recorded; 0070062 // extracellular exosome // inferred from direct assay; 0072562 // blood microparti…	0003823 // antigen binding // not recorded; 0003823 // antigen binding // non-traceable author statement; 0005515 // protein binding // inferred from physical interaction; 0034987 // immunoglobulin receptor binding // not recorded
11715355_at	4.93	8.53	-12.04	0.0002	0.3792	COL1A2	collagen, type I, alpha 2	0001501 // skeletal system development // inferred from mutant phenotype; 0001568 // blood vessel development // inferred from mutant phenotype; 0006898 // receptor-mediated endocytosis // traceable author statement; 0007179 // transforming growth factor beta receptor signaling pathway // inferred from direct assay; 0007266 // Rho protein signal transduction // inferred from direct assay; 0007596…	0005576 // extracellular region // traceable author statement; 0005578 // proteinaceous extracellular matrix // inferred from electronic annotation; 0005581 // collagen trimer // inferred from electronic annotation; 0005584 // collagen type I trimer // inferred from direct assay; 0005584 // collagen type I trimer // inferred from mutant phenotype; 0005584 // collagen type I trimer // traceable au…	0005201 // extracellular matrix structural constituent // non-traceable author statement; 0005515 // protein binding // inferred from physical interaction; 0030674 // protein binding, bridging // inferred from mutant phenotype; 0042802 // identical protein binding // inferred from direct assay; 0046332 // SMAD binding // inferred from electronic annotation; 0046872 // metal ion binding // inferre…
11753294_a_at	1.91	5.5	-12.03	0.0017	0.3792	COL1A2	collagen, type I, alpha 2	0001501 // skeletal system development // inferred from mutant phenotype; 0001568 // blood vessel development // inferred from mutant phenotype; 0006898 // receptor-mediated endocytosis // traceable author statement; 0007179 // transforming growth factor beta receptor signaling pathway // inferred from direct assay; 0007266 // Rho protein signal transduction // inferred from direct assay; 0007596…	0005576 // extracellular region // traceable author statement; 0005578 // proteinaceous extracellular matrix // inferred from electronic annotation; 0005581 // collagen trimer // inferred from electronic annotation; 0005584 // collagen type I trimer // inferred from direct assay; 0005584 // collagen type I trimer // inferred from mutant phenotype; 0005584 // collagen type I trimer // traceable au…	0005201 // extracellular matrix structural constituent // non-traceable author statement; 0005515 // protein binding // inferred from physical interaction; 0030674 // protein binding, bridging // inferred from mutant phenotype; 0042802 // identical protein binding // inferred from direct assay; 0046332 // SMAD binding // inferred from electronic annotation; 0046872 // metal ion binding // inferre…
11721638_s_at	3.12	6.69	-11.93	0.0031	0.3792	CES1; CES1P1	carboxylesterase 1; carboxylesterase 1 pseudogene 1	0006805 // xenobiotic metabolic process // traceable author statement; 0008152 // metabolic process // traceable author statement; 0009636 // response to toxic substance // traceable author statement; 0009653 // anatomical structure morphogenesis // traceable author statement; 0016042 // lipid catabolic process // not recorded; 0030855 // epithelial cell differentiation // inferred from direct as…	0005576 // extracellular region // inferred from electronic annotation; 0005615 // extracellular space // not recorded; 0005783 // endoplasmic reticulum // inferred from electronic annotation; 0005783 // endoplasmic reticulum // traceable author statement; 0005788 // endoplasmic reticulum lumen // traceable author statement	0004771 // sterol esterase activity // not recorded; 0004806 // triglyceride lipase activity // not recorded; 0016787 // hydrolase activity // inferred from electronic annotation; 0047374 // methylumbelliferyl-acetate deacetylase activity // inferred from electronic annotation; 0052689 // carboxylic ester hydrolase activity // traceable author statement
11758224_s_at	3.05	6.6	-11.72	0.0204	0.4225	CCDC80	coiled-coil domain containing 80	0010811 // positive regulation of cell-substrate adhesion // inferred from electronic annotation; 0030198 // extracellular matrix organization // inferred from electronic annotation	0005576 // extracellular region // inferred from electronic annotation; 0005578 // proteinaceous extracellular matrix // inferred from electronic annotation; 0005604 // basement membrane // inferred from electronic annotation; 0005614 // interstitial matrix // inferred from electronic annotation; 0019031 // viral envelope // inferred from electronic annotation; 0031012 // extracellular matrix // …	0001968 // fibronectin binding // inferred from electronic annotation; 0005539 // glycosaminoglycan binding // inferred from electronic annotation; 0008201 // heparin binding // inferred from electronic annotation
11741710_a_at	5.02	8.48	-11.04	0.0013	0.3792	COL6A3	collagen, type VI, alpha 3	0007155 // cell adhesion // inferred from electronic annotation; 0007411 // axon guidance // traceable author statement; 0007517 // muscle organ development // traceable author statement; 0010466 // negative regulation of peptidase activity // inferred from electronic annotation; 0010951 // negative regulation of endopeptidase activity // inferred from electronic annotation; 0022617 // extracellu…	0005576 // extracellular region // traceable author statement; 0005578 // proteinaceous extracellular matrix // inferred from direct assay; 0005581 // collagen trimer // inferred from electronic annotation; 0005589 // collagen type VI trimer // traceable author statement; 0005615 // extracellular space // inferred from direct assay; 0005788 // endoplasmic reticulum lumen // traceable author state…	0004867 // serine-type endopeptidase inhibitor activity // inferred from electronic annotation; 0005515 // protein binding // inferred from electronic annotation; 0030414 // peptidase inhibitor activity // inferred from electronic annotation
11744380_s_at	7.2	10.66	-10.97	0.0339	0.4404	COL3A1	collagen, type III, alpha 1	0001501 // skeletal system development // inferred from electronic annotation; 0001568 // blood vessel development // inferred from electronic annotation; 0006898 // receptor-mediated endocytosis // traceable author statement; 0007160 // cell-matrix adhesion // inferred from direct assay; 0007179 // transforming growth factor beta receptor signaling pathway // inferred from direct assay; 0007229 …	0005576 // extracellular region // traceable author statement; 0005578 // proteinaceous extracellular matrix // inferred from electronic annotation; 0005581 // collagen trimer // inferred from electronic annotation; 0005586 // collagen type III trimer // inferred from mutant phenotype; 0005586 // collagen type III trimer // non-traceable author statement; 0005615 // extracellular space // inferre…	0005178 // integrin binding // inferred from mutant phenotype; 0005178 // integrin binding // non-traceable author statement; 0005201 // extracellular matrix structural constituent // inferred from mutant phenotype; 0005515 // protein binding // inferred from physical interaction; 0046332 // SMAD binding // inferred from electronic annotation; 0046872 // metal ion binding // inferred from electro…
11763551_x_at	2.69	6.15	-10.94	0.007	0.3903	IGLJ3; IGLL5; IGLV3-19	immunoglobulin lambda joining 3; immunoglobulin lambda-like polypeptide 5; immunoglobulin lambda variable 3-19	0006855 // drug transmembrane transport // inferred from direct assay; 0006898 // receptor-mediated endocytosis // not recorded; 0006910 // phagocytosis, recognition // not recorded; 0006911 // phagocytosis, engulfment // not recorded; 0006958 // complement activation, classical pathway // not recorded; 0038095 // Fc-epsilon receptor signaling pathway // not recorded; 0038096 // Fc-gamma receptor…	0009897 // external side of plasma membrane // not recorded; 0042571 // immunoglobulin complex, circulating // not recorded; 0070062 // extracellular exosome // inferred from direct assay; 0072562 // blood microparticle // not recorded	0003823 // antigen binding // not recorded; 0034987 // immunoglobulin receptor binding // not recorded
11719943_at	2.72	6.15	-10.8	0.117	0.5487	CXCL9	chemokine (C-X-C motif) ligand 9	0002690 // positive regulation of leukocyte chemotaxis // not recorded; 0006935 // chemotaxis // inferred from direct assay; 0006952 // defense response // traceable author statement; 0006954 // inflammatory response // inferred from electronic annotation; 0006955 // immune response // not recorded; 0006968 // cellular defense response // traceable author statement; 0007165 // signal transduction…	0005576 // extracellular region // traceable author statement; 0005615 // extracellular space // inferred from electronic annotation; 0009897 // external side of plasma membrane // inferred from electronic annotation	0005125 // cytokine activity // traceable author statement; 0005515 // protein binding // inferred from physical interaction; 0008009 // chemokine activity // inferred from direct assay; 0048248 // CXCR3 chemokine receptor binding // inferred from direct assay
11750527_s_at	2.51	5.95	-10.8	0.0681	0.4907	HLA-DQA1; HLA-DRA	major histocompatibility complex, class II, DQ alpha 1; major histocompatibility complex, class II, DR alpha	0002376 // immune system process // inferred from electronic annotation; 0002503 // peptide antigen assembly with MHC class II protein complex // inferred from direct assay; 0002504 // antigen processing and presentation of peptide or polysaccharide antigen via MHC class II // inferred from direct assay; 0002506 // polysaccharide assembly with MHC class II protein complex // inferred from direct …	0000139 // Golgi membrane // traceable author statement; 0005764 // lysosome // inferred from direct assay; 0005765 // lysosomal membrane // traceable author statement; 0005765 // lysosomal membrane // inferred from direct assay; 0005768 // endosome // inferred from electronic annotation; 0005783 // endoplasmic reticulum // inferred from electronic annotation; 0005789 // endoplasmic reticulum mem…	0005515 // protein binding // inferred from electronic annotation; 0023026 // MHC class II protein complex binding // inferred from direct assay; 0032395 // MHC class II receptor activity // non-traceable author statement; 0032395 // MHC class II receptor activity // traceable author statement; 0042605 // peptide antigen binding // inferred from sequence or structural similarity; 0042605 // pepti…
11725662_a_at	3.46	6.89	-10.76	0.0005	0.3792	SLC16A14	solute carrier family 16, member 14	0006810 // transport // inferred from electronic annotation; 0015718 // monocarboxylic acid transport // not recorded; 0034220 // ion transmembrane transport // not recorded; 0055085 // transmembrane transport // inferred from electronic annotation	0005886 // plasma membrane // inferred from electronic annotation; 0016020 // membrane // inferred from electronic annotation; 0016021 // integral component of membrane // not recorded	0008028 // monocarboxylic acid transmembrane transporter activity // not recorded; 0015293 // symporter activity // inferred from electronic annotation
11760878_x_at	3.62	7.02	-10.58	0.1375	0.573	HLA-DPB1	major histocompatibility complex, class II, DP beta 1	0002376 // immune system process // inferred from electronic annotation; 0002504 // antigen processing and presentation of peptide or polysaccharide antigen via MHC class II // inferred from electronic annotation; 0006955 // immune response // inferred from electronic annotation; 0007165 // signal transduction // traceable author statement; 0019221 // cytokine-mediated signaling pathway // tracea…	0000139 // Golgi membrane // traceable author statement; 0005764 // lysosome // inferred from electronic annotation; 0005765 // lysosomal membrane // traceable author statement; 0005768 // endosome // inferred from electronic annotation; 0005783 // endoplasmic reticulum // inferred from electronic annotation; 0005789 // endoplasmic reticulum membrane // inferred from electronic annotation; 000579…	0005515 // protein binding // inferred from physical interaction; 0005515 // protein binding // inferred from electronic annotation; 0032395 // MHC class II receptor activity // traceable author statement; 0042605 // peptide antigen binding // inferred from direct assay
11721704_a_at	3.76	7.16	-10.54	0.0022	0.3792	CRIP1	cysteine-rich protein 1 (intestinal)	0006955 // immune response // inferred from expression pattern; 0007507 // heart development // traceable author statement; 0008283 // cell proliferation // traceable author statement; 0008630 // intrinsic apoptotic signaling pathway in response to DNA damage // inferred from direct assay; 0010033 // response to organic substance // inferred from expression pattern; 0010043 // response to zinc io…	0005737 // cytoplasm // inferred from direct assay	0003680 // AT DNA binding // inferred from direct assay; 0008270 // zinc ion binding // inferred from direct assay; 0008301 // DNA binding, bending // inferred from direct assay; 0042277 // peptide binding // inferred from direct assay; 0046872 // metal ion binding // inferred from electronic annotation
11715356_x_at	4.78	8.15	-10.36	0.0002	0.3792	COL1A2	collagen, type I, alpha 2	0001501 // skeletal system development // inferred from mutant phenotype; 0001568 // blood vessel development // inferred from mutant phenotype; 0006898 // receptor-mediated endocytosis // traceable author statement; 0007179 // transforming growth factor beta receptor signaling pathway // inferred from direct assay; 0007266 // Rho protein signal transduction // inferred from direct assay; 0007596…	0005576 // extracellular region // traceable author statement; 0005578 // proteinaceous extracellular matrix // inferred from electronic annotation; 0005581 // collagen trimer // inferred from electronic annotation; 0005584 // collagen type I trimer // inferred from direct assay; 0005584 // collagen type I trimer // inferred from mutant phenotype; 0005584 // collagen type I trimer // traceable au…	0005201 // extracellular matrix structural constituent // non-traceable author statement; 0005515 // protein binding // inferred from physical interaction; 0030674 // protein binding, bridging // inferred from mutant phenotype; 0042802 // identical protein binding // inferred from direct assay; 0046332 // SMAD binding // inferred from electronic annotation; 0046872 // metal ion binding // inferre…
11739761_a_at	5.19	8.52	-10.06	0.0004	0.3792	CLDN10	claudin 10	0006810 // transport // inferred from electronic annotation; 0006811 // ion transport // inferred from electronic annotation; 0007155 // cell adhesion // traceable author statement; 0016338 // calcium-independent cell-cell adhesion via plasma membrane cell-adhesion molecules // inferred from sequence or structural similarity	0005737 // cytoplasm // inferred from electronic annotation; 0005886 // plasma membrane // inferred from electronic annotation; 0005923 // bicellular tight junction // inferred from sequence or structural similarity; 0016020 // membrane // inferred from electronic annotation; 0016021 // integral component of membrane // inferred from electronic annotation; 0030054 // cell junction // inferred fro…	0005198 // structural molecule activity // inferred from electronic annotation; 0042802 // identical protein binding // inferred from sequence or structural similarity
11723193_s_at	6.48	9.81	-10.02	0.0111	0.3975	LTF	lactotransferrin	0001503 // ossification // inferred from electronic annotation; 0001817 // regulation of cytokine production // inferred from direct assay; 0001895 // retina homeostasis // inferred from expression pattern; 0002227 // innate immune response in mucosa // inferred from direct assay; 0002376 // immune system process // inferred from electronic annotation; 0006351 // transcription, DNA-templated // i…	0005576 // extracellular region // traceable author statement; 0005615 // extracellular space // inferred from direct assay; 0005634 // nucleus // inferred from direct assay; 0005737 // cytoplasm // inferred from mutant phenotype; 0009986 // cell surface // inferred from direct assay; 0030141 // secretory granule // inferred from direct assay; 0042581 // specific granule // inferred from direct a…	0003677 // DNA binding // inferred from electronic annotation; 0004252 // serine-type endopeptidase activity // inferred from electronic annotation; 0005506 // iron ion binding // inferred from direct assay; 0005515 // protein binding // inferred from physical interaction; 0008201 // heparin binding // inferred from direct assay; 0008233 // peptidase activity // inferred from electronic annotatio…
11747928_x_at	1.86	5.18	-9.98	0.0003	0.3792	POSTN	periostin, osteoblast specific factor	0001501 // skeletal system development // traceable author statement; 0007155 // cell adhesion // inferred from direct assay; 0008593 // regulation of Notch signaling pathway // inferred from electronic annotation; 0009888 // tissue development // inferred from electronic annotation; 0030198 // extracellular matrix organization // not recorded	0005576 // extracellular region // inferred from electronic annotation; 0005578 // proteinaceous extracellular matrix // not recorded; 0005578 // proteinaceous extracellular matrix // inferred from sequence or structural similarity; 0005615 // extracellular space // not recorded; 0005794 // Golgi apparatus // inferred from electronic annotation; 0005802 // trans-Golgi network // inferred from dir…	0005515 // protein binding // inferred from physical interaction; 0008201 // heparin binding // inferred from sequence or structural similarity; 0050839 // cell adhesion molecule binding // not recorded
11756073_x_at	3.16	6.46	-9.85	0.0419	0.453	HLA-DPB1	major histocompatibility complex, class II, DP beta 1	0002376 // immune system process // inferred from electronic annotation; 0002504 // antigen processing and presentation of peptide or polysaccharide antigen via MHC class II // inferred from electronic annotation; 0006955 // immune response // inferred from electronic annotation; 0007165 // signal transduction // traceable author statement; 0019221 // cytokine-mediated signaling pathway // tracea…	0000139 // Golgi membrane // traceable author statement; 0005764 // lysosome // inferred from electronic annotation; 0005765 // lysosomal membrane // traceable author statement; 0005768 // endosome // inferred from electronic annotation; 0005783 // endoplasmic reticulum // inferred from electronic annotation; 0005789 // endoplasmic reticulum membrane // inferred from electronic annotation; 000579…	0005515 // protein binding // inferred from physical interaction; 0005515 // protein binding // inferred from electronic annotation; 0032395 // MHC class II receptor activity // traceable author statement; 0042605 // peptide antigen binding // inferred from direct assay
11759685_x_at	5.37	8.66	-9.75	0.024	0.4286	IGLV1-40	immunoglobulin lambda variable 1-40
11715350_a_at	2.3	5.55	-9.57	0.0017	0.3792	COL1A1	collagen, type I, alpha 1	0001501 // skeletal system development // inferred from mutant phenotype; 0001503 // ossification // inferred from electronic annotation; 0001568 // blood vessel development // inferred from mutant phenotype; 0001649 // osteoblast differentiation // inferred from electronic annotation; 0001957 // intramembranous ossification // inferred from electronic annotation; 0001958 // endochondral ossifica…	0005576 // extracellular region // traceable author statement; 0005578 // proteinaceous extracellular matrix // inferred from electronic annotation; 0005581 // collagen trimer // inferred from electronic annotation; 0005584 // collagen type I trimer // inferred from mutant phenotype; 0005615 // extracellular space // inferred from direct assay; 0005737 // cytoplasm // inferred from electronic ann…	0005201 // extracellular matrix structural constituent // inferred from electronic annotation; 0005515 // protein binding // inferred from physical interaction; 0042802 // identical protein binding // inferred from direct assay; 0046872 // metal ion binding // inferred from electronic annotation; 0048407 // platelet-derived growth factor binding // inferred from direct assay
11722662_a_at	3.45	6.71	-9.55	0.0002	0.3792	HPSE	heparanase	0005975 // carbohydrate metabolic process // traceable author statement; 0006027 // glycosaminoglycan catabolic process // traceable author statement; 0006029 // proteoglycan metabolic process // traceable author statement; 0007155 // cell adhesion // inferred from electronic annotation; 0007160 // cell-matrix adhesion // inferred from direct assay; 0008152 // metabolic process // inferred from e…	0005576 // extracellular region // inferred from electronic annotation; 0005634 // nucleus // inferred from direct assay; 0005654 // nucleoplasm // inferred from direct assay; 0005764 // lysosome // inferred from direct assay; 0005765 // lysosomal membrane // inferred from electronic annotation; 0016020 // membrane // inferred from electronic annotation; 0043202 // lysosomal lumen // traceable au…	0004566 // beta-glucuronidase activity // traceable author statement; 0005515 // protein binding // inferred from physical interaction; 0016787 // hydrolase activity // inferred from electronic annotation; 0016798 // hydrolase activity, acting on glycosyl bonds // inferred from electronic annotation; 0030305 // heparanase activity // inferred from direct assay; 0030305 // heparanase activity // t…
11722991_a_at	3.27	6.52	-9.54	0.0005	0.3792	DMD	dystrophin	0001954 // positive regulation of cell-matrix adhesion // inferred from electronic annotation; 0002027 // regulation of heart rate // inferred from mutant phenotype; 0006355 // regulation of transcription, DNA-templated // inferred from electronic annotation; 0007517 // muscle organ development // non-traceable author statement; 0007519 // skeletal muscle tissue development // inferred from elect…	0005634 // nucleus // inferred from direct assay; 0005634 // nucleus // traceable author statement; 0005737 // cytoplasm // inferred from electronic annotation; 0005829 // cytosol // traceable author statement; 0005856 // cytoskeleton // inferred from electronic annotation; 0005886 // plasma membrane // traceable author statement; 0009986 // cell surface // inferred from direct assay; 0015629 // …	0002162 // dystroglycan binding // inferred from physical interaction; 0003779 // actin binding // inferred from direct assay; 0003779 // actin binding // traceable author statement; 0005200 // structural constituent of cytoskeleton // inferred from electronic annotation; 0005515 // protein binding // inferred from physical interaction; 0008270 // zinc ion binding // inferred from electronic anno…
11753787_x_at	2.29	5.53	-9.47	0.002	0.3792	MSMB	microseminoprotein, beta-		0005576 // extracellular region // inferred from electronic annotation; 0005615 // extracellular space // traceable author statement; 0005634 // nucleus // traceable author statement	0005515 // protein binding // inferred from physical interaction
11743964_a_at	4.18	7.36	-9.06	0.0018	0.3792	COL6A3	collagen, type VI, alpha 3	0007155 // cell adhesion // inferred from electronic annotation; 0007411 // axon guidance // traceable author statement; 0007517 // muscle organ development // traceable author statement; 0010466 // negative regulation of peptidase activity // inferred from electronic annotation; 0010951 // negative regulation of endopeptidase activity // inferred from electronic annotation; 0022617 // extracellu…	0005576 // extracellular region // traceable author statement; 0005578 // proteinaceous extracellular matrix // inferred from direct assay; 0005581 // collagen trimer // inferred from electronic annotation; 0005589 // collagen type VI trimer // traceable author statement; 0005615 // extracellular space // inferred from direct assay; 0005788 // endoplasmic reticulum lumen // traceable author state…	0004867 // serine-type endopeptidase inhibitor activity // inferred from electronic annotation; 0005515 // protein binding // inferred from electronic annotation; 0030414 // peptidase inhibitor activity // inferred from electronic annotation
11752881_s_at	1.96	5.14	-9.03	0.0073	0.391	RHCE; RHD	Rh blood group, CcEe antigens; Rh blood group, D antigen	0015696 // ammonium transport // inferred from electronic annotation; 0072488 // ammonium transmembrane transport // inferred from electronic annotation	0005887 // integral component of plasma membrane // traceable author statement; 0016020 // membrane // inferred from electronic annotation; 0016021 // integral component of membrane // inferred from electronic annotation	0008519 // ammonium transmembrane transporter activity // inferred from electronic annotation
11763229_x_at	2.57	5.73	-8.99	0.0069	0.3903	IGLJ3; IGLL5; IGLV3-19	immunoglobulin lambda joining 3; immunoglobulin lambda-like polypeptide 5; immunoglobulin lambda variable 3-19	0006855 // drug transmembrane transport // inferred from direct assay; 0006898 // receptor-mediated endocytosis // not recorded; 0006910 // phagocytosis, recognition // not recorded; 0006911 // phagocytosis, engulfment // not recorded; 0006958 // complement activation, classical pathway // not recorded; 0038095 // Fc-epsilon receptor signaling pathway // not recorded; 0038096 // Fc-gamma receptor…	0009897 // external side of plasma membrane // not recorded; 0042571 // immunoglobulin complex, circulating // not recorded; 0070062 // extracellular exosome // inferred from direct assay; 0072562 // blood microparticle // not recorded	0003823 // antigen binding // not recorded; 0034987 // immunoglobulin receptor binding // not recorded
11723961_s_at	2.2	5.36	-8.97	0.0514	0.4682	PTN	pleiotrophin	0001503 // ossification // inferred from electronic annotation; 0001889 // liver development // inferred from electronic annotation; 0007185 // transmembrane receptor protein tyrosine phosphatase signaling pathway // traceable author statement; 0007399 // nervous system development // traceable author statement; 0007420 // brain development // inferred from electronic annotation; 0007528 // neuro…	0005576 // extracellular region // inferred from electronic annotation; 0005615 // extracellular space // traceable author statement; 0005737 // cytoplasm // inferred from electronic annotation; 0005783 // endoplasmic reticulum // inferred from direct assay; 0016020 // membrane // inferred from electronic annotation; 0048471 // perinuclear region of cytoplasm // inferred from electronic annotation	0004864 // protein phosphatase inhibitor activity // traceable author statement; 0005539 // glycosaminoglycan binding // inferred from electronic annotation; 0008083 // growth factor activity // inferred from electronic annotation; 0008201 // heparin binding // inferred from electronic annotation; 0035373 // chondroitin sulfate proteoglycan binding // inferred from electronic annotation
11745765_x_at	3.1	6.26	-8.94	0.088	0.5136	TCF4	transcription factor 4	0000122 // negative regulation of transcription from RNA polymerase II promoter // inferred from electronic annotation; 0006351 // transcription, DNA-templated // inferred from electronic annotation; 0006352 // DNA-templated transcription, initiation // inferred from sequence or structural similarity; 0006355 // regulation of transcription, DNA-templated // inferred from electronic annotation; 00…	0005634 // nucleus // inferred from direct assay; 0005667 // transcription factor complex // not recorded; 0005667 // transcription factor complex // inferred from sequence or structural similarity	0000978 // RNA polymerase II core promoter proximal region sequence-specific DNA binding // not recorded; 0000978 // RNA polymerase II core promoter proximal region sequence-specific DNA binding // inferred from sequence or structural similarity; 0001011 // transcription factor activity, sequence-specific DNA binding, RNA polymerase recruiting // inferred from sequence or structural similarity; 0…
11725058_a_at	2.44	5.59	-8.88	0.0467	0.4595	NEDD9	neural precursor cell expressed, developmentally down-regulated 9	0007010 // cytoskeleton organization // non-traceable author statement; 0007049 // cell cycle // inferred from electronic annotation; 0007067 // mitotic nuclear division // inferred from electronic annotation; 0007155 // cell adhesion // inferred from electronic annotation; 0007165 // signal transduction // traceable author statement; 0007229 // integrin-mediated signaling pathway // non-traceabl…	0000922 // spindle pole // inferred from electronic annotation; 0005634 // nucleus // inferred from electronic annotation; 0005737 // cytoplasm // traceable author statement; 0005794 // Golgi apparatus // inferred from electronic annotation; 0005819 // spindle // traceable author statement; 0005856 // cytoskeleton // inferred from electronic annotation; 0005925 // focal adhesion // inferred from …	0005515 // protein binding // inferred from physical interaction
11726559_s_at	4.45	7.59	-8.83	0.0049	0.3838	LCP1	lymphocyte cytosolic protein 1 (L-plastin)	0002286 // T cell activation involved in immune response // inferred from direct assay; 0010737 // protein kinase A signaling // inferred from mutant phenotype; 0016477 // cell migration // inferred from mutant phenotype; 0022617 // extracellular matrix disassembly // inferred from mutant phenotype; 0031100 // organ regeneration // inferred from electronic annotation; 0033157 // regulation of int…	0001725 // stress fiber // inferred from mutant phenotype; 0001726 // ruffle // inferred from mutant phenotype; 0001891 // phagocytic cup // inferred from electronic annotation; 0002102 // podosome // inferred from direct assay; 0005615 // extracellular space // inferred from direct assay; 0005737 // cytoplasm // inferred from direct assay; 0005737 // cytoplasm // non-traceable author statement; …	0003779 // actin binding // non-traceable author statement; 0005509 // calcium ion binding // non-traceable author statement; 0005515 // protein binding // inferred from electronic annotation; 0042802 // identical protein binding // inferred from electronic annotation; 0046872 // metal ion binding // inferred from electronic annotation; 0051015 // actin filament binding // inferred from mutant ph…
11737267_a_at	2.08	5.21	-8.75	0.0067	0.3903	RHD	Rh blood group, D antigen	0015696 // ammonium transport // inferred from electronic annotation; 0072488 // ammonium transmembrane transport // inferred from electronic annotation	0005887 // integral component of plasma membrane // traceable author statement; 0016020 // membrane // inferred from electronic annotation; 0016021 // integral component of membrane // inferred from electronic annotation	0008519 // ammonium transmembrane transporter activity // inferred from electronic annotation
11755523_a_at	3.43	6.55	-8.66	0.0003	0.3792	RBM47	RNA binding motif protein 47	0002244 // hematopoietic progenitor cell differentiation // inferred from electronic annotation	0005634 // nucleus // inferred from electronic annotation	0000166 // nucleotide binding // inferred from electronic annotation; 0003676 // nucleic acid binding // inferred from electronic annotation; 0003723 // RNA binding // inferred from electronic annotation; 0005515 // protein binding // inferred from physical interaction; 0044822 // poly(A) RNA binding // inferred from direct assay
11737944_x_at	2.42	5.53	-8.62	0.0605	0.4804	SPP1	secreted phosphoprotein 1	0001503 // ossification // inferred from electronic annotation; 0001649 // osteoblast differentiation // inferred from electronic annotation; 0006954 // inflammatory response // inferred from electronic annotation; 0007155 // cell adhesion // inferred from electronic annotation; 0007566 // embryo implantation // traceable author statement; 0010033 // response to organic substance // inferred from…	0005576 // extracellular region // traceable author statement; 0005615 // extracellular space // inferred from direct assay; 0005737 // cytoplasm // inferred from electronic annotation; 0031988 // membrane-bounded vesicle // inferred from electronic annotation; 0042995 // cell projection // inferred from electronic annotation; 0045177 // apical part of cell // inferred from electronic annotation;…	0005125 // cytokine activity // inferred from electronic annotation; 0005515 // protein binding // inferred from physical interaction; 0050840 // extracellular matrix binding // inferred from electronic annotation
11747927_a_at	2.51	5.61	-8.55	0.0024	0.3792	POSTN	periostin, osteoblast specific factor	0001501 // skeletal system development // traceable author statement; 0007155 // cell adhesion // inferred from direct assay; 0008593 // regulation of Notch signaling pathway // inferred from electronic annotation; 0009888 // tissue development // inferred from electronic annotation; 0030198 // extracellular matrix organization // not recorded	0005576 // extracellular region // inferred from electronic annotation; 0005578 // proteinaceous extracellular matrix // not recorded; 0005578 // proteinaceous extracellular matrix // inferred from sequence or structural similarity; 0005615 // extracellular space // not recorded; 0005794 // Golgi apparatus // inferred from electronic annotation; 0005802 // trans-Golgi network // inferred from dir…	0005515 // protein binding // inferred from physical interaction; 0008201 // heparin binding // inferred from sequence or structural similarity; 0050839 // cell adhesion molecule binding // not recorded
11743818_a_at	3	6.09	-8.54	0.0475	0.4615	CILP	cartilage intermediate layer protein, nucleotide pyrophosphohydrolase	0043569 // negative regulation of insulin-like growth factor receptor signaling pathway // inferred from direct assay	0005576 // extracellular region // inferred from electronic annotation; 0005578 // proteinaceous extracellular matrix // inferred from electronic annotation; 0005615 // extracellular space // inferred from direct assay; 0031012 // extracellular matrix // inferred from direct assay; 0070062 // extracellular exosome // inferred from direct assay	0004035 // alkaline phosphatase activity // inferred from direct assay; 0004551 // nucleotide diphosphatase activity // inferred from direct assay; 0005515 // protein binding // inferred from electronic annotation
11747298_a_at	3.21	6.29	-8.46	0.0032	0.3792	S100A16	S100 calcium binding protein A16	0051592 // response to calcium ion // inferred from electronic annotation	0005634 // nucleus // inferred from electronic annotation; 0005730 // nucleolus // inferred from direct assay; 0005737 // cytoplasm // inferred from direct assay; 0005829 // cytosol // inferred from direct assay; 0005886 // plasma membrane // inferred from direct assay; 0070062 // extracellular exosome // inferred from direct assay	0005509 // calcium ion binding // inferred from direct assay; 0005515 // protein binding // inferred from physical interaction; 0042803 // protein homodimerization activity // inferred from physical interaction; 0044822 // poly(A) RNA binding // inferred from direct assay; 0046872 // metal ion binding // inferred from electronic annotation
11720993_at	4.29	7.33	-8.27	0.0005	0.3792	SOX2	SRY box 2	0000122 // negative regulation of transcription from RNA polymerase II promoter // inferred from sequence or structural similarity; 0001649 // osteoblast differentiation // inferred from direct assay; 0001654 // eye development // inferred from expression pattern; 0001708 // cell fate specification // inferred from electronic annotation; 0001714 // endodermal cell fate specification // inferred f…	0005634 // nucleus // inferred by curator; 0005634 // nucleus // inferred from direct assay; 0005634 // nucleus // non-traceable author statement; 0005654 // nucleoplasm // inferred from direct assay; 0005654 // nucleoplasm // traceable author statement; 0005667 // transcription factor complex // traceable author statement; 0005737 // cytoplasm // inferred from direct assay; 0005829 // cytosol //…	0000976 // transcription regulatory region sequence-specific DNA binding // inferred from electronic annotation; 0000981 // RNA polymerase II transcription factor activity, sequence-specific DNA binding // inferred from electronic annotation; 0001077 // transcriptional activator activity, RNA polymerase II core promoter proximal region sequence-specific binding // inferred from electronic annotat…
11727966_a_at	1.91	4.96	-8.26	0.0338	0.4404	MSMB	microseminoprotein, beta-		0005576 // extracellular region // inferred from electronic annotation; 0005615 // extracellular space // traceable author statement; 0005634 // nucleus // traceable author statement	0005515 // protein binding // inferred from physical interaction
11753130_at	4.41	7.45	-8.24	0.0019	0.3792	TM4SF1	transmembrane 4 L six family member 1		0005887 // integral component of plasma membrane // inferred from direct assay; 0016020 // membrane // inferred from electronic annotation; 0016021 // integral component of membrane // inferred from electronic annotation
11727253_at	3.37	6.41	-8.2	0.0008	0.3792	TCEAL2	transcription elongation factor A (SII)-like 2	0006351 // transcription, DNA-templated // inferred from electronic annotation; 0006355 // regulation of transcription, DNA-templated // inferred from electronic annotation; 0006357 // regulation of transcription from RNA polymerase II promoter // not recorded	0005634 // nucleus // not recorded	0050699 // WW domain binding // not recorded
11743946_at	2.78	5.81	-8.14	0.0023	0.3792	CCDC15	coiled-coil domain containing 15		0005813 // centrosome // inferred from direct assay
11750245_x_at	5.12	8.14	-8.12	0.0007	0.3792	MGLL	monoglyceride lipase	0006629 // lipid metabolic process // traceable author statement; 0006631 // fatty acid metabolic process // inferred from electronic annotation; 0006633 // fatty acid biosynthetic process // inferred from electronic annotation; 0006644 // phospholipid metabolic process // traceable author statement; 0006954 // inflammatory response // traceable author statement; 0007596 // blood coagulation // t…	0005654 // nucleoplasm // inferred from direct assay; 0005737 // cytoplasm // inferred from electronic annotation; 0005789 // endoplasmic reticulum membrane // traceable author statement; 0005829 // cytosol // inferred from sequence or structural similarity; 0005886 // plasma membrane // traceable author statement; 0016020 // membrane // not recorded; 0019898 // extrinsic component of membrane //…	0004622 // lysophospholipase activity // traceable author statement; 0008289 // lipid binding // inferred from electronic annotation; 0016787 // hydrolase activity // inferred from electronic annotation; 0042803 // protein homodimerization activity // inferred from physical interaction; 0047372 // acylglycerol lipase activity // inferred from direct assay; 0047372 // acylglycerol lipase activity …
11727387_s_at	4.2	7.22	-8.1	0.0005	0.3792	NPY1R	neuropeptide Y receptor Y1	0003151 // outflow tract morphogenesis // inferred from mutant phenotype; 0006006 // glucose metabolic process // inferred from electronic annotation; 0007165 // signal transduction // inferred from electronic annotation; 0007166 // cell surface receptor signaling pathway // not recorded; 0007186 // G-protein coupled receptor signaling pathway // inferred from electronic annotation; 0007187 // G-…	0005829 // cytosol // inferred from electronic annotation; 0005886 // plasma membrane // traceable author statement; 0005887 // integral component of plasma membrane // traceable author statement; 0008021 // synaptic vesicle // inferred from electronic annotation; 0016020 // membrane // inferred from electronic annotation; 0016021 // integral component of membrane // inferred from electronic anno…	0001601 // peptide YY receptor activity // inferred from electronic annotation; 0001602 // pancreatic polypeptide receptor activity // not recorded; 0004871 // signal transducer activity // inferred from electronic annotation; 0004930 // G-protein coupled receptor activity // inferred from electronic annotation; 0004983 // neuropeptide Y receptor activity // traceable author statement; 0005515 //…
11726049_a_at	3.62	6.62	-8.01	0.0016	0.3792	FMO5	flavin containing monooxygenase 5	0017144 // drug metabolic process // not recorded; 0055114 // oxidation-reduction process // not recorded	0005737 // cytoplasm // inferred from direct assay; 0005783 // endoplasmic reticulum // inferred from direct assay; 0005789 // endoplasmic reticulum membrane // inferred from electronic annotation; 0016020 // membrane // inferred from electronic annotation; 0016021 // integral component of membrane // inferred from electronic annotation; 0031090 // organelle membrane // inferred from electronic a…	0004497 // monooxygenase activity // inferred from electronic annotation; 0004499 // N,N-dimethylaniline monooxygenase activity // not recorded; 0016491 // oxidoreductase activity // inferred from electronic annotation; 0050660 // flavin adenine dinucleotide binding // inferred from electronic annotation; 0050661 // NADP binding // inferred from electronic annotation
11716551_s_at	3	5.99	-7.98	0.0008	0.3792	HES1	hes family bHLH transcription factor 1	0000122 // negative regulation of transcription from RNA polymerase II promoter // inferred from direct assay; 0001701 // in utero embryonic development // inferred from electronic annotation; 0001889 // liver development // inferred from electronic annotation; 0003143 // embryonic heart tube morphogenesis // inferred from sequence or structural similarity; 0003151 // outflow tract morphogenesis …	0005622 // intracellular // inferred from electronic annotation; 0005634 // nucleus // inferred from sequence or structural similarity; 0005654 // nucleoplasm // inferred from direct assay; 0005654 // nucleoplasm // traceable author statement; 0005737 // cytoplasm // inferred from electronic annotation	0000981 // RNA polymerase II transcription factor activity, sequence-specific DNA binding // inferred from electronic annotation; 0001078 // transcriptional repressor activity, RNA polymerase II core promoter proximal region sequence-specific binding // inferred from sequence or structural similarity; 0003677 // DNA binding // traceable author statement; 0003700 // transcription factor activity, …
11763255_x_at	3.26	6.25	-7.97	0.0186	0.4225	IGLJ3; IGLL5; IGLV3-19	immunoglobulin lambda joining 3; immunoglobulin lambda-like polypeptide 5; immunoglobulin lambda variable 3-19	0006855 // drug transmembrane transport // inferred from direct assay; 0006898 // receptor-mediated endocytosis // not recorded; 0006910 // phagocytosis, recognition // not recorded; 0006911 // phagocytosis, engulfment // not recorded; 0006958 // complement activation, classical pathway // not recorded; 0038095 // Fc-epsilon receptor signaling pathway // not recorded; 0038096 // Fc-gamma receptor…	0009897 // external side of plasma membrane // not recorded; 0042571 // immunoglobulin complex, circulating // not recorded; 0070062 // extracellular exosome // inferred from direct assay; 0072562 // blood microparticle // not recorded	0003823 // antigen binding // not recorded; 0034987 // immunoglobulin receptor binding // not recorded
11717196_a_at	3.25	6.23	-7.9	0.0014	0.3792	MEST	mesoderm specific transcript	0007498 // mesoderm development // traceable author statement; 0008152 // metabolic process // inferred from electronic annotation; 0010883 // regulation of lipid storage // not recorded; 0032526 // response to retinoic acid // inferred from electronic annotation	0005783 // endoplasmic reticulum // inferred from sequence or structural similarity; 0005789 // endoplasmic reticulum membrane // inferred from electronic annotation; 0016020 // membrane // inferred from electronic annotation; 0016021 // integral component of membrane // inferred from electronic annotation; 0070062 // extracellular exosome // inferred from direct assay	0003824 // catalytic activity // inferred from electronic annotation; 0016787 // hydrolase activity // not recorded
11755279_x_at	4.53	7.52	-7.89	0.0272	0.4312	HLA-DPB1	major histocompatibility complex, class II, DP beta 1	0002376 // immune system process // inferred from electronic annotation; 0002504 // antigen processing and presentation of peptide or polysaccharide antigen via MHC class II // inferred from electronic annotation; 0006955 // immune response // inferred from electronic annotation; 0007165 // signal transduction // traceable author statement; 0019221 // cytokine-mediated signaling pathway // tracea…	0000139 // Golgi membrane // traceable author statement; 0005764 // lysosome // inferred from electronic annotation; 0005765 // lysosomal membrane // traceable author statement; 0005768 // endosome // inferred from electronic annotation; 0005783 // endoplasmic reticulum // inferred from electronic annotation; 0005789 // endoplasmic reticulum membrane // inferred from electronic annotation; 000579…	0005515 // protein binding // inferred from physical interaction; 0005515 // protein binding // inferred from electronic annotation; 0032395 // MHC class II receptor activity // traceable author statement; 0042605 // peptide antigen binding // inferred from direct assay
11746002_a_at	3.12	6.09	-7.88	0.0026	0.3792	CASP4	caspase 4	0006508 // proteolysis // inferred from electronic annotation; 0006915 // apoptotic process // traceable author statement; 0042981 // regulation of apoptotic process // inferred from electronic annotation; 0050727 // regulation of inflammatory response // not recorded; 0070059 // intrinsic apoptotic signaling pathway in response to endoplasmic reticulum stress // inferred from mutant phenotype; 0…	0005737 // cytoplasm // not recorded; 0005739 // mitochondrion // inferred from direct assay; 0005783 // endoplasmic reticulum // inferred from direct assay; 0005789 // endoplasmic reticulum membrane // inferred from electronic annotation; 0016020 // membrane // inferred from electronic annotation; 0072557 // IPAF inflammasome complex // not recorded; 0072559 // NLRP3 inflammasome complex // not …	0004197 // cysteine-type endopeptidase activity // inferred from electronic annotation; 0008233 // peptidase activity // inferred from electronic annotation; 0008234 // cysteine-type peptidase activity // inferred from electronic annotation; 0016787 // hydrolase activity // inferred from electronic annotation; 0097200 // cysteine-type endopeptidase activity involved in execution phase of apoptosi…
11732521_a_at	2.86	5.82	-7.78	0.0055	0.3897	CHST9	carbohydrate (N-acetylgalactosamine 4-0) sulfotransferase 9	0005975 // carbohydrate metabolic process // traceable author statement; 0006790 // sulfur compound metabolic process // inferred from direct assay; 0016051 // carbohydrate biosynthetic process // inferred from electronic annotation; 0030166 // proteoglycan biosynthetic process // inferred from sequence or structural similarity; 0030203 // glycosaminoglycan metabolic process // non-traceable auth…	0000139 // Golgi membrane // traceable author statement; 0005576 // extracellular region // inferred from electronic annotation; 0005794 // Golgi apparatus // inferred from electronic annotation; 0016020 // membrane // inferred from electronic annotation; 0016021 // integral component of membrane // non-traceable author statement	0001537 // N-acetylgalactosamine 4-O-sulfotransferase activity // inferred from direct assay; 0001537 // N-acetylgalactosamine 4-O-sulfotransferase activity // inferred from sequence or structural similarity; 0008146 // sulfotransferase activity // inferred from electronic annotation; 0016740 // transferase activity // inferred from electronic annotation
11724258_a_at	4.38	7.34	-7.78	0.0003	0.3792	MUC15	mucin 15, cell surface associated	0006493 // protein O-linked glycosylation // traceable author statement; 0016266 // O-glycan processing // traceable author statement; 0043687 // post-translational protein modification // traceable author statement; 0044267 // cellular protein metabolic process // traceable author statement	0005576 // extracellular region // inferred from electronic annotation; 0005796 // Golgi lumen // traceable author statement; 0005886 // plasma membrane // inferred from electronic annotation; 0016020 // membrane // inferred from electronic annotation; 0016021 // integral component of membrane // inferred from electronic annotation
11752701_s_at	2.37	5.32	-7.75	0.0098	0.391	RHCE; RHD	Rh blood group, CcEe antigens; Rh blood group, D antigen	0015696 // ammonium transport // inferred from electronic annotation; 0072488 // ammonium transmembrane transport // inferred from electronic annotation	0005887 // integral component of plasma membrane // traceable author statement; 0016020 // membrane // inferred from electronic annotation; 0016021 // integral component of membrane // inferred from electronic annotation	0008519 // ammonium transmembrane transporter activity // inferred from electronic annotation
11755913_a_at	4.33	7.29	-7.74	0.0003	0.3792	LPO	lactoperoxidase	0001580 // detection of chemical stimulus involved in sensory perception of bitter taste // inferred from direct assay; 0006979 // response to oxidative stress // non-traceable author statement; 0018969 // thiocyanate metabolic process // inferred from direct assay; 0018969 // thiocyanate metabolic process // inferred from electronic annotation; 0042742 // defense response to bacterium // inferre…	0005576 // extracellular region // inferred from electronic annotation; 0005615 // extracellular space // inferred from direct assay; 0005737 // cytoplasm // inferred from electronic annotation; 0016323 // basolateral plasma membrane // inferred from direct assay; 0070062 // extracellular exosome // inferred from direct assay	0004601 // peroxidase activity // inferred from electronic annotation; 0016491 // oxidoreductase activity // inferred from electronic annotation; 0020037 // heme binding // inferred from electronic annotation; 0036393 // thiocyanate peroxidase activity // inferred from direct assay; 0046872 // metal ion binding // inferred from electronic annotation
11715164_s_at	1.77	4.71	-7.69	0.0265	0.4312	IGLL3P	immunoglobulin lambda-like polypeptide 3, pseudogene
11717582_a_at	6.13	9.07	-7.68	0.0003	0.3792	RGCC	regulator of cell cycle	0001100 // negative regulation of exit from mitosis // inferred from direct assay; 0001937 // negative regulation of endothelial cell proliferation // inferred from direct assay; 0003331 // positive regulation of extracellular matrix constituent secretion // inferred from direct assay; 0006956 // complement activation // inferred from mutant phenotype; 0007049 // cell cycle // inferred from elect…	0005634 // nucleus // inferred from direct assay; 0005737 // cytoplasm // inferred from direct assay; 0005813 // centrosome // inferred from direct assay; 0005815 // microtubule organizing center // inferred from electronic annotation; 0005856 // cytoskeleton // inferred from electronic annotation	0005515 // protein binding // inferred from physical interaction; 0019901 // protein kinase binding // inferred from physical interaction; 0019901 // protein kinase binding // inferred from sequence or structural similarity; 0030295 // protein kinase activator activity // inferred from direct assay; 0070412 // R-SMAD binding // inferred from physical interaction
11758231_x_at	6.74	9.67	-7.65	0.0184	0.4225	HLA-DPA1	major histocompatibility complex, class II, DP alpha 1	0002376 // immune system process // inferred from electronic annotation; 0002504 // antigen processing and presentation of peptide or polysaccharide antigen via MHC class II // inferred from electronic annotation; 0006955 // immune response // non-traceable author statement; 0019221 // cytokine-mediated signaling pathway // traceable author statement; 0019882 // antigen processing and presentatio…	0000139 // Golgi membrane // traceable author statement; 0005764 // lysosome // inferred from electronic annotation; 0005765 // lysosomal membrane // traceable author statement; 0005768 // endosome // inferred from electronic annotation; 0005783 // endoplasmic reticulum // inferred from electronic annotation; 0005789 // endoplasmic reticulum membrane // inferred from electronic annotation; 000579…	0005515 // protein binding // inferred from electronic annotation; 0032395 // MHC class II receptor activity // non-traceable author statement; 0042605 // peptide antigen binding // inferred from direct assay
11736537_a_at	3.31	6.24	-7.65	0.0102	0.391	RHCE; RHD	Rh blood group, CcEe antigens; Rh blood group, D antigen	0015696 // ammonium transport // inferred from electronic annotation; 0072488 // ammonium transmembrane transport // inferred from electronic annotation	0005887 // integral component of plasma membrane // traceable author statement; 0016020 // membrane // inferred from electronic annotation; 0016021 // integral component of membrane // inferred from electronic annotation	0008519 // ammonium transmembrane transporter activity // inferred from electronic annotation
11717764_x_at	4.9	7.83	-7.63	0.0005	0.3792	MGLL	monoglyceride lipase	0006629 // lipid metabolic process // traceable author statement; 0006631 // fatty acid metabolic process // inferred from electronic annotation; 0006633 // fatty acid biosynthetic process // inferred from electronic annotation; 0006644 // phospholipid metabolic process // traceable author statement; 0006954 // inflammatory response // traceable author statement; 0007596 // blood coagulation // t…	0005654 // nucleoplasm // inferred from direct assay; 0005737 // cytoplasm // inferred from electronic annotation; 0005789 // endoplasmic reticulum membrane // traceable author statement; 0005829 // cytosol // inferred from sequence or structural similarity; 0005886 // plasma membrane // traceable author statement; 0016020 // membrane // not recorded; 0019898 // extrinsic component of membrane //…	0004622 // lysophospholipase activity // traceable author statement; 0008289 // lipid binding // inferred from electronic annotation; 0016787 // hydrolase activity // inferred from electronic annotation; 0042803 // protein homodimerization activity // inferred from physical interaction; 0047372 // acylglycerol lipase activity // inferred from direct assay; 0047372 // acylglycerol lipase activity …
11757290_s_at	3.23	6.16	-7.61	0.0202	0.4225	COL5A2	collagen, type V, alpha 2	0001501 // skeletal system development // inferred from electronic annotation; 0001503 // ossification // inferred from electronic annotation; 0007411 // axon guidance // traceable author statement; 0022617 // extracellular matrix disassembly // traceable author statement; 0030198 // extracellular matrix organization // traceable author statement; 0030199 // collagen fibril organization // inferr…	0005576 // extracellular region // traceable author statement; 0005578 // proteinaceous extracellular matrix // inferred from electronic annotation; 0005581 // collagen trimer // inferred from electronic annotation; 0005588 // collagen type V trimer // inferred from mutant phenotype; 0005788 // endoplasmic reticulum lumen // traceable author statement; 0031012 // extracellular matrix // non-trace…	0005201 // extracellular matrix structural constituent // inferred from electronic annotation; 0005515 // protein binding // inferred from electronic annotation; 0046332 // SMAD binding // inferred from electronic annotation; 0046872 // metal ion binding // inferred from electronic annotation
11733968_a_at	2.67	5.59	-7.58	0.0003	0.3792	ELF5	E74-like factor 5 (ets domain transcription factor)	0001712 // ectodermal cell fate commitment // inferred from electronic annotation; 0006351 // transcription, DNA-templated // inferred from electronic annotation; 0006355 // regulation of transcription, DNA-templated // inferred from electronic annotation; 0006357 // regulation of transcription from RNA polymerase II promoter // not recorded; 0006366 // transcription from RNA polymerase II promot…	0005634 // nucleus // inferred from electronic annotation; 0005737 // cytoplasm // inferred from electronic annotation	0000977 // RNA polymerase II regulatory region sequence-specific DNA binding // inferred from electronic annotation; 0000981 // RNA polymerase II transcription factor activity, sequence-specific DNA binding // not recorded; 0001228 // transcriptional activator activity, RNA polymerase II transcription regulatory region sequence-specific binding // inferred from electronic annotation; 0003677 // D…
11726113_a_at	3.51	6.43	-7.58	0.0552	0.4716	FAM46B	family with sequence similarity 46, member B			0005515 // protein binding // inferred from physical interaction
11737943_a_at	3.92	6.84	-7.57	0.0553	0.4717	SPP1	secreted phosphoprotein 1	0001503 // ossification // inferred from electronic annotation; 0001649 // osteoblast differentiation // inferred from electronic annotation; 0006954 // inflammatory response // inferred from electronic annotation; 0007155 // cell adhesion // inferred from electronic annotation; 0007566 // embryo implantation // traceable author statement; 0010033 // response to organic substance // inferred from…	0005576 // extracellular region // traceable author statement; 0005615 // extracellular space // inferred from direct assay; 0005737 // cytoplasm // inferred from electronic annotation; 0031988 // membrane-bounded vesicle // inferred from electronic annotation; 0042995 // cell projection // inferred from electronic annotation; 0045177 // apical part of cell // inferred from electronic annotation;…	0005125 // cytokine activity // inferred from electronic annotation; 0005515 // protein binding // inferred from physical interaction; 0050840 // extracellular matrix binding // inferred from electronic annotation
11732565_at	3.92	6.84	-7.56	0.0049	0.3838	SLC6A14	solute carrier family 6 (amino acid transporter), member 14	0003333 // amino acid transmembrane transport // traceable author statement; 0006520 // cellular amino acid metabolic process // traceable author statement; 0006810 // transport // traceable author statement; 0006811 // ion transport // traceable author statement; 0006836 // neurotransmitter transport // inferred from electronic annotation; 0006865 // amino acid transport // traceable author stat…	0005886 // plasma membrane // traceable author statement; 0005887 // integral component of plasma membrane // not recorded; 0016020 // membrane // inferred from electronic annotation; 0016021 // integral component of membrane // traceable author statement; 0031526 // brush border membrane // inferred from electronic annotation; 0031982 // vesicle // inferred from direct assay; 0070062 // extracel…	0005328 // neurotransmitter:sodium symporter activity // inferred from electronic annotation; 0015171 // amino acid transmembrane transporter activity // traceable author statement; 0015293 // symporter activity // inferred from electronic annotation
11746555_x_at	4.43	7.34	-7.55	0.0004	0.3792	SPARC	secreted protein, acidic, cysteine-rich (osteonectin)	0001503 // ossification // inferred from electronic annotation; 0001937 // negative regulation of endothelial cell proliferation // inferred from direct assay; 0002446 // neutrophil mediated immunity // inferred from electronic annotation; 0002576 // platelet degranulation // traceable author statement; 0006898 // receptor-mediated endocytosis // traceable author statement; 0007162 // negative re…	0005576 // extracellular region // non-traceable author statement; 0005576 // extracellular region // traceable author statement; 0005578 // proteinaceous extracellular matrix // inferred from electronic annotation; 0005604 // basement membrane // inferred from electronic annotation; 0005615 // extracellular space // inferred from electronic annotation; 0005622 // intracellular // inferred from e…	0000166 // nucleotide binding // inferred from electronic annotation; 0003774 // motor activity // inferred from electronic annotation; 0003779 // actin binding // inferred from electronic annotation; 0003779 // actin binding // non-traceable author statement; 0005509 // calcium ion binding // inferred from direct assay; 0005515 // protein binding // inferred from physical interaction; 0005516 //…
11739725_a_at	2.75	5.66	-7.53	0.0025	0.3792	TC2N	tandem C2 domains, nuclear	0006906 // vesicle fusion // not recorded; 0010468 // regulation of gene expression // inferred from mutant phenotype; 0016079 // synaptic vesicle exocytosis // not recorded; 0017158 // regulation of calcium ion-dependent exocytosis // not recorded; 0030193 // regulation of blood coagulation // inferred from mutant phenotype; 0048791 // calcium ion-dependent exocytosis of neurotransmitter // not …	0005634 // nucleus // inferred from electronic annotation; 0005886 // plasma membrane // not recorded	0005509 // calcium ion binding // not recorded; 0005515 // protein binding // inferred from electronic annotation; 0005544 // calcium-dependent phospholipid binding // not recorded; 0019905 // syntaxin binding // not recorded; 0030276 // clathrin binding // not recorded
11736423_a_at	2.56	5.46	-7.49	0.0033	0.3792	POSTN	periostin, osteoblast specific factor	0001501 // skeletal system development // traceable author statement; 0007155 // cell adhesion // inferred from direct assay; 0008593 // regulation of Notch signaling pathway // inferred from electronic annotation; 0009888 // tissue development // inferred from electronic annotation; 0030198 // extracellular matrix organization // not recorded	0005576 // extracellular region // inferred from electronic annotation; 0005578 // proteinaceous extracellular matrix // not recorded; 0005578 // proteinaceous extracellular matrix // inferred from sequence or structural similarity; 0005615 // extracellular space // not recorded; 0005794 // Golgi apparatus // inferred from electronic annotation; 0005802 // trans-Golgi network // inferred from dir…	0005515 // protein binding // inferred from physical interaction; 0008201 // heparin binding // inferred from sequence or structural similarity; 0050839 // cell adhesion molecule binding // not recorded
11743071_a_at	3.65	6.56	-7.49	0.0057	0.3897	LPAR6	lysophosphatidic acid receptor 6	0007165 // signal transduction // inferred from electronic annotation; 0007186 // G-protein coupled receptor signaling pathway // inferred from electronic annotation	0005886 // plasma membrane // inferred from direct assay; 0005886 // plasma membrane // traceable author statement; 0016020 // membrane // inferred from electronic annotation; 0016021 // integral component of membrane // inferred from electronic annotation	0004871 // signal transducer activity // inferred from electronic annotation; 0004930 // G-protein coupled receptor activity // inferred from electronic annotation
11719692_a_at	2.61	5.51	-7.44	0.0485	0.4647	RARRES3	retinoic acid receptor responder (tazarotene induced) 3	0006629 // lipid metabolic process // inferred from electronic annotation; 0006644 // phospholipid metabolic process // inferred from direct assay; 0008285 // negative regulation of cell proliferation // traceable author statement; 0016042 // lipid catabolic process // inferred from electronic annotation	0016020 // membrane // inferred from electronic annotation; 0016021 // integral component of membrane // inferred from electronic annotation	0004623 // phospholipase A2 activity // inferred from direct assay; 0005515 // protein binding // inferred from physical interaction; 0016787 // hydrolase activity // inferred from electronic annotation
11748253_a_at	3.68	6.57	-7.4	0.0005	0.3792	SLC5A1	solute carrier family 5 (sodium/glucose cotransporter), member 1	0001656 // metanephros development // inferred from electronic annotation; 0005975 // carbohydrate metabolic process // traceable author statement; 0006810 // transport // inferred from electronic annotation; 0006811 // ion transport // inferred from electronic annotation; 0006814 // sodium ion transport // inferred from electronic annotation; 0008643 // carbohydrate transport // inferred from el…	0005886 // plasma membrane // traceable author statement; 0005887 // integral component of plasma membrane // traceable author statement; 0005903 // brush border // inferred from electronic annotation; 0005911 // cell-cell junction // inferred from electronic annotation; 0016020 // membrane // inferred from electronic annotation; 0016021 // integral component of membrane // inferred from electron…	0005215 // transporter activity // inferred from electronic annotation; 0005355 // glucose transmembrane transporter activity // inferred from electronic annotation; 0005412 // glucose:sodium symporter activity // inferred from direct assay; 0005515 // protein binding // inferred from physical interaction; 0015293 // symporter activity // inferred from electronic annotation
11715490_s_at	4.44	7.33	-7.4	0.0068	0.3903	AMY1A; AMY1B; AMY1C; AMY2A; AMY2B; AMYP1	amylase, alpha 1A (salivary); amylase, alpha 1B (salivary); amylase, alpha 1C (salivary); amylase, alpha 2A (pancreatic); amylase, alpha 2B (pancreatic); amylase, alpha pseudogene 1	0000398 // mRNA splicing, via spliceosome // ---; 0000398 // mRNA splicing, via spliceosome // traceable author statement; 0005975 // carbohydrate metabolic process // inferred from electronic annotation; 0005975 // carbohydrate metabolic process // traceable author statement; 0006397 // mRNA processing // inferred from electronic annotation; 0007586 // digestion // traceable author statement; 00…	0005576 // extracellular region // traceable author statement; 0005615 // extracellular space // inferred from direct assay; 0005634 // nucleus // inferred from direct assay; 0005634 // nucleus // inferred from electronic annotation; 0005654 // nucleoplasm // inferred from direct assay; 0005654 // nucleoplasm // traceable author statement; 0005681 // spliceosomal complex // inferred from electron…	0000166 // nucleotide binding // inferred from electronic annotation; 0003676 // nucleic acid binding // inferred from electronic annotation; 0003723 // RNA binding // inferred from electronic annotation; 0003824 // catalytic activity // inferred from electronic annotation; 0004556 // alpha-amylase activity // inferred from electronic annotation; 0004556 // alpha-amylase activity // inferred from…
11753131_x_at	4.32	7.21	-7.4	0.0007	0.3792	TM4SF1	transmembrane 4 L six family member 1		0005887 // integral component of plasma membrane // inferred from direct assay; 0016020 // membrane // inferred from electronic annotation; 0016021 // integral component of membrane // inferred from electronic annotation
11752544_a_at	3.87	6.74	-7.33	0.0173	0.4184	GPNMB	glycoprotein (transmembrane) nmb	0001649 // osteoblast differentiation // inferred from electronic annotation; 0007155 // cell adhesion // inferred from electronic annotation; 0008285 // negative regulation of cell proliferation // traceable author statement; 0030282 // bone mineralization // inferred from electronic annotation; 0032720 // negative regulation of tumor necrosis factor production // inferred from electronic annota…	0005886 // plasma membrane // inferred from electronic annotation; 0005887 // integral component of plasma membrane // inferred from electronic annotation; 0016020 // membrane // inferred from electronic annotation; 0016021 // integral component of membrane // traceable author statement; 0016023 // cytoplasmic membrane-bounded vesicle // inferred from electronic annotation; 0042470 // melanosome …	0005178 // integrin binding // inferred from electronic annotation; 0008201 // heparin binding // inferred from electronic annotation
11721737_a_at	4.16	7.03	-7.3	0.0073	0.391	TNFRSF19	tumor necrosis factor receptor superfamily, member 19	0001942 // hair follicle development // inferred from electronic annotation; 0006915 // apoptotic process // non-traceable author statement; 0007254 // JNK cascade // non-traceable author statement; 0033209 // tumor necrosis factor-mediated signaling pathway // non-traceable author statement; 0043123 // positive regulation of I-kappaB kinase/NF-kappaB signaling // inferred from electronic annotat…	0005622 // intracellular // non-traceable author statement; 0016020 // membrane // inferred from electronic annotation; 0016021 // integral component of membrane // non-traceable author statement	0005031 // tumor necrosis factor-activated receptor activity // non-traceable author statement; 0005515 // protein binding // inferred from electronic annotation
11720447_s_at	2.9	5.76	-7.28	0.0026	0.3792	SOX9	SRY box 9	0000122 // negative regulation of transcription from RNA polymerase II promoter // inferred from electronic annotation; 0001501 // skeletal system development // inferred from mutant phenotype; 0001502 // cartilage condensation // inferred from sequence or structural similarity; 0001503 // ossification // inferred from electronic annotation; 0001658 // branching involved in ureteric bud morphogen…	0005634 // nucleus // inferred from direct assay; 0005654 // nucleoplasm // inferred from direct assay; 0005654 // nucleoplasm // traceable author statement; 0005667 // transcription factor complex // inferred from electronic annotation; 0043234 // protein complex // inferred from direct assay; 0044798 // nuclear transcription factor complex // inferred from electronic annotation	0000976 // transcription regulatory region sequence-specific DNA binding // inferred from electronic annotation; 0000981 // RNA polymerase II transcription factor activity, sequence-specific DNA binding // inferred from electronic annotation; 0001046 // core promoter sequence-specific DNA binding // inferred from direct assay; 0001077 // transcriptional activator activity, RNA polymerase II core …
11744572_a_at	3.56	6.41	-7.2	0.0179	0.4209	KLF5	Kruppel-like factor 5 (intestinal)	0000122 // negative regulation of transcription from RNA polymerase II promoter // inferred from electronic annotation; 0001525 // angiogenesis // inferred from electronic annotation; 0006351 // transcription, DNA-templated // inferred from electronic annotation; 0006355 // regulation of transcription, DNA-templated // inferred from electronic annotation; 0006357 // regulation of transcription fr…	0005634 // nucleus // inferred from electronic annotation; 0005654 // nucleoplasm // inferred from direct assay; 0005737 // cytoplasm // inferred from direct assay; 0005794 // Golgi apparatus // inferred from direct assay; 0005886 // plasma membrane // inferred from direct assay; 0043231 // intracellular membrane-bounded organelle // inferred from direct assay	0000978 // RNA polymerase II core promoter proximal region sequence-specific DNA binding // inferred from direct assay; 0001077 // transcriptional activator activity, RNA polymerase II core promoter proximal region sequence-specific binding // inferred from direct assay; 0003676 // nucleic acid binding // inferred from electronic annotation; 0003677 // DNA binding // inferred from electronic anno…
11727386_a_at	2.07	4.9	-7.11	0.0007	0.3792	NPY1R	neuropeptide Y receptor Y1	0003151 // outflow tract morphogenesis // inferred from mutant phenotype; 0006006 // glucose metabolic process // inferred from electronic annotation; 0007165 // signal transduction // inferred from electronic annotation; 0007166 // cell surface receptor signaling pathway // not recorded; 0007186 // G-protein coupled receptor signaling pathway // inferred from electronic annotation; 0007187 // G-…	0005829 // cytosol // inferred from electronic annotation; 0005886 // plasma membrane // traceable author statement; 0005887 // integral component of plasma membrane // traceable author statement; 0008021 // synaptic vesicle // inferred from electronic annotation; 0016020 // membrane // inferred from electronic annotation; 0016021 // integral component of membrane // inferred from electronic anno…	0001601 // peptide YY receptor activity // inferred from electronic annotation; 0001602 // pancreatic polypeptide receptor activity // not recorded; 0004871 // signal transducer activity // inferred from electronic annotation; 0004930 // G-protein coupled receptor activity // inferred from electronic annotation; 0004983 // neuropeptide Y receptor activity // traceable author statement; 0005515 //…
11731475_a_at	2.06	4.88	-7.06	0.1028	0.5304	SFRP4	secreted frizzled-related protein 4	0002092 // positive regulation of receptor internalization // inferred from direct assay; 0007275 // multicellular organismal development // inferred from electronic annotation; 0008285 // negative regulation of cell proliferation // inferred from mutant phenotype; 0009725 // response to hormone // non-traceable author statement; 0010628 // positive regulation of gene expression // inferred from …	0005576 // extracellular region // inferred from electronic annotation; 0005615 // extracellular space // inferred from direct assay; 0005634 // nucleus // inferred from direct assay; 0005737 // cytoplasm // inferred from direct assay; 0009986 // cell surface // inferred from direct assay; 0016021 // integral component of membrane // not recorded	0004930 // G-protein coupled receptor activity // not recorded; 0005515 // protein binding // inferred from physical interaction; 0017147 // Wnt-protein binding // not recorded; 0042813 // Wnt-activated receptor activity // not recorded
11748907_a_at	3.35	6.16	-7.05	0.0934	0.5207	RARRES3	retinoic acid receptor responder (tazarotene induced) 3	0006629 // lipid metabolic process // inferred from electronic annotation; 0006644 // phospholipid metabolic process // inferred from direct assay; 0008285 // negative regulation of cell proliferation // traceable author statement; 0016042 // lipid catabolic process // inferred from electronic annotation	0016020 // membrane // inferred from electronic annotation; 0016021 // integral component of membrane // inferred from electronic annotation	0004623 // phospholipase A2 activity // inferred from direct assay; 0005515 // protein binding // inferred from physical interaction; 0016787 // hydrolase activity // inferred from electronic annotation
11715583_s_at	7.31	10.12	-7.04	0.0205	0.4225	HLA-DPA1	major histocompatibility complex, class II, DP alpha 1	0002376 // immune system process // inferred from electronic annotation; 0002504 // antigen processing and presentation of peptide or polysaccharide antigen via MHC class II // inferred from electronic annotation; 0006955 // immune response // non-traceable author statement; 0019221 // cytokine-mediated signaling pathway // traceable author statement; 0019882 // antigen processing and presentatio…	0000139 // Golgi membrane // traceable author statement; 0005764 // lysosome // inferred from electronic annotation; 0005765 // lysosomal membrane // traceable author statement; 0005768 // endosome // inferred from electronic annotation; 0005783 // endoplasmic reticulum // inferred from electronic annotation; 0005789 // endoplasmic reticulum membrane // inferred from electronic annotation; 000579…	0005515 // protein binding // inferred from electronic annotation; 0032395 // MHC class II receptor activity // non-traceable author statement; 0042605 // peptide antigen binding // inferred from direct assay
11758194_s_at	3.59	6.4	-7.03	0.0008	0.3792	DPP4	dipeptidyl-peptidase 4	0001662 // behavioral fear response // inferred from electronic annotation; 0001666 // response to hypoxia // inferred from direct assay; 0006508 // proteolysis // inferred from electronic annotation; 0007155 // cell adhesion // inferred from electronic annotation; 0008284 // positive regulation of cell proliferation // inferred from direct assay; 0010716 // negative regulation of extracellular m…	0005576 // extracellular region // inferred from electronic annotation; 0005765 // lysosomal membrane // inferred from direct assay; 0005886 // plasma membrane // inferred from direct assay; 0005925 // focal adhesion // inferred from direct assay; 0009986 // cell surface // inferred from direct assay; 0016020 // membrane // inferred from direct assay; 0016021 // integral component of membrane // …	0001618 // virus receptor activity // inferred from direct assay; 0002020 // protease binding // inferred from physical interaction; 0004177 // aminopeptidase activity // inferred from electronic annotation; 0004252 // serine-type endopeptidase activity // inferred from electronic annotation; 0005102 // receptor binding // inferred from physical interaction; 0005515 // protein binding // inferred…
11725922_a_at	2.42	5.23	-7.01	0.0117	0.3987	CLIC6	chloride intracellular channel 6	0006749 // glutathione metabolic process // not recorded; 0006810 // transport // inferred from electronic annotation; 0006811 // ion transport // inferred from electronic annotation; 0006821 // chloride transport // inferred from electronic annotation; 0034765 // regulation of ion transmembrane transport // inferred from electronic annotation; 1902476 // chloride transmembrane transport // not r…	0005634 // nucleus // not recorded; 0005737 // cytoplasm // not recorded; 0005886 // plasma membrane // inferred from electronic annotation; 0016020 // membrane // inferred from electronic annotation; 0016021 // integral component of membrane // inferred from electronic annotation; 0034707 // chloride channel complex // inferred from electronic annotation; 0070062 // extracellular exosome // infe…	0004364 // glutathione transferase activity // not recorded; 0005244 // voltage-gated ion channel activity // inferred from electronic annotation; 0005254 // chloride channel activity // not recorded; 0005515 // protein binding // inferred from electronic annotation; 0008022 // protein C-terminus binding // inferred from electronic annotation; 0031749 // D2 dopamine receptor binding // inferred f…
11721454_a_at	2.28	5.08	-6.93	0.0246	0.4286	SERPINA1	serpin peptidase inhibitor, clade A (alpha-1 antiproteinase, antitrypsin), member 1	0001666 // response to hypoxia // inferred from electronic annotation; 0002576 // platelet degranulation // traceable author statement; 0006888 // ER to Golgi vesicle-mediated transport // traceable author statement; 0006953 // acute-phase response // inferred from electronic annotation; 0006954 // inflammatory response // inferred from electronic annotation; 0007596 // blood coagulation // trace…	0000139 // Golgi membrane // traceable author statement; 0005576 // extracellular region // non-traceable author statement; 0005576 // extracellular region // traceable author statement; 0005578 // proteinaceous extracellular matrix // inferred from electronic annotation; 0005615 // extracellular space // inferred from direct assay; 0005615 // extracellular space // inferred from mutant phenotype…	0001948 // glycoprotein binding // inferred from physical interaction; 0002020 // protease binding // inferred from physical interaction; 0004866 // endopeptidase inhibitor activity // inferred from electronic annotation; 0004867 // serine-type endopeptidase inhibitor activity // inferred from direct assay; 0004867 // serine-type endopeptidase inhibitor activity // non-traceable author statement;…
11737750_s_at	3.15	5.93	-6.9	0.0089	0.391	SGK1	serum/glucocorticoid regulated kinase 1	0001558 // regulation of cell growth // traceable author statement; 0006468 // protein phosphorylation // traceable author statement; 0006814 // sodium ion transport // traceable author statement; 0006883 // cellular sodium ion homeostasis // not recorded; 0006915 // apoptotic process // inferred from electronic annotation; 0006950 // response to stress // traceable author statement; 0006974 // c…	0005634 // nucleus // inferred from electronic annotation; 0005654 // nucleoplasm // inferred from direct assay; 0005737 // cytoplasm // inferred from direct assay; 0005739 // mitochondrion // inferred from electronic annotation; 0005783 // endoplasmic reticulum // inferred from electronic annotation; 0005789 // endoplasmic reticulum membrane // inferred from electronic annotation; 0005829 // cyt…	0000166 // nucleotide binding // inferred from electronic annotation; 0004672 // protein kinase activity // inferred from electronic annotation; 0004674 // protein serine/threonine kinase activity // inferred from electronic annotation; 0004712 // protein serine/threonine/tyrosine kinase activity // inferred from direct assay; 0005246 // calcium channel regulator activity // traceable author stat…
11726628_a_at	2.71	5.5	-6.89	0.006	0.3897	SEMA4A	sema domain, immunoglobulin domain (Ig), transmembrane domain (TM) and short cytoplasmic domain, (semaphorin) 4A	0001525 // angiogenesis // inferred from electronic annotation; 0001755 // neural crest cell migration // not recorded; 0002250 // adaptive immune response // inferred from electronic annotation; 0002292 // T cell differentiation involved in immune response // inferred from electronic annotation; 0002376 // immune system process // inferred from electronic annotation; 0007275 // multicellular org…	0005615 // extracellular space // not recorded; 0005886 // plasma membrane // not recorded; 0005886 // plasma membrane // traceable author statement; 0016020 // membrane // inferred from electronic annotation; 0016021 // integral component of membrane // inferred from electronic annotation	0005515 // protein binding // inferred from physical interaction; 0030215 // semaphorin receptor binding // not recorded; 0038191 // neuropilin binding // not recorded; 0045499 // chemorepellent activity // not recorded
11737268_s_at	2.18	4.96	-6.88	0.0125	0.4041	RHCE; RHD	Rh blood group, CcEe antigens; Rh blood group, D antigen	0015696 // ammonium transport // inferred from electronic annotation; 0072488 // ammonium transmembrane transport // inferred from electronic annotation	0005887 // integral component of plasma membrane // traceable author statement; 0016020 // membrane // inferred from electronic annotation; 0016021 // integral component of membrane // inferred from electronic annotation	0008519 // ammonium transmembrane transporter activity // inferred from electronic annotation
11754604_x_at	1.72	4.5	-6.87	0.0709	0.4931	SPP1	secreted phosphoprotein 1	0001503 // ossification // inferred from electronic annotation; 0001649 // osteoblast differentiation // inferred from electronic annotation; 0006954 // inflammatory response // inferred from electronic annotation; 0007155 // cell adhesion // inferred from electronic annotation; 0007566 // embryo implantation // traceable author statement; 0010033 // response to organic substance // inferred from…	0005576 // extracellular region // traceable author statement; 0005615 // extracellular space // inferred from direct assay; 0005737 // cytoplasm // inferred from electronic annotation; 0031988 // membrane-bounded vesicle // inferred from electronic annotation; 0042995 // cell projection // inferred from electronic annotation; 0045177 // apical part of cell // inferred from electronic annotation;…	0005125 // cytokine activity // inferred from electronic annotation; 0005515 // protein binding // inferred from physical interaction; 0050840 // extracellular matrix binding // inferred from electronic annotation
11750244_a_at	4.36	7.14	-6.85	0.0007	0.3792	MGLL	monoglyceride lipase	0006629 // lipid metabolic process // traceable author statement; 0006631 // fatty acid metabolic process // inferred from electronic annotation; 0006633 // fatty acid biosynthetic process // inferred from electronic annotation; 0006644 // phospholipid metabolic process // traceable author statement; 0006954 // inflammatory response // traceable author statement; 0007596 // blood coagulation // t…	0005654 // nucleoplasm // inferred from direct assay; 0005737 // cytoplasm // inferred from electronic annotation; 0005789 // endoplasmic reticulum membrane // traceable author statement; 0005829 // cytosol // inferred from sequence or structural similarity; 0005886 // plasma membrane // traceable author statement; 0016020 // membrane // not recorded; 0019898 // extrinsic component of membrane //…	0004622 // lysophospholipase activity // traceable author statement; 0008289 // lipid binding // inferred from electronic annotation; 0016787 // hydrolase activity // inferred from electronic annotation; 0042803 // protein homodimerization activity // inferred from physical interaction; 0047372 // acylglycerol lipase activity // inferred from direct assay; 0047372 // acylglycerol lipase activity …
11750456_s_at	2.54	5.32	-6.84	0.0507	0.468	RHCE; RHD	Rh blood group, CcEe antigens; Rh blood group, D antigen	0015696 // ammonium transport // inferred from electronic annotation; 0072488 // ammonium transmembrane transport // inferred from electronic annotation	0005887 // integral component of plasma membrane // traceable author statement; 0016020 // membrane // inferred from electronic annotation; 0016021 // integral component of membrane // inferred from electronic annotation	0008519 // ammonium transmembrane transporter activity // inferred from electronic annotation
11755239_a_at	3.92	6.69	-6.83	0.0052	0.3838	ELL2	elongation factor, RNA polymerase II, 2	0006351 // transcription, DNA-templated // inferred from electronic annotation; 0006355 // regulation of transcription, DNA-templated // inferred from electronic annotation; 0006368 // transcription elongation from RNA polymerase II promoter // inferred from electronic annotation; 0006414 // translational elongation // inferred from electronic annotation; 0042795 // snRNA transcription from RNA p…	0005634 // nucleus // inferred from electronic annotation; 0005654 // nucleoplasm // inferred from direct assay; 0005737 // cytoplasm // inferred from direct assay; 0005813 // centrosome // inferred from direct assay; 0008023 // transcription elongation factor complex // inferred from direct assay	0003746 // translation elongation factor activity // inferred from electronic annotation
11759320_at	3.24	6.01	-6.83	0.0203	0.4225	MPZL3	myelin protein zero-like 3	0007155 // cell adhesion // inferred from electronic annotation; 0030198 // extracellular matrix organization // inferred from electronic annotation; 0042633 // hair cycle // inferred from electronic annotation	0016020 // membrane // inferred from electronic annotation; 0016021 // integral component of membrane // inferred from electronic annotation	0005515 // protein binding // inferred from physical interaction
11723554_at	3.13	5.9	-6.82	0.0052	0.3838	F5	coagulation factor V (proaccelerin, labile factor)	0002576 // platelet degranulation // traceable author statement; 0006508 // proteolysis // inferred from electronic annotation; 0006888 // ER to Golgi vesicle-mediated transport // traceable author statement; 0007596 // blood coagulation // traceable author statement; 0007599 // hemostasis // inferred from electronic annotation; 0008015 // blood circulation // inferred from electronic annotation;…	0000139 // Golgi membrane // traceable author statement; 0005576 // extracellular region // non-traceable author statement; 0005576 // extracellular region // traceable author statement; 0005615 // extracellular space // inferred from electronic annotation; 0005783 // endoplasmic reticulum // inferred from electronic annotation; 0005788 // endoplasmic reticulum lumen // traceable author statement…	0004252 // serine-type endopeptidase activity // inferred from electronic annotation; 0005507 // copper ion binding // inferred from electronic annotation; 0005515 // protein binding // inferred from physical interaction; 0046872 // metal ion binding // inferred from electronic annotation
11749589_x_at	2.8	5.56	-6.81	0.0096	0.391	CTSS	cathepsin S	0002224 // toll-like receptor signaling pathway // traceable author statement; 0002250 // adaptive immune response // inferred from expression pattern; 0002474 // antigen processing and presentation of peptide antigen via MHC class I // traceable author statement; 0002480 // antigen processing and presentation of exogenous peptide antigen via MHC class I, TAP-independent // traceable author state…	0005576 // extracellular region // non-traceable author statement; 0005576 // extracellular region // traceable author statement; 0005615 // extracellular space // inferred from direct assay; 0005764 // lysosome // inferred from direct assay; 0016020 // membrane // inferred from electronic annotation; 0036021 // endolysosome lumen // traceable author statement; 0043202 // lysosomal lumen // trace…	0001968 // fibronectin binding // inferred from physical interaction; 0004197 // cysteine-type endopeptidase activity // inferred from direct assay; 0005518 // collagen binding // inferred from direct assay; 0008233 // peptidase activity // inferred from electronic annotation; 0008234 // cysteine-type peptidase activity // inferred from electronic annotation; 0016787 // hydrolase activity // infe…
11758417_s_at	7.12	9.88	-6.79	0.0422	0.4535	HLA-DPA1	major histocompatibility complex, class II, DP alpha 1	0002376 // immune system process // inferred from electronic annotation; 0002504 // antigen processing and presentation of peptide or polysaccharide antigen via MHC class II // inferred from electronic annotation; 0006955 // immune response // non-traceable author statement; 0019221 // cytokine-mediated signaling pathway // traceable author statement; 0019882 // antigen processing and presentatio…	0000139 // Golgi membrane // traceable author statement; 0005764 // lysosome // inferred from electronic annotation; 0005765 // lysosomal membrane // traceable author statement; 0005768 // endosome // inferred from electronic annotation; 0005783 // endoplasmic reticulum // inferred from electronic annotation; 0005789 // endoplasmic reticulum membrane // inferred from electronic annotation; 000579…	0005515 // protein binding // inferred from electronic annotation; 0032395 // MHC class II receptor activity // non-traceable author statement; 0042605 // peptide antigen binding // inferred from direct assay
11756766_x_at	5.59	8.36	-6.79	0.0523	0.4683	CD74	CD74 molecule, major histocompatibility complex, class II invariant chain	0000187 // activation of MAPK activity // inferred from electronic annotation; 0001516 // prostaglandin biosynthetic process // inferred from direct assay; 0001961 // positive regulation of cytokine-mediated signaling pathway // inferred from mutant phenotype; 0002250 // adaptive immune response // inferred from electronic annotation; 0002376 // immune system process // inferred from electronic a…	0000139 // Golgi membrane // traceable author statement; 0005622 // intracellular // traceable author statement; 0005764 // lysosome // inferred from electronic annotation; 0005765 // lysosomal membrane // traceable author statement; 0005768 // endosome // inferred from electronic annotation; 0005770 // late endosome // inferred from electronic annotation; 0005771 // multivesicular body // inferr…	0001540 // beta-amyloid binding // inferred from physical interaction; 0004896 // cytokine receptor activity // inferred from direct assay; 0005515 // protein binding // inferred from physical interaction; 0019955 // cytokine binding // inferred from physical interaction; 0023026 // MHC class II protein complex binding // inferred from direct assay; 0035718 // macrophage migration inhibitory fact…
11759828_s_at	3.6	6.36	-6.78	0.003	0.3792	SP100	SP100 nuclear antigen	0000122 // negative regulation of transcription from RNA polymerase II promoter // inferred from direct assay; 0000723 // telomere maintenance // inferred from mutant phenotype; 0006338 // chromatin remodeling // not recorded; 0006351 // transcription, DNA-templated // inferred from electronic annotation; 0006355 // regulation of transcription, DNA-templated // inferred from electronic annotation…	0000784 // nuclear chromosome, telomeric region // inferred from direct assay; 0005634 // nucleus // inferred from direct assay; 0005654 // nucleoplasm // traceable author statement; 0005730 // nucleolus // inferred from direct assay; 0005730 // nucleolus // inferred from mutant phenotype; 0005737 // cytoplasm // inferred from direct assay; 0016605 // PML body // inferred from direct assay; 00308…	0003677 // DNA binding // inferred from electronic annotation; 0003682 // chromatin binding // not recorded; 0003713 // transcription coactivator activity // inferred from direct assay; 0003714 // transcription corepressor activity // inferred from direct assay; 0005125 // cytokine activity // inferred from electronic annotation; 0005515 // protein binding // inferred from physical interaction; 0…
11736718_a_at	4.77	7.53	-6.78	0.0005	0.3792	NCALD	neurocalcin delta	0003073 // regulation of systemic arterial blood pressure // inferred from electronic annotation; 0007268 // synaptic transmission // traceable author statement; 0016192 // vesicle-mediated transport // non-traceable author statement; 0019722 // calcium-mediated signaling // inferred from electronic annotation	0005622 // intracellular // inferred from direct assay; 0005829 // cytosol // non-traceable author statement; 0005829 // cytosol // traceable author statement; 0030130 // clathrin coat of trans-Golgi network vesicle // non-traceable author statement; 0070062 // extracellular exosome // inferred from direct assay	0003779 // actin binding // inferred from direct assay; 0005509 // calcium ion binding // inferred from electronic annotation; 0005515 // protein binding // inferred from physical interaction; 0015631 // tubulin binding // inferred from direct assay; 0030276 // clathrin binding // inferred from direct assay; 0043014 // alpha-tubulin binding // inferred from electronic annotation; 0046872 // metal…
11739536_x_at	3.33	6.08	-6.74	0.0033	0.3792	FN1	fibronectin 1	0001525 // angiogenesis // inferred from electronic annotation; 0001932 // regulation of protein phosphorylation // inferred from direct assay; 0002576 // platelet degranulation // traceable author statement; 0006953 // acute-phase response // inferred from electronic annotation; 0007044 // cell-substrate junction assembly // inferred from electronic annotation; 0007155 // cell adhesion // non-tr…	0005576 // extracellular region // non-traceable author statement; 0005576 // extracellular region // traceable author statement; 0005577 // fibrinogen complex // inferred from direct assay; 0005578 // proteinaceous extracellular matrix // inferred from electronic annotation; 0005604 // basement membrane // inferred from electronic annotation; 0005605 // basal lamina // inferred from electronic a…	0002020 // protease binding // inferred from physical interaction; 0005178 // integrin binding // inferred from direct assay; 0005178 // integrin binding // inferred from mutant phenotype; 0005178 // integrin binding // inferred from physical interaction; 0005515 // protein binding // inferred from physical interaction; 0005518 // collagen binding // non-traceable author statement; 0008201 // hep…
11746689_a_at	5.15	7.89	-6.68	0.0019	0.3792	FAM46A	family with sequence similarity 46, member A	0010468 // regulation of gene expression // inferred from mutant phenotype; 0030193 // regulation of blood coagulation // inferred from mutant phenotype		0005515 // protein binding // inferred from physical interaction; 0044822 // poly(A) RNA binding // inferred from direct assay
11739505_a_at	4.12	6.85	-6.63	0.0052	0.3838	LMCD1	LIM and cysteine-rich domains 1	0000122 // negative regulation of transcription from RNA polymerase II promoter // inferred from electronic annotation; 0002230 // positive regulation of defense response to virus by host // inferred from mutant phenotype; 0006351 // transcription, DNA-templated // inferred from electronic annotation; 0006355 // regulation of transcription, DNA-templated // inferred from electronic annotation; 00…	0005615 // extracellular space // inferred from direct assay; 0005634 // nucleus // not recorded; 0005654 // nucleoplasm // traceable author statement; 0005737 // cytoplasm // inferred from electronic annotation; 0031012 // extracellular matrix // inferred from direct assay	0003714 // transcription corepressor activity // not recorded; 0003714 // transcription corepressor activity // inferred from sequence or structural similarity; 0005515 // protein binding // inferred from electronic annotation; 0008270 // zinc ion binding // inferred from electronic annotation; 0046872 // metal ion binding // inferred from electronic annotation
11716554_a_at	4.13	6.85	-6.58	0.0444	0.4571	HLA-DMA	major histocompatibility complex, class II, DM alpha	0002376 // immune system process // inferred from electronic annotation; 0002474 // antigen processing and presentation of peptide antigen via MHC class I // inferred from electronic annotation; 0002503 // peptide antigen assembly with MHC class II protein complex // inferred from direct assay; 0002504 // antigen processing and presentation of peptide or polysaccharide antigen via MHC class II //…	0005622 // intracellular // inferred from electronic annotation; 0005764 // lysosome // inferred from electronic annotation; 0005765 // lysosomal membrane // traceable author statement; 0005768 // endosome // inferred from electronic annotation; 0005770 // late endosome // inferred from electronic annotation; 0005771 // multivesicular body // inferred from electronic annotation; 0009986 // cell s…	0005515 // protein binding // inferred from electronic annotation; 0023026 // MHC class II protein complex binding // inferred from direct assay
11739401_a_at	3.25	5.97	-6.57	0.0604	0.4803	CD74	CD74 molecule, major histocompatibility complex, class II invariant chain	0000187 // activation of MAPK activity // inferred from electronic annotation; 0001516 // prostaglandin biosynthetic process // inferred from direct assay; 0001961 // positive regulation of cytokine-mediated signaling pathway // inferred from mutant phenotype; 0002066 // columnar/cuboidal epithelial cell development // inferred from sequence or structural similarity; 0002066 // columnar/cuboidal …	0000139 // Golgi membrane // traceable author statement; 0005622 // intracellular // traceable author statement; 0005737 // cytoplasm // inferred from electronic annotation; 0005764 // lysosome // inferred from electronic annotation; 0005765 // lysosomal membrane // traceable author statement; 0005768 // endosome // inferred from electronic annotation; 0005770 // late endosome // inferred from el…	0000166 // nucleotide binding // inferred from electronic annotation; 0001540 // beta-amyloid binding // inferred from physical interaction; 0004672 // protein kinase activity // inferred from electronic annotation; 0004713 // protein tyrosine kinase activity // inferred from direct assay; 0004713 // protein tyrosine kinase activity // inferred from electronic annotation; 0004714 // transmembrane…
11722503_at	2.96	5.67	-6.55	0.0073	0.391	ITGB8	integrin beta 8	0001573 // ganglioside metabolic process // inferred from electronic annotation; 0007155 // cell adhesion // traceable author statement; 0007160 // cell-matrix adhesion // inferred from mutant phenotype; 0007229 // integrin-mediated signaling pathway // inferred from electronic annotation; 0010628 // positive regulation of gene expression // inferred from mutant phenotype; 0010629 // negative reg…	0005886 // plasma membrane // traceable author statement; 0008305 // integrin complex // traceable author statement; 0009986 // cell surface // inferred from direct assay; 0016020 // membrane // inferred from electronic annotation; 0016021 // integral component of membrane // inferred from electronic annotation; 0034686 // integrin alphav-beta8 complex // inferred from direct assay; 0070062 // ex…	0004872 // receptor activity // inferred from electronic annotation; 0005102 // receptor binding // inferred from electronic annotation; 1990430 // extracellular matrix protein binding // inferred from direct assay
11724703_a_at	6.08	8.79	-6.55	0.0024	0.3792	ELF5	E74-like factor 5 (ets domain transcription factor)	0001712 // ectodermal cell fate commitment // inferred from electronic annotation; 0006351 // transcription, DNA-templated // inferred from electronic annotation; 0006355 // regulation of transcription, DNA-templated // inferred from electronic annotation; 0006357 // regulation of transcription from RNA polymerase II promoter // not recorded; 0006366 // transcription from RNA polymerase II promot…	0005634 // nucleus // inferred from electronic annotation; 0005737 // cytoplasm // inferred from electronic annotation	0000977 // RNA polymerase II regulatory region sequence-specific DNA binding // inferred from electronic annotation; 0000981 // RNA polymerase II transcription factor activity, sequence-specific DNA binding // not recorded; 0001228 // transcriptional activator activity, RNA polymerase II transcription regulatory region sequence-specific binding // inferred from electronic annotation; 0003677 // D…
11724909_a_at	4	6.71	-6.54	0.0075	0.391	TMPRSS2	transmembrane protease, serine 2	0006508 // proteolysis // inferred from direct assay; 0006898 // receptor-mediated endocytosis // inferred from electronic annotation; 0016540 // protein autoprocessing // inferred from mutant phenotype; 0046598 // positive regulation of viral entry into host cell // inferred from direct assay	0005576 // extracellular region // inferred from electronic annotation; 0005615 // extracellular space // not recorded; 0005886 // plasma membrane // inferred from direct assay; 0005887 // integral component of plasma membrane // traceable author statement; 0016020 // membrane // inferred from electronic annotation; 0016021 // integral component of membrane // inferred from electronic annotation;…	0004252 // serine-type endopeptidase activity // not recorded; 0005044 // scavenger receptor activity // inferred from electronic annotation; 0005515 // protein binding // inferred from physical interaction; 0008233 // peptidase activity // inferred from electronic annotation; 0008236 // serine-type peptidase activity // traceable author statement; 0016787 // hydrolase activity // inferred from e…
11715602_s_at	5.15	7.85	-6.54	0.0148	0.4126	SPARC	secreted protein, acidic, cysteine-rich (osteonectin)	0001503 // ossification // inferred from electronic annotation; 0001937 // negative regulation of endothelial cell proliferation // inferred from direct assay; 0002576 // platelet degranulation // traceable author statement; 0006898 // receptor-mediated endocytosis // traceable author statement; 0007165 // signal transduction // inferred from electronic annotation; 0007507 // heart development //…	0005576 // extracellular region // non-traceable author statement; 0005576 // extracellular region // traceable author statement; 0005578 // proteinaceous extracellular matrix // inferred from electronic annotation; 0005604 // basement membrane // inferred from electronic annotation; 0005615 // extracellular space // inferred from electronic annotation; 0005622 // intracellular // inferred from e…	0005509 // calcium ion binding // inferred from direct assay; 0005515 // protein binding // inferred from physical interaction; 0005518 // collagen binding // inferred from direct assay; 0046872 // metal ion binding // inferred from electronic annotation; 0050840 // extracellular matrix binding // inferred from electronic annotation
11753881_x_at	3	5.7	-6.5	0.0244	0.4286	FXYD2; FXYD6; FXYD6-FXYD2	FXYD domain containing ion transport regulator 2; FXYD domain containing ion transport regulator 6; FXYD6-FXYD2 readthrough	0001558 // regulation of cell growth // inferred from electronic annotation; 0006810 // transport // traceable author statement; 0006811 // ion transport // inferred from electronic annotation; 0006813 // potassium ion transport // inferred from electronic annotation; 0006814 // sodium ion transport // inferred from electronic annotation; 0010248 // establishment or maintenance of transmembrane e…	0005886 // plasma membrane // traceable author statement; 0005886 // plasma membrane // inferred from direct assay; 0005887 // integral component of plasma membrane // not recorded; 0005890 // sodium:potassium-exchanging ATPase complex // inferred from sequence or structural similarity; 0016020 // membrane // inferred from electronic annotation; 0016021 // integral component of membrane // inferr…	0005215 // transporter activity // traceable author statement; 0005216 // ion channel activity // inferred from electronic annotation; 0005391 // sodium:potassium-exchanging ATPase activity // inferred from electronic annotation; 0005515 // protein binding // inferred from physical interaction; 0017080 // sodium channel regulator activity // not recorded
11719247_at	3.84	6.54	-6.5	0.0034	0.3792	AIM1	absent in melanoma 1			0030246 // carbohydrate binding // inferred from electronic annotation
11745837_x_at	2.94	5.64	-6.49	0.0112	0.3975	FN1	fibronectin 1	0001525 // angiogenesis // inferred from electronic annotation; 0001932 // regulation of protein phosphorylation // inferred from direct assay; 0002576 // platelet degranulation // traceable author statement; 0006953 // acute-phase response // inferred from electronic annotation; 0007044 // cell-substrate junction assembly // inferred from electronic annotation; 0007155 // cell adhesion // non-tr…	0005576 // extracellular region // non-traceable author statement; 0005576 // extracellular region // traceable author statement; 0005577 // fibrinogen complex // inferred from direct assay; 0005578 // proteinaceous extracellular matrix // inferred from electronic annotation; 0005604 // basement membrane // inferred from electronic annotation; 0005605 // basal lamina // inferred from electronic a…	0002020 // protease binding // inferred from physical interaction; 0005178 // integrin binding // inferred from direct assay; 0005178 // integrin binding // inferred from mutant phenotype; 0005178 // integrin binding // inferred from physical interaction; 0005515 // protein binding // inferred from physical interaction; 0005518 // collagen binding // non-traceable author statement; 0008201 // hep…
11717763_a_at	4.47	7.16	-6.46	0.0012	0.3792	MGLL	monoglyceride lipase	0006629 // lipid metabolic process // traceable author statement; 0006631 // fatty acid metabolic process // inferred from electronic annotation; 0006633 // fatty acid biosynthetic process // inferred from electronic annotation; 0006644 // phospholipid metabolic process // traceable author statement; 0006954 // inflammatory response // traceable author statement; 0007596 // blood coagulation // t…	0005654 // nucleoplasm // inferred from direct assay; 0005737 // cytoplasm // inferred from electronic annotation; 0005789 // endoplasmic reticulum membrane // traceable author statement; 0005829 // cytosol // inferred from sequence or structural similarity; 0005886 // plasma membrane // traceable author statement; 0016020 // membrane // not recorded; 0019898 // extrinsic component of membrane //…	0004622 // lysophospholipase activity // traceable author statement; 0008289 // lipid binding // inferred from electronic annotation; 0016787 // hydrolase activity // inferred from electronic annotation; 0042803 // protein homodimerization activity // inferred from physical interaction; 0047372 // acylglycerol lipase activity // inferred from direct assay; 0047372 // acylglycerol lipase activity …
11758502_s_at	3.03	5.72	-6.45	0.0004	0.3792	EHF	ets homologous factor	0006351 // transcription, DNA-templated // inferred from electronic annotation; 0006355 // regulation of transcription, DNA-templated // inferred from electronic annotation; 0006366 // transcription from RNA polymerase II promoter // inferred from direct assay; 0007275 // multicellular organismal development // traceable author statement; 0008283 // cell proliferation // traceable author statemen…	0005634 // nucleus // inferred by curator; 0005654 // nucleoplasm // inferred from direct assay; 0005794 // Golgi apparatus // inferred from direct assay	0000978 // RNA polymerase II core promoter proximal region sequence-specific DNA binding // inferred from direct assay; 0001077 // transcriptional activator activity, RNA polymerase II core promoter proximal region sequence-specific binding // inferred from direct assay; 0003677 // DNA binding // inferred from direct assay; 0003677 // DNA binding // traceable author statement; 0003700 // transcri…
11727239_a_at	3.06	5.75	-6.45	0.002	0.3792	C4orf19	chromosome 4 open reading frame 19		0005654 // nucleoplasm // inferred from direct assay; 0030054 // cell junction // inferred from direct assay	0005515 // protein binding // inferred from physical interaction
11739535_s_at	4.7	7.39	-6.43	0.0053	0.3844	FN1	fibronectin 1	0001525 // angiogenesis // inferred from electronic annotation; 0001932 // regulation of protein phosphorylation // inferred from direct assay; 0002576 // platelet degranulation // traceable author statement; 0006953 // acute-phase response // inferred from electronic annotation; 0007044 // cell-substrate junction assembly // inferred from electronic annotation; 0007155 // cell adhesion // non-tr…	0005576 // extracellular region // non-traceable author statement; 0005576 // extracellular region // traceable author statement; 0005577 // fibrinogen complex // inferred from direct assay; 0005578 // proteinaceous extracellular matrix // inferred from electronic annotation; 0005604 // basement membrane // inferred from electronic annotation; 0005605 // basal lamina // inferred from electronic a…	0002020 // protease binding // inferred from physical interaction; 0005178 // integrin binding // inferred from direct assay; 0005178 // integrin binding // inferred from mutant phenotype; 0005178 // integrin binding // inferred from physical interaction; 0005515 // protein binding // inferred from physical interaction; 0005518 // collagen binding // non-traceable author statement; 0008201 // hep…
11757511_x_at	5.51	8.19	-6.42	0.0351	0.4413	HLA-DPA1	major histocompatibility complex, class II, DP alpha 1	0002376 // immune system process // inferred from electronic annotation; 0002504 // antigen processing and presentation of peptide or polysaccharide antigen via MHC class II // inferred from electronic annotation; 0006955 // immune response // non-traceable author statement; 0019221 // cytokine-mediated signaling pathway // traceable author statement; 0019882 // antigen processing and presentatio…	0000139 // Golgi membrane // traceable author statement; 0005764 // lysosome // inferred from electronic annotation; 0005765 // lysosomal membrane // traceable author statement; 0005768 // endosome // inferred from electronic annotation; 0005783 // endoplasmic reticulum // inferred from electronic annotation; 0005789 // endoplasmic reticulum membrane // inferred from electronic annotation; 000579…	0005515 // protein binding // inferred from electronic annotation; 0032395 // MHC class II receptor activity // non-traceable author statement; 0042605 // peptide antigen binding // inferred from direct assay
11738435_x_at	5.22	7.9	-6.39	0.0423	0.4539	CD74	CD74 molecule, major histocompatibility complex, class II invariant chain	0000187 // activation of MAPK activity // inferred from electronic annotation; 0001516 // prostaglandin biosynthetic process // inferred from direct assay; 0001961 // positive regulation of cytokine-mediated signaling pathway // inferred from mutant phenotype; 0002250 // adaptive immune response // inferred from electronic annotation; 0002376 // immune system process // inferred from electronic a…	0000139 // Golgi membrane // traceable author statement; 0005622 // intracellular // traceable author statement; 0005764 // lysosome // inferred from electronic annotation; 0005765 // lysosomal membrane // traceable author statement; 0005768 // endosome // inferred from electronic annotation; 0005770 // late endosome // inferred from electronic annotation; 0005771 // multivesicular body // inferr…	0001540 // beta-amyloid binding // inferred from physical interaction; 0004896 // cytokine receptor activity // inferred from direct assay; 0005515 // protein binding // inferred from physical interaction; 0019955 // cytokine binding // inferred from physical interaction; 0023026 // MHC class II protein complex binding // inferred from direct assay; 0035718 // macrophage migration inhibitory fact…
11749460_x_at	3.18	5.85	-6.39	0.0031	0.3792	FN1	fibronectin 1	0001525 // angiogenesis // inferred from electronic annotation; 0001932 // regulation of protein phosphorylation // inferred from direct assay; 0002576 // platelet degranulation // traceable author statement; 0006953 // acute-phase response // inferred from electronic annotation; 0007044 // cell-substrate junction assembly // inferred from electronic annotation; 0007155 // cell adhesion // non-tr…	0005576 // extracellular region // non-traceable author statement; 0005576 // extracellular region // traceable author statement; 0005577 // fibrinogen complex // inferred from direct assay; 0005578 // proteinaceous extracellular matrix // inferred from electronic annotation; 0005604 // basement membrane // inferred from electronic annotation; 0005605 // basal lamina // inferred from electronic a…	0002020 // protease binding // inferred from physical interaction; 0005178 // integrin binding // inferred from direct assay; 0005178 // integrin binding // inferred from mutant phenotype; 0005178 // integrin binding // inferred from physical interaction; 0005515 // protein binding // inferred from physical interaction; 0005518 // collagen binding // non-traceable author statement; 0008201 // hep…
11761960_x_at	2.67	5.35	-6.38	0.0305	0.4359	TRAC; TRAJ17; TRAV20; TRDV2	T-cell receptor alpha constant; T cell receptor alpha joining 17; T cell receptor alpha variable 20; T cell receptor delta variable 2	0006508 // proteolysis // inferred from electronic annotation; 0006515 // misfolded or incompletely synthesized protein catabolic process // inferred from mutant phenotype; 0006898 // receptor-mediated endocytosis // ---; 0006910 // phagocytosis, recognition // ---; 0006911 // phagocytosis, engulfment // ---; 0006955 // immune response // non-traceable author statement; 0006958 // complement acti…	0005654 // nucleoplasm // inferred from direct assay; 0005739 // mitochondrion // inferred from direct assay; 0005739 // mitochondrion // inferred from electronic annotation; 0005743 // mitochondrial inner membrane // inferred from direct assay; 0005743 // mitochondrial inner membrane // inferred from electronic annotation; 0005886 // plasma membrane // traceable author statement; 0009897 // exte…	0000166 // nucleotide binding // inferred from electronic annotation; 0003823 // antigen binding // ---; 0004176 // ATP-dependent peptidase activity // not recorded; 0004176 // ATP-dependent peptidase activity // ---; 0004222 // metalloendopeptidase activity // inferred from electronic annotation; 0005524 // ATP binding // inferred from electronic annotation; 0008233 // peptidase activity // infe…
11729639_at	4.31	6.98	-6.36	0.0017	0.3792	RAB25	RAB25, member RAS oncogene family	0003382 // epithelial cell morphogenesis // inferred from sequence or structural similarity; 0006810 // transport // inferred from electronic annotation; 0006886 // intracellular protein transport // not recorded; 0006887 // exocytosis // not recorded; 0006913 // nucleocytoplasmic transport // inferred from electronic annotation; 0007165 // signal transduction // inferred from electronic annotati…	0005622 // intracellular // inferred from electronic annotation; 0005886 // plasma membrane // inferred from electronic annotation; 0016020 // membrane // inferred from electronic annotation; 0016023 // cytoplasmic membrane-bounded vesicle // inferred from electronic annotation; 0031143 // pseudopodium // inferred from direct assay; 0031260 // pseudopodium membrane // inferred from electronic ann…	0000166 // nucleotide binding // inferred from electronic annotation; 0003924 // GTPase activity // not recorded; 0005515 // protein binding // inferred from physical interaction; 0005525 // GTP binding // inferred from electronic annotation; 0031489 // myosin V binding // inferred from physical interaction
11720007_a_at	2.96	5.62	-6.34	0.002	0.3792	STEAP4	STEAP family member 4	0006810 // transport // inferred from electronic annotation; 0006811 // ion transport // inferred from electronic annotation; 0015677 // copper ion import // not recorded; 0045444 // fat cell differentiation // inferred from sequence or structural similarity; 0055072 // iron ion homeostasis // inferred from electronic annotation; 0055114 // oxidation-reduction process // not recorded; 0097461 // …	0000139 // Golgi membrane // inferred from electronic annotation; 0005768 // endosome // inferred from electronic annotation; 0005794 // Golgi apparatus // inferred from electronic annotation; 0005886 // plasma membrane // inferred from sequence or structural similarity; 0005887 // integral component of plasma membrane // not recorded; 0016020 // membrane // inferred from electronic annotation; 0…	0008823 // cupric reductase activity // not recorded; 0016491 // oxidoreductase activity // inferred from electronic annotation; 0046872 // metal ion binding // inferred from electronic annotation; 0052851 // ferric-chelate reductase (NADPH) activity // not recorded
11721354_at	4.29	6.96	-6.33	0.0006	0.3792	GALNT3	polypeptide N-acetylgalactosaminyltransferase 3	0005975 // carbohydrate metabolic process // non-traceable author statement; 0006486 // protein glycosylation // inferred from electronic annotation; 0006493 // protein O-linked glycosylation // traceable author statement; 0008152 // metabolic process // inferred from electronic annotation; 0016266 // O-glycan processing // traceable author statement; 0018242 // protein O-linked glycosylation via…	0000139 // Golgi membrane // traceable author statement; 0005794 // Golgi apparatus // inferred from direct assay; 0016020 // membrane // traceable author statement; 0016021 // integral component of membrane // inferred from electronic annotation; 0032580 // Golgi cisterna membrane // inferred from electronic annotation; 0048471 // perinuclear region of cytoplasm // inferred from direct assay; 00…	0004653 // polypeptide N-acetylgalactosaminyltransferase activity // inferred from direct assay; 0005509 // calcium ion binding // inferred from direct assay; 0005515 // protein binding // inferred from physical interaction; 0016740 // transferase activity // inferred from electronic annotation; 0016757 // transferase activity, transferring glycosyl groups // inferred from electronic annotation; …
11726153_at	2.88	5.54	-6.31	0.0524	0.4683	POU2AF1	POU class 2 associating factor 1	0006351 // transcription, DNA-templated // inferred from electronic annotation; 0006355 // regulation of transcription, DNA-templated // inferred from electronic annotation; 0006366 // transcription from RNA polymerase II promoter // traceable author statement; 0006959 // humoral immune response // traceable author statement	0005634 // nucleus // inferred from electronic annotation	0003677 // DNA binding // inferred from electronic annotation; 0003712 // transcription cofactor activity // traceable author statement; 0003713 // transcription coactivator activity // traceable author statement; 0005515 // protein binding // inferred from physical interaction
11755382_x_at	5.71	8.36	-6.28	0.0397	0.4502	IGLL5; IGLV1-36; IGLV1-44; IGLV1-47	immunoglobulin lambda-like polypeptide 5; immunoglobulin lambda variable 1-36; immunoglobulin lambda variable 1-44; immunoglobulin lambda variable 1-47	0006855 // drug transmembrane transport // inferred from direct assay; 0006898 // receptor-mediated endocytosis // not recorded; 0006910 // phagocytosis, recognition // not recorded; 0006911 // phagocytosis, engulfment // not recorded; 0006955 // immune response // non-traceable author statement; 0006956 // complement activation // traceable author statement; 0006958 // complement activation, cla…	0005576 // extracellular region // traceable author statement; 0005615 // extracellular space // inferred from direct assay; 0005886 // plasma membrane // traceable author statement; 0009897 // external side of plasma membrane // not recorded; 0042571 // immunoglobulin complex, circulating // not recorded; 0070062 // extracellular exosome // inferred from direct assay; 0072562 // blood microparti…	0003823 // antigen binding // not recorded; 0005515 // protein binding // inferred from physical interaction; 0034987 // immunoglobulin receptor binding // not recorded
11741152_x_at	4.02	6.67	-6.28	0.0259	0.4312	PLAGL1	pleiomorphic adenoma gene-like 1	0006351 // transcription, DNA-templated // inferred from electronic annotation; 0006355 // regulation of transcription, DNA-templated // inferred from electronic annotation; 0006357 // regulation of transcription from RNA polymerase II promoter // inferred from electronic annotation; 0006366 // transcription from RNA polymerase II promoter // inferred from direct assay; 0006915 // apoptotic proce…	0005634 // nucleus // not recorded; 0005654 // nucleoplasm // inferred from direct assay; 0005794 // Golgi apparatus // inferred from direct assay; 0043231 // intracellular membrane-bounded organelle // inferred from direct assay	0000977 // RNA polymerase II regulatory region sequence-specific DNA binding // inferred from direct assay; 0000981 // RNA polymerase II transcription factor activity, sequence-specific DNA binding // not recorded; 0001228 // transcriptional activator activity, RNA polymerase II transcription regulatory region sequence-specific binding // inferred from direct assay; 0003676 // nucleic acid bindin…
11760799_x_at	2.34	4.98	-6.27	0.2203	0.6476	HLA-DPB1	major histocompatibility complex, class II, DP beta 1	0002376 // immune system process // inferred from electronic annotation; 0002504 // antigen processing and presentation of peptide or polysaccharide antigen via MHC class II // inferred from electronic annotation; 0006955 // immune response // inferred from electronic annotation; 0007165 // signal transduction // traceable author statement; 0019221 // cytokine-mediated signaling pathway // tracea…	0000139 // Golgi membrane // traceable author statement; 0005764 // lysosome // inferred from electronic annotation; 0005765 // lysosomal membrane // traceable author statement; 0005768 // endosome // inferred from electronic annotation; 0005783 // endoplasmic reticulum // inferred from electronic annotation; 0005789 // endoplasmic reticulum membrane // inferred from electronic annotation; 000579…	0005515 // protein binding // inferred from physical interaction; 0032395 // MHC class II receptor activity // traceable author statement; 0042605 // peptide antigen binding // inferred from direct assay
11747698_x_at	3.72	6.37	-6.26	0.1349	0.5704	TCF4	transcription factor 4	0000122 // negative regulation of transcription from RNA polymerase II promoter // inferred from electronic annotation; 0006351 // transcription, DNA-templated // inferred from electronic annotation; 0006352 // DNA-templated transcription, initiation // inferred from sequence or structural similarity; 0006355 // regulation of transcription, DNA-templated // inferred from electronic annotation; 00…	0005634 // nucleus // inferred from direct assay; 0005667 // transcription factor complex // not recorded; 0005667 // transcription factor complex // inferred from sequence or structural similarity	0000978 // RNA polymerase II core promoter proximal region sequence-specific DNA binding // not recorded; 0000978 // RNA polymerase II core promoter proximal region sequence-specific DNA binding // inferred from sequence or structural similarity; 0001011 // transcription factor activity, sequence-specific DNA binding, RNA polymerase recruiting // inferred from sequence or structural similarity; 0…
11732460_a_at	2.44	5.08	-6.23	0.029	0.4339	PLEKHS1	pleckstrin homology domain containing, family S member 1		0016020 // membrane // inferred from electronic annotation; 0016021 // integral component of membrane // inferred from electronic annotation	0005515 // protein binding // inferred from physical interaction
11722300_a_at	3.27	5.91	-6.23	0.0051	0.3838	ETS1	v-ets avian erythroblastosis virus E26 oncogene homolog 1	0001666 // response to hypoxia // inferred from electronic annotation; 0002376 // immune system process // inferred from electronic annotation; 0006351 // transcription, DNA-templated // inferred from electronic annotation; 0006355 // regulation of transcription, DNA-templated // inferred from electronic annotation; 0006357 // regulation of transcription from RNA polymerase II promoter // inferre…	0005634 // nucleus // inferred from direct assay; 0005634 // nucleus // inferred from mutant phenotype; 0005654 // nucleoplasm // inferred from direct assay; 0005654 // nucleoplasm // traceable author statement; 0005667 // transcription factor complex // inferred from electronic annotation; 0005737 // cytoplasm // inferred from electronic annotation; 0045171 // intercellular bridge // inferred fr…	0000981 // RNA polymerase II transcription factor activity, sequence-specific DNA binding // not recorded; 0003677 // DNA binding // inferred from sequence or structural similarity; 0003700 // transcription factor activity, sequence-specific DNA binding // inferred from direct assay; 0005515 // protein binding // inferred from physical interaction; 0008134 // transcription factor binding // non-t…
11723008_s_at	3.28	5.92	-6.22	0.0025	0.3792	CCPG1	cell cycle progression 1	0007049 // cell cycle // inferred from electronic annotation; 0008284 // positive regulation of cell proliferation // inferred from mutant phenotype; 0045787 // positive regulation of cell cycle // inferred from mutant phenotype; 0045944 // positive regulation of transcription from RNA polymerase II promoter // inferred from electronic annotation; 2001106 // regulation of Rho guanyl-nucleotide ex…	0016020 // membrane // inferred from electronic annotation; 0016021 // integral component of membrane // inferred from electronic annotation	0005515 // protein binding // inferred from physical interaction
11743352_s_at	3.3	5.94	-6.22	0.0113	0.3975	COBLL1	cordon-bleu WH2 repeat protein like 1	0007155 // cell adhesion // inferred from electronic annotation; 0030041 // actin filament polymerization // not recorded; 0051639 // actin filament network formation // not recorded	0005576 // extracellular region // inferred from electronic annotation; 0005578 // proteinaceous extracellular matrix // inferred from electronic annotation; 0005604 // basement membrane // inferred from electronic annotation; 0070062 // extracellular exosome // inferred from direct assay	0003779 // actin binding // inferred from electronic annotation; 0003785 // actin monomer binding // not recorded
11733698_s_at	3.28	5.91	-6.2	0.006	0.3897	SGK1	serum/glucocorticoid regulated kinase 1	0001558 // regulation of cell growth // traceable author statement; 0006468 // protein phosphorylation // traceable author statement; 0006814 // sodium ion transport // traceable author statement; 0006883 // cellular sodium ion homeostasis // not recorded; 0006915 // apoptotic process // inferred from electronic annotation; 0006950 // response to stress // traceable author statement; 0006974 // c…	0005634 // nucleus // inferred from electronic annotation; 0005654 // nucleoplasm // inferred from direct assay; 0005737 // cytoplasm // inferred from direct assay; 0005739 // mitochondrion // inferred from electronic annotation; 0005783 // endoplasmic reticulum // inferred from electronic annotation; 0005789 // endoplasmic reticulum membrane // inferred from electronic annotation; 0005829 // cyt…	0000166 // nucleotide binding // inferred from electronic annotation; 0004672 // protein kinase activity // inferred from electronic annotation; 0004674 // protein serine/threonine kinase activity // inferred from electronic annotation; 0004712 // protein serine/threonine/tyrosine kinase activity // inferred from direct assay; 0005246 // calcium channel regulator activity // traceable author stat…
11754354_s_at	5.36	7.99	-6.2	0.0087	0.391	PROM1	prominin 1	0010842 // retina layer formation // inferred from sequence or structural similarity; 0045494 // photoreceptor cell maintenance // inferred from mutant phenotype; 0060042 // retina morphogenesis in camera-type eye // inferred from mutant phenotype; 0060219 // camera-type eye photoreceptor cell differentiation // inferred from mutant phenotype; 0060219 // camera-type eye photoreceptor cell differe…	0001750 // photoreceptor outer segment // inferred from sequence or structural similarity; 0005615 // extracellular space // inferred from direct assay; 0005783 // endoplasmic reticulum // inferred from direct assay; 0005793 // endoplasmic reticulum-Golgi intermediate compartment // inferred from direct assay; 0005886 // plasma membrane // inferred from direct assay; 0005887 // integral component…	0005515 // protein binding // inferred from physical interaction; 0042805 // actinin binding // inferred from direct assay; 0045296 // cadherin binding // inferred from physical interaction
11723553_at	3.09	5.72	-6.2	0.0164	0.4154	F5	coagulation factor V (proaccelerin, labile factor)	0002576 // platelet degranulation // traceable author statement; 0006508 // proteolysis // inferred from electronic annotation; 0006888 // ER to Golgi vesicle-mediated transport // traceable author statement; 0007596 // blood coagulation // traceable author statement; 0007599 // hemostasis // inferred from electronic annotation; 0008015 // blood circulation // inferred from electronic annotation;…	0000139 // Golgi membrane // traceable author statement; 0005576 // extracellular region // non-traceable author statement; 0005576 // extracellular region // traceable author statement; 0005615 // extracellular space // inferred from electronic annotation; 0005783 // endoplasmic reticulum // inferred from electronic annotation; 0005788 // endoplasmic reticulum lumen // traceable author statement…	0004252 // serine-type endopeptidase activity // inferred from electronic annotation; 0005507 // copper ion binding // inferred from electronic annotation; 0005515 // protein binding // inferred from physical interaction; 0046872 // metal ion binding // inferred from electronic annotation
11758369_x_at	3.73	6.35	-6.17	0.0192	0.4225	HLA-DPB1	major histocompatibility complex, class II, DP beta 1	0002376 // immune system process // inferred from electronic annotation; 0002504 // antigen processing and presentation of peptide or polysaccharide antigen via MHC class II // inferred from electronic annotation; 0006955 // immune response // inferred from electronic annotation; 0007165 // signal transduction // traceable author statement; 0019221 // cytokine-mediated signaling pathway // tracea…	0000139 // Golgi membrane // traceable author statement; 0005764 // lysosome // inferred from electronic annotation; 0005765 // lysosomal membrane // traceable author statement; 0005768 // endosome // inferred from electronic annotation; 0005783 // endoplasmic reticulum // inferred from electronic annotation; 0005789 // endoplasmic reticulum membrane // inferred from electronic annotation; 000579…	0005515 // protein binding // inferred from physical interaction; 0005515 // protein binding // inferred from electronic annotation; 0032395 // MHC class II receptor activity // traceable author statement; 0042605 // peptide antigen binding // inferred from direct assay
11719902_a_at	3.93	6.54	-6.12	0.0029	0.3792	PHF11	PHD finger protein 11	0006351 // transcription, DNA-templated // inferred from electronic annotation; 0006355 // regulation of transcription, DNA-templated // inferred from electronic annotation	0005634 // nucleus // inferred from electronic annotation	0005515 // protein binding // inferred from electronic annotation; 0008270 // zinc ion binding // inferred from electronic annotation; 0046872 // metal ion binding // inferred from electronic annotation
11723691_at	3.1	5.71	-6.1	0.0026	0.3792	CD302; LY75-CD302	CD302 molecule; LY75-CD302 readthrough	0006897 // endocytosis // inferred from electronic annotation; 0006909 // phagocytosis // inferred from direct assay; 0006954 // inflammatory response // traceable author statement; 0006955 // immune response // traceable author statement	0005737 // cytoplasm // inferred from electronic annotation; 0005887 // integral component of plasma membrane // traceable author statement; 0005902 // microvillus // inferred from electronic annotation; 0005938 // cell cortex // inferred from direct assay; 0016020 // membrane // inferred from direct assay; 0016021 // integral component of membrane // inferred from electronic annotation; 0030175 …	0004872 // receptor activity // traceable author statement; 0005515 // protein binding // inferred from physical interaction; 0030246 // carbohydrate binding // inferred from electronic annotation
11753129_a_at	3.45	6.05	-6.07	0.0013	0.3792	TM4SF1	transmembrane 4 L six family member 1		0005887 // integral component of plasma membrane // inferred from direct assay; 0016020 // membrane // inferred from electronic annotation; 0016021 // integral component of membrane // inferred from electronic annotation
11726594_at	2.99	5.59	-6.07	0.0005	0.3792	CTSZ	cathepsin Z	0002003 // angiotensin maturation // traceable author statement; 0006508 // proteolysis // traceable author statement; 0006888 // ER to Golgi vesicle-mediated transport // traceable author statement; 0018279 // protein N-linked glycosylation via asparagine // traceable author statement; 0043687 // post-translational protein modification // traceable author statement; 0044267 // cellular protein m…	0000139 // Golgi membrane // traceable author statement; 0005615 // extracellular space // inferred from direct assay; 0005764 // lysosome // not recorded; 0005783 // endoplasmic reticulum // inferred from direct assay; 0005788 // endoplasmic reticulum lumen // traceable author statement; 0005886 // plasma membrane // traceable author statement; 0030134 // ER to Golgi transport vesicle // traceab…	0004197 // cysteine-type endopeptidase activity // not recorded; 0005515 // protein binding // inferred from physical interaction; 0008233 // peptidase activity // inferred from electronic annotation; 0008234 // cysteine-type peptidase activity // traceable author statement; 0016787 // hydrolase activity // inferred from electronic annotation
11739534_a_at	3.82	6.42	-6.06	0.0036	0.3792	FN1	fibronectin 1	0001525 // angiogenesis // inferred from electronic annotation; 0001932 // regulation of protein phosphorylation // inferred from direct assay; 0002576 // platelet degranulation // traceable author statement; 0006953 // acute-phase response // inferred from electronic annotation; 0007044 // cell-substrate junction assembly // inferred from electronic annotation; 0007155 // cell adhesion // non-tr…	0005576 // extracellular region // non-traceable author statement; 0005576 // extracellular region // traceable author statement; 0005577 // fibrinogen complex // inferred from direct assay; 0005578 // proteinaceous extracellular matrix // inferred from electronic annotation; 0005604 // basement membrane // inferred from electronic annotation; 0005605 // basal lamina // inferred from electronic a…	0002020 // protease binding // inferred from physical interaction; 0005178 // integrin binding // inferred from direct assay; 0005178 // integrin binding // inferred from mutant phenotype; 0005178 // integrin binding // inferred from physical interaction; 0005515 // protein binding // inferred from physical interaction; 0005518 // collagen binding // non-traceable author statement; 0008201 // hep…
11748618_a_at	2.1	4.69	-6.05	0.0567	0.4741	CCDC80	coiled-coil domain containing 80	0010811 // positive regulation of cell-substrate adhesion // inferred from electronic annotation; 0030198 // extracellular matrix organization // inferred from electronic annotation	0005576 // extracellular region // inferred from electronic annotation; 0005578 // proteinaceous extracellular matrix // inferred from electronic annotation; 0005604 // basement membrane // inferred from electronic annotation; 0005614 // interstitial matrix // inferred from electronic annotation; 0016020 // membrane // inferred from electronic annotation; 0016021 // integral component of membrane…	0001968 // fibronectin binding // inferred from electronic annotation; 0005539 // glycosaminoglycan binding // inferred from electronic annotation; 0008201 // heparin binding // inferred from electronic annotation
11726254_s_at	5.26	7.86	-6.04	0.038	0.4475	CD74	CD74 molecule, major histocompatibility complex, class II invariant chain	0000187 // activation of MAPK activity // inferred from electronic annotation; 0001516 // prostaglandin biosynthetic process // inferred from direct assay; 0001961 // positive regulation of cytokine-mediated signaling pathway // inferred from mutant phenotype; 0002250 // adaptive immune response // inferred from electronic annotation; 0002376 // immune system process // inferred from electronic a…	0000139 // Golgi membrane // traceable author statement; 0005622 // intracellular // traceable author statement; 0005764 // lysosome // inferred from electronic annotation; 0005765 // lysosomal membrane // traceable author statement; 0005768 // endosome // inferred from electronic annotation; 0005770 // late endosome // inferred from electronic annotation; 0005771 // multivesicular body // inferr…	0001540 // beta-amyloid binding // inferred from physical interaction; 0004896 // cytokine receptor activity // inferred from direct assay; 0005515 // protein binding // inferred from physical interaction; 0019955 // cytokine binding // inferred from physical interaction; 0023026 // MHC class II protein complex binding // inferred from direct assay; 0035718 // macrophage migration inhibitory fact…
11723685_a_at	5.56	8.15	-6.03	0.0014	0.3792	FAM46A	family with sequence similarity 46, member A	0010468 // regulation of gene expression // inferred from mutant phenotype; 0030193 // regulation of blood coagulation // inferred from mutant phenotype		0005515 // protein binding // inferred from physical interaction; 0044822 // poly(A) RNA binding // inferred from direct assay
11746554_a_at	4.59	7.17	-5.99	0.0005	0.3792	SPARC	secreted protein, acidic, cysteine-rich (osteonectin)	0001503 // ossification // inferred from electronic annotation; 0001937 // negative regulation of endothelial cell proliferation // inferred from direct assay; 0002446 // neutrophil mediated immunity // inferred from electronic annotation; 0002576 // platelet degranulation // traceable author statement; 0006898 // receptor-mediated endocytosis // traceable author statement; 0007162 // negative re…	0005576 // extracellular region // non-traceable author statement; 0005576 // extracellular region // traceable author statement; 0005578 // proteinaceous extracellular matrix // inferred from electronic annotation; 0005604 // basement membrane // inferred from electronic annotation; 0005615 // extracellular space // inferred from electronic annotation; 0005622 // intracellular // inferred from e…	0000166 // nucleotide binding // inferred from electronic annotation; 0003774 // motor activity // inferred from electronic annotation; 0003779 // actin binding // inferred from electronic annotation; 0003779 // actin binding // non-traceable author statement; 0005509 // calcium ion binding // inferred from direct assay; 0005515 // protein binding // inferred from physical interaction; 0005516 //…
11749140_a_at	3.31	5.89	-5.98	0.0009	0.3792	RCBTB2	regulator of chromosome condensation (RCC1) and BTB (POZ) domain containing protein 2	0043547 // positive regulation of GTPase activity // traceable author statement	0001669 // acrosomal vesicle // inferred from electronic annotation	0005087 // Ran guanyl-nucleotide exchange factor activity // traceable author statement; 0005515 // protein binding // inferred from physical interaction
11726255_x_at	5.25	7.83	-5.98	0.0538	0.4702	CD74	CD74 molecule, major histocompatibility complex, class II invariant chain	0000187 // activation of MAPK activity // inferred from electronic annotation; 0001516 // prostaglandin biosynthetic process // inferred from direct assay; 0001961 // positive regulation of cytokine-mediated signaling pathway // inferred from mutant phenotype; 0002250 // adaptive immune response // inferred from electronic annotation; 0002376 // immune system process // inferred from electronic a…	0000139 // Golgi membrane // traceable author statement; 0005622 // intracellular // traceable author statement; 0005764 // lysosome // inferred from electronic annotation; 0005765 // lysosomal membrane // traceable author statement; 0005768 // endosome // inferred from electronic annotation; 0005770 // late endosome // inferred from electronic annotation; 0005771 // multivesicular body // inferr…	0001540 // beta-amyloid binding // inferred from physical interaction; 0004896 // cytokine receptor activity // inferred from direct assay; 0005515 // protein binding // inferred from physical interaction; 0019955 // cytokine binding // inferred from physical interaction; 0023026 // MHC class II protein complex binding // inferred from direct assay; 0035718 // macrophage migration inhibitory fact…
11721212_a_at	4.94	7.51	-5.97	0.0414	0.4526	THBS4	thrombospondin 4	0001938 // positive regulation of endothelial cell proliferation // inferred from direct assay; 0006986 // response to unfolded protein // inferred from electronic annotation; 0007155 // cell adhesion // inferred from electronic annotation; 0016525 // negative regulation of angiogenesis // inferred from expression pattern; 0034103 // regulation of tissue remodeling // inferred from sequence or st…	0005576 // extracellular region // traceable author statement; 0005578 // proteinaceous extracellular matrix // inferred from electronic annotation; 0005604 // basement membrane // inferred from direct assay; 0005615 // extracellular space // inferred from direct assay; 0005783 // endoplasmic reticulum // inferred from sequence or structural similarity; 0016529 // sarcoplasmic reticulum // inferr…	0005178 // integrin binding // inferred from direct assay; 0005509 // calcium ion binding // inferred from direct assay; 0005515 // protein binding // inferred from physical interaction; 0008083 // growth factor activity // inferred from electronic annotation; 0008201 // heparin binding // inferred from direct assay
11717930_x_at	4.5	7.08	-5.97	0.0009	0.3792	FOLR1	folate receptor 1 (adult)	0001947 // heart looping // inferred from sequence or structural similarity; 0003147 // neural crest cell migration involved in heart formation // inferred from sequence or structural similarity; 0003253 // cardiac neural crest cell migration involved in outflow tract morphogenesis // inferred from sequence or structural similarity; 0006810 // transport // inferred from electronic annotation; 000…	0000139 // Golgi membrane // traceable author statement; 0005576 // extracellular region // inferred from electronic annotation; 0005634 // nucleus // inferred from direct assay; 0005768 // endosome // inferred from electronic annotation; 0005789 // endoplasmic reticulum membrane // traceable author statement; 0005886 // plasma membrane // non-traceable author statement; 0005887 // integral compo…	0004872 // receptor activity // traceable author statement; 0005542 // folic acid binding // inferred from direct assay; 0005542 // folic acid binding // non-traceable author statement; 0008144 // drug binding // inferred from physical interaction; 0008517 // folic acid transporter activity // inferred from mutant phenotype; 0051870 // methotrexate binding // inferred from direct assay
11757425_s_at	2.36	4.94	-5.95	0.0711	0.4935	VCAM1	vascular cell adhesion molecule 1	0001666 // response to hypoxia // inferred from electronic annotation; 0002526 // acute inflammatory response // inferred from electronic annotation; 0002544 // chronic inflammatory response // inferred from electronic annotation; 0007155 // cell adhesion // inferred from direct assay; 0007157 // heterophilic cell-cell adhesion via plasma membrane cell adhesion molecules // inferred from direct a…	0002102 // podosome // inferred from direct assay; 0005615 // extracellular space // inferred from direct assay; 0005769 // early endosome // inferred from direct assay; 0005783 // endoplasmic reticulum // inferred from direct assay; 0005794 // Golgi apparatus // inferred from direct assay; 0005886 // plasma membrane // traceable author statement; 0005902 // microvillus // inferred from direct as…	0005178 // integrin binding // inferred from direct assay; 0005178 // integrin binding // inferred from mutant phenotype; 0005515 // protein binding // inferred from electronic annotation; 0008131 // primary amine oxidase activity // inferred from direct assay; 0050839 // cell adhesion molecule binding // inferred from direct assay; 0050839 // cell adhesion molecule binding // inferred from physi…
11732566_at	2.29	4.86	-5.93	0.0179	0.4209	SLC6A14	solute carrier family 6 (amino acid transporter), member 14	0003333 // amino acid transmembrane transport // traceable author statement; 0006520 // cellular amino acid metabolic process // traceable author statement; 0006810 // transport // traceable author statement; 0006811 // ion transport // traceable author statement; 0006836 // neurotransmitter transport // inferred from electronic annotation; 0006865 // amino acid transport // traceable author stat…	0005886 // plasma membrane // traceable author statement; 0005887 // integral component of plasma membrane // not recorded; 0016020 // membrane // inferred from electronic annotation; 0016021 // integral component of membrane // traceable author statement; 0031526 // brush border membrane // inferred from electronic annotation; 0031982 // vesicle // inferred from direct assay; 0070062 // extracel…	0005328 // neurotransmitter:sodium symporter activity // inferred from electronic annotation; 0015171 // amino acid transmembrane transporter activity // traceable author statement; 0015293 // symporter activity // inferred from electronic annotation
11736297_a_at	4.19	6.76	-5.92	0.0008	0.3792	SLC5A1	solute carrier family 5 (sodium/glucose cotransporter), member 1	0001656 // metanephros development // inferred from electronic annotation; 0005975 // carbohydrate metabolic process // traceable author statement; 0006810 // transport // inferred from electronic annotation; 0006811 // ion transport // inferred from electronic annotation; 0006814 // sodium ion transport // inferred from electronic annotation; 0008643 // carbohydrate transport // inferred from el…	0005886 // plasma membrane // traceable author statement; 0005887 // integral component of plasma membrane // traceable author statement; 0005903 // brush border // inferred from electronic annotation; 0005911 // cell-cell junction // inferred from electronic annotation; 0016020 // membrane // inferred from electronic annotation; 0016021 // integral component of membrane // inferred from electron…	0005215 // transporter activity // inferred from electronic annotation; 0005355 // glucose transmembrane transporter activity // inferred from electronic annotation; 0005412 // glucose:sodium symporter activity // inferred from direct assay; 0005515 // protein binding // inferred from physical interaction; 0015293 // symporter activity // inferred from electronic annotation
11731126_at	2.83	5.39	-5.92	0.0112	0.3975	GXYLT2	glucoside xylosyltransferase 2	0016266 // O-glycan processing // inferred from direct assay	0016020 // membrane // inferred from electronic annotation; 0016021 // integral component of membrane // inferred from electronic annotation	0016740 // transferase activity // inferred from electronic annotation; 0016757 // transferase activity, transferring glycosyl groups // inferred from electronic annotation; 0016763 // transferase activity, transferring pentosyl groups // inferred from electronic annotation; 0035252 // UDP-xylosyltransferase activity // inferred from direct assay
11742710_a_at	3.02	5.59	-5.92	0.0687	0.4908	SRGN	serglycin	0002576 // platelet degranulation // traceable author statement; 0006915 // apoptotic process // inferred from electronic annotation; 0007596 // blood coagulation // traceable author statement; 0008626 // granzyme-mediated apoptotic signaling pathway // inferred from direct assay; 0016485 // protein processing // inferred from sequence or structural similarity; 0030168 // platelet activation // t…	0000139 // Golgi membrane // inferred from electronic annotation; 0005576 // extracellular region // traceable author statement; 0005615 // extracellular space // inferred from direct assay; 0005794 // Golgi apparatus // inferred from direct assay; 0030141 // secretory granule // not recorded; 0031093 // platelet alpha granule lumen // traceable author statement; 0042588 // zymogen granule // inf…	0005515 // protein binding // inferred from physical interaction; 0005518 // collagen binding // inferred from electronic annotation
11716796_s_at	3.4	5.96	-5.91	0.0008	0.3792	IFI16	interferon, gamma-inducible protein 16	0000122 // negative regulation of transcription from RNA polymerase II promoter // inferred from direct assay; 0000122 // negative regulation of transcription from RNA polymerase II promoter // inferred from mutant phenotype; 0001819 // positive regulation of cytokine production // traceable author statement; 0002218 // activation of innate immune response // inferred from direct assay; 0002376 /…	0005634 // nucleus // inferred from direct assay; 0005654 // nucleoplasm // inferred from direct assay; 0005730 // nucleolus // inferred from direct assay; 0005737 // cytoplasm // inferred from direct assay; 0005829 // cytosol // traceable author statement; 0016020 // membrane // inferred from direct assay; 0016607 // nuclear speck // inferred from direct assay	0000978 // RNA polymerase II core promoter proximal region sequence-specific DNA binding // inferred from direct assay; 0001047 // core promoter binding // inferred from direct assay; 0001078 // transcriptional repressor activity, RNA polymerase II core promoter proximal region sequence-specific binding // inferred from direct assay; 0003677 // DNA binding // inferred from electronic annotation; …
11732085_a_at	3.99	6.55	-5.9	0.0006	0.3792	SLC13A2	solute carrier family 13 (sodium-dependent dicarboxylate transporter), member 2	0006810 // transport // traceable author statement; 0006811 // ion transport // inferred from electronic annotation; 0006814 // sodium ion transport // inferred from electronic annotation; 0006835 // dicarboxylic acid transport // traceable author statement; 0055085 // transmembrane transport // traceable author statement; 0098656 // anion transmembrane transport // not recorded	0005886 // plasma membrane // traceable author statement; 0005887 // integral component of plasma membrane // traceable author statement; 0016020 // membrane // traceable author statement; 0016021 // integral component of membrane // inferred from electronic annotation; 0070062 // extracellular exosome // inferred from direct assay	0005215 // transporter activity // inferred from electronic annotation; 0015293 // symporter activity // inferred from electronic annotation; 0015361 // low-affinity sodium:dicarboxylate symporter activity // traceable author statement
11723543_a_at	3.24	5.8	-5.89	0.0008	0.3792	ESRP1	epithelial splicing regulatory protein 1	0006397 // mRNA processing // inferred from electronic annotation; 0008380 // RNA splicing // inferred from electronic annotation; 0043484 // regulation of RNA splicing // inferred from direct assay	0005634 // nucleus // inferred from direct assay; 0005654 // nucleoplasm // inferred from direct assay	0000166 // nucleotide binding // inferred from electronic annotation; 0003676 // nucleic acid binding // inferred from electronic annotation; 0003723 // RNA binding // inferred from electronic annotation; 0003729 // mRNA binding // inferred from direct assay; 0005515 // protein binding // inferred from physical interaction
11755403_a_at	3.24	5.79	-5.88	0.0058	0.3897	CHST9	carbohydrate (N-acetylgalactosamine 4-0) sulfotransferase 9	0005975 // carbohydrate metabolic process // traceable author statement; 0006790 // sulfur compound metabolic process // inferred from direct assay; 0016051 // carbohydrate biosynthetic process // inferred from electronic annotation; 0030166 // proteoglycan biosynthetic process // inferred from sequence or structural similarity; 0030203 // glycosaminoglycan metabolic process // non-traceable auth…	0000139 // Golgi membrane // traceable author statement; 0005576 // extracellular region // inferred from electronic annotation; 0005794 // Golgi apparatus // inferred from electronic annotation; 0016020 // membrane // inferred from electronic annotation; 0016021 // integral component of membrane // non-traceable author statement	0001537 // N-acetylgalactosamine 4-O-sulfotransferase activity // inferred from direct assay; 0001537 // N-acetylgalactosamine 4-O-sulfotransferase activity // inferred from sequence or structural similarity; 0008146 // sulfotransferase activity // inferred from electronic annotation; 0016740 // transferase activity // inferred from electronic annotation
11729902_x_at	4.6	7.16	-5.86	0.0012	0.3792	AGFG2	ArfGAP with FG repeats 2	0043547 // positive regulation of GTPase activity // inferred from electronic annotation	0016020 // membrane // inferred from direct assay	0005096 // GTPase activator activity // inferred from electronic annotation; 0046872 // metal ion binding // inferred from electronic annotation
11722232_a_at	2.7	5.25	-5.83	0.0307	0.436	PCP4	Purkinje cell protein 4	0007417 // central nervous system development // traceable author statement	0005634 // nucleus // inferred from direct assay; 0005829 // cytosol // inferred from direct assay	0005515 // protein binding // inferred from physical interaction; 0005516 // calmodulin binding // inferred from electronic annotation
11743681_at	4.32	6.86	-5.81	0.0026	0.3792	S100A16	S100 calcium binding protein A16	0051592 // response to calcium ion // inferred from electronic annotation	0005634 // nucleus // inferred from electronic annotation; 0005730 // nucleolus // inferred from direct assay; 0005737 // cytoplasm // inferred from direct assay; 0005829 // cytosol // inferred from direct assay; 0005886 // plasma membrane // inferred from direct assay; 0070062 // extracellular exosome // inferred from direct assay	0005509 // calcium ion binding // inferred from direct assay; 0005515 // protein binding // inferred from physical interaction; 0042803 // protein homodimerization activity // inferred from physical interaction; 0044822 // poly(A) RNA binding // inferred from direct assay; 0046872 // metal ion binding // inferred from electronic annotation
11744484_s_at	7.38	9.92	-5.81	0.066	0.488	HLA-DRA	major histocompatibility complex, class II, DR alpha	0002376 // immune system process // inferred from electronic annotation; 0002503 // peptide antigen assembly with MHC class II protein complex // inferred from direct assay; 0002504 // antigen processing and presentation of peptide or polysaccharide antigen via MHC class II // inferred from direct assay; 0002506 // polysaccharide assembly with MHC class II protein complex // inferred from direct …	0000139 // Golgi membrane // traceable author statement; 0005764 // lysosome // inferred from direct assay; 0005765 // lysosomal membrane // inferred from direct assay; 0005765 // lysosomal membrane // traceable author statement; 0005768 // endosome // inferred from electronic annotation; 0005783 // endoplasmic reticulum // inferred from electronic annotation; 0005789 // endoplasmic reticulum mem…	0005515 // protein binding // inferred from electronic annotation; 0023026 // MHC class II protein complex binding // inferred from direct assay; 0032395 // MHC class II receptor activity // non-traceable author statement; 0042605 // peptide antigen binding // inferred from direct assay
11755996_s_at	3.42	5.96	-5.8	0.0039	0.3792	LTF	lactotransferrin	0001503 // ossification // inferred from electronic annotation; 0001817 // regulation of cytokine production // inferred from direct assay; 0001895 // retina homeostasis // inferred from expression pattern; 0002227 // innate immune response in mucosa // inferred from direct assay; 0002376 // immune system process // inferred from electronic annotation; 0006351 // transcription, DNA-templated // i…	0005576 // extracellular region // traceable author statement; 0005615 // extracellular space // inferred from direct assay; 0005634 // nucleus // inferred from direct assay; 0005737 // cytoplasm // inferred from mutant phenotype; 0009986 // cell surface // inferred from direct assay; 0030141 // secretory granule // inferred from direct assay; 0042581 // specific granule // inferred from direct a…	0003677 // DNA binding // inferred from electronic annotation; 0004252 // serine-type endopeptidase activity // inferred from electronic annotation; 0005506 // iron ion binding // inferred from direct assay; 0005515 // protein binding // inferred from physical interaction; 0008201 // heparin binding // inferred from direct assay; 0008233 // peptidase activity // inferred from electronic annotatio…
11734150_x_at	2.33	4.87	-5.8	0.02	0.4225	PLAGL1	pleiomorphic adenoma gene-like 1	0006351 // transcription, DNA-templated // inferred from electronic annotation; 0006355 // regulation of transcription, DNA-templated // inferred from electronic annotation; 0006357 // regulation of transcription from RNA polymerase II promoter // inferred from electronic annotation; 0006366 // transcription from RNA polymerase II promoter // inferred from direct assay; 0006915 // apoptotic proce…	0005634 // nucleus // not recorded; 0005654 // nucleoplasm // inferred from direct assay; 0005794 // Golgi apparatus // inferred from direct assay; 0043231 // intracellular membrane-bounded organelle // inferred from direct assay	0000977 // RNA polymerase II regulatory region sequence-specific DNA binding // inferred from direct assay; 0000981 // RNA polymerase II transcription factor activity, sequence-specific DNA binding // not recorded; 0001228 // transcriptional activator activity, RNA polymerase II transcription regulatory region sequence-specific binding // inferred from direct assay; 0003676 // nucleic acid bindin…
11724650_a_at	3.34	5.88	-5.79	0.0009	0.3792	MEIS2	Meis homeobox 2	0000122 // negative regulation of transcription from RNA polymerase II promoter // traceable author statement; 0001654 // eye development // inferred from electronic annotation; 0006351 // transcription, DNA-templated // inferred from electronic annotation; 0006355 // regulation of transcription, DNA-templated // inferred from electronic annotation; 0006366 // transcription from RNA polymerase II…	0005634 // nucleus // inferred from electronic annotation; 0005737 // cytoplasm // inferred from electronic annotation; 0048471 // perinuclear region of cytoplasm // inferred from electronic annotation	0000978 // RNA polymerase II core promoter proximal region sequence-specific DNA binding // inferred from direct assay; 0001077 // transcriptional activator activity, RNA polymerase II core promoter proximal region sequence-specific binding // inferred from direct assay; 0003677 // DNA binding // inferred from electronic annotation; 0003700 // transcription factor activity, sequence-specific DNA …
11754806_s_at	3.76	6.29	-5.77	0.0075	0.391	CADPS2	Ca++-dependent secretion activator 2	0006810 // transport // inferred from electronic annotation; 0006887 // exocytosis // inferred from electronic annotation; 0015031 // protein transport // inferred from electronic annotation	0005654 // nucleoplasm // inferred from direct assay; 0016020 // membrane // inferred from electronic annotation; 0030054 // cell junction // inferred from electronic annotation; 0030659 // cytoplasmic vesicle membrane // inferred from electronic annotation; 0031410 // cytoplasmic vesicle // inferred from electronic annotation; 0043231 // intracellular membrane-bounded organelle // inferred from …	0005515 // protein binding // inferred from electronic annotation; 0008289 // lipid binding // inferred from electronic annotation; 0046872 // metal ion binding // inferred from electronic annotation
11747785_s_at	3.54	6.07	-5.76	0.0266	0.4312	LCP1	lymphocyte cytosolic protein 1 (L-plastin)	0002286 // T cell activation involved in immune response // inferred from direct assay; 0010737 // protein kinase A signaling // inferred from mutant phenotype; 0016477 // cell migration // inferred from mutant phenotype; 0022617 // extracellular matrix disassembly // inferred from mutant phenotype; 0031100 // organ regeneration // inferred from electronic annotation; 0033157 // regulation of int…	0001725 // stress fiber // inferred from mutant phenotype; 0001726 // ruffle // inferred from mutant phenotype; 0001891 // phagocytic cup // inferred from electronic annotation; 0002102 // podosome // inferred from direct assay; 0005615 // extracellular space // inferred from direct assay; 0005737 // cytoplasm // inferred from direct assay; 0005737 // cytoplasm // non-traceable author statement; …	0003779 // actin binding // non-traceable author statement; 0005509 // calcium ion binding // non-traceable author statement; 0005515 // protein binding // inferred from electronic annotation; 0042802 // identical protein binding // inferred from electronic annotation; 0046872 // metal ion binding // inferred from electronic annotation; 0051015 // actin filament binding // inferred from mutant ph…
11717581_s_at	2.44	4.96	-5.76	0.0815	0.5048	CD52	CD52 molecule	0007204 // positive regulation of cytosolic calcium ion concentration // inferred from direct assay; 0045730 // respiratory burst // non-traceable author statement	0005829 // cytosol // inferred from direct assay; 0005886 // plasma membrane // inferred from electronic annotation; 0005887 // integral component of plasma membrane // traceable author statement; 0016020 // membrane // traceable author statement; 0016021 // integral component of membrane // inferred from electronic annotation; 0031225 // anchored component of membrane // inferred from electronic…
11736104_a_at	2.59	5.11	-5.75	0.0009	0.3792	ZNF750	zinc finger protein 750	0006351 // transcription, DNA-templated // inferred from electronic annotation; 0006355 // regulation of transcription, DNA-templated // inferred from electronic annotation; 0006366 // transcription from RNA polymerase II promoter // inferred from direct assay; 0008544 // epidermis development // inferred from mutant phenotype; 0009308 // amine metabolic process // inferred from electronic annota…	0005634 // nucleus // inferred from direct assay; 0005730 // nucleolus // inferred from direct assay; 0043231 // intracellular membrane-bounded organelle // inferred from direct assay	0001046 // core promoter sequence-specific DNA binding // inferred from direct assay; 0001077 // transcriptional activator activity, RNA polymerase II core promoter proximal region sequence-specific binding // inferred from direct assay; 0005507 // copper ion binding // inferred from electronic annotation; 0005515 // protein binding // inferred from physical interaction; 0008131 // primary amine …
11748069_a_at	2.92	5.45	-5.75	0.001	0.3792	PTH2R	parathyroid hormone 2 receptor	0007165 // signal transduction // inferred from electronic annotation; 0007166 // cell surface receptor signaling pathway // inferred from electronic annotation; 0007186 // G-protein coupled receptor signaling pathway // inferred from electronic annotation	0005886 // plasma membrane // traceable author statement; 0005887 // integral component of plasma membrane // traceable author statement; 0016020 // membrane // inferred from electronic annotation; 0016021 // integral component of membrane // inferred from electronic annotation	0004871 // signal transducer activity // inferred from electronic annotation; 0004888 // transmembrane signaling receptor activity // inferred from electronic annotation; 0004930 // G-protein coupled receptor activity // inferred from electronic annotation; 0004991 // parathyroid hormone receptor activity // traceable author statement; 0005515 // protein binding // inferred from physical interact…
11758637_x_at	4.59	7.11	-5.73	0.0055	0.3897	AMY1A; AMY1B; AMY1C	amylase, alpha 1A (salivary); amylase, alpha 1B (salivary); amylase, alpha 1C (salivary)	0005975 // carbohydrate metabolic process // inferred from electronic annotation; 0007586 // digestion // traceable author statement; 0008152 // metabolic process // inferred from electronic annotation	0005576 // extracellular region // inferred from electronic annotation; 0005615 // extracellular space // inferred from direct assay; 0070062 // extracellular exosome // inferred from direct assay	0003824 // catalytic activity // inferred from electronic annotation; 0004556 // alpha-amylase activity // inferred from electronic annotation; 0005515 // protein binding // inferred from physical interaction; 0016787 // hydrolase activity // inferred from electronic annotation; 0016798 // hydrolase activity, acting on glycosyl bonds // inferred from electronic annotation; 0043169 // cation bindi…
11747926_s_at	3.22	5.73	-5.72	0.0006	0.3792	IFI16	interferon, gamma-inducible protein 16	0000122 // negative regulation of transcription from RNA polymerase II promoter // inferred from direct assay; 0000122 // negative regulation of transcription from RNA polymerase II promoter // inferred from mutant phenotype; 0001819 // positive regulation of cytokine production // traceable author statement; 0002218 // activation of innate immune response // inferred from direct assay; 0002376 /…	0005634 // nucleus // inferred from direct assay; 0005654 // nucleoplasm // inferred from direct assay; 0005730 // nucleolus // inferred from direct assay; 0005737 // cytoplasm // inferred from direct assay; 0005829 // cytosol // traceable author statement; 0016020 // membrane // inferred from direct assay; 0016607 // nuclear speck // inferred from direct assay	0000978 // RNA polymerase II core promoter proximal region sequence-specific DNA binding // inferred from direct assay; 0001047 // core promoter binding // inferred from direct assay; 0001078 // transcriptional repressor activity, RNA polymerase II core promoter proximal region sequence-specific binding // inferred from direct assay; 0003677 // DNA binding // inferred from electronic annotation; …
11763253_x_at	5.18	7.69	-5.7	0.0319	0.4378	IGKV2-28; IGKV2D-28	immunoglobulin kappa variable 2-28; immunoglobulin kappa variable 2D-28	0001895 // retina homeostasis // inferred from expression pattern; 0006898 // receptor-mediated endocytosis // traceable author statement; 0006910 // phagocytosis, recognition // not recorded; 0006911 // phagocytosis, engulfment // not recorded; 0006955 // immune response // non-traceable author statement; 0006956 // complement activation // traceable author statement; 0006958 // complement activ…	0005576 // extracellular region // non-traceable author statement; 0005576 // extracellular region // traceable author statement; 0005615 // extracellular space // inferred from direct assay; 0005886 // plasma membrane // traceable author statement; 0009897 // external side of plasma membrane // not recorded; 0042571 // immunoglobulin complex, circulating // not recorded; 0070062 // extracellular…	0003823 // antigen binding // not recorded; 0003823 // antigen binding // non-traceable author statement; 0034987 // immunoglobulin receptor binding // not recorded
11755443_a_at	3.35	5.86	-5.7	0.0006	0.3792	MAOA	monoamine oxidase A	0006576 // cellular biogenic amine metabolic process // traceable author statement; 0006584 // catecholamine metabolic process // inferred from electronic annotation; 0006805 // xenobiotic metabolic process // traceable author statement; 0007268 // synaptic transmission // traceable author statement; 0007269 // neurotransmitter secretion // traceable author statement; 0042135 // neurotransmitter …	0005739 // mitochondrion // inferred from direct assay; 0005741 // mitochondrial outer membrane // traceable author statement; 0016020 // membrane // inferred from electronic annotation; 0016021 // integral component of membrane // inferred from electronic annotation	0005515 // protein binding // inferred from electronic annotation; 0008131 // primary amine oxidase activity // traceable author statement; 0016491 // oxidoreductase activity // inferred from electronic annotation; 0050660 // flavin adenine dinucleotide binding // inferred from electronic annotation; 0051378 // serotonin binding // inferred from electronic annotation
11742850_x_at	7.6	10.11	-5.69	0.0455	0.4588	HLA-DRA	major histocompatibility complex, class II, DR alpha	0002376 // immune system process // inferred from electronic annotation; 0002503 // peptide antigen assembly with MHC class II protein complex // inferred from direct assay; 0002504 // antigen processing and presentation of peptide or polysaccharide antigen via MHC class II // inferred from direct assay; 0002506 // polysaccharide assembly with MHC class II protein complex // inferred from direct …	0000139 // Golgi membrane // traceable author statement; 0005764 // lysosome // inferred from direct assay; 0005765 // lysosomal membrane // inferred from direct assay; 0005765 // lysosomal membrane // traceable author statement; 0005768 // endosome // inferred from electronic annotation; 0005783 // endoplasmic reticulum // inferred from electronic annotation; 0005789 // endoplasmic reticulum mem…	0005515 // protein binding // inferred from electronic annotation; 0023026 // MHC class II protein complex binding // inferred from direct assay; 0032395 // MHC class II receptor activity // non-traceable author statement; 0042605 // peptide antigen binding // inferred from direct assay
11721569_a_at	2.3	4.81	-5.67	0.0006	0.3792	ANG	angiogenin, ribonuclease, RNase A family, 5	0001525 // angiogenesis // inferred from direct assay; 0001525 // angiogenesis // inferred from mutant phenotype; 0001525 // angiogenesis // traceable author statement; 0001541 // ovarian follicle development // non-traceable author statement; 0001556 // oocyte maturation // non-traceable author statement; 0001666 // response to hypoxia // inferred from direct assay; 0001666 // response to hypoxi…	0005576 // extracellular region // traceable author statement; 0005578 // proteinaceous extracellular matrix // inferred from electronic annotation; 0005604 // basement membrane // inferred from electronic annotation; 0005605 // basal lamina // inferred from direct assay; 0005615 // extracellular space // inferred from direct assay; 0005634 // nucleus // inferred from direct assay; 0005730 // nuc…	0003676 // nucleic acid binding // inferred from electronic annotation; 0003677 // DNA binding // inferred by curator; 0003779 // actin binding // inferred from direct assay; 0004518 // nuclease activity // inferred from electronic annotation; 0004519 // endonuclease activity // traceable author statement; 0004522 // ribonuclease A activity // non-traceable author statement; 0004540 // ribonuclea…
11748762_x_at	2.44	4.94	-5.67	0.0099	0.391	KLF5	Kruppel-like factor 5 (intestinal)	0000122 // negative regulation of transcription from RNA polymerase II promoter // inferred from electronic annotation; 0001525 // angiogenesis // inferred from electronic annotation; 0006351 // transcription, DNA-templated // inferred from electronic annotation; 0006355 // regulation of transcription, DNA-templated // inferred from electronic annotation; 0006357 // regulation of transcription fr…	0005634 // nucleus // inferred from electronic annotation; 0005654 // nucleoplasm // inferred from direct assay; 0005737 // cytoplasm // inferred from direct assay; 0005794 // Golgi apparatus // inferred from direct assay; 0005886 // plasma membrane // inferred from direct assay; 0043231 // intracellular membrane-bounded organelle // inferred from direct assay	0000978 // RNA polymerase II core promoter proximal region sequence-specific DNA binding // inferred from direct assay; 0001077 // transcriptional activator activity, RNA polymerase II core promoter proximal region sequence-specific binding // inferred from direct assay; 0003676 // nucleic acid binding // inferred from electronic annotation; 0003677 // DNA binding // inferred from electronic anno…
11758862_x_at	2.98	5.48	-5.65	0.001	0.3792	PAIP2B	poly(A) binding protein interacting protein 2B	0006417 // regulation of translation // inferred from electronic annotation; 0045947 // negative regulation of translational initiation // inferred from direct assay	0005737 // cytoplasm // inferred by curator	0000900 // translation repressor activity, nucleic acid binding // inferred from direct assay; 0005515 // protein binding // inferred from physical interaction
11716842_a_at	2.83	5.33	-5.64	0.0813	0.5044	CD53	CD53 molecule	0007165 // signal transduction // non-traceable author statement; 0007166 // cell surface receptor signaling pathway // not recorded; 1901741 // positive regulation of myoblast fusion // inferred from sequence or structural similarity	0001772 // immunological synapse // inferred from direct assay; 0005886 // plasma membrane // inferred from sequence or structural similarity; 0005887 // integral component of plasma membrane // not recorded; 0005911 // cell-cell junction // inferred from sequence or structural similarity; 0009986 // cell surface // inferred from electronic annotation; 0016020 // membrane // inferred from electro…	0005515 // protein binding // inferred from physical interaction
11715915_a_at	4.16	6.65	-5.63	0.003	0.3792	CD44	CD44 molecule (Indian blood group)	0001658 // branching involved in ureteric bud morphogenesis // inferred from electronic annotation; 0002246 // wound healing involved in inflammatory response // inferred from electronic annotation; 0005975 // carbohydrate metabolic process // traceable author statement; 0007155 // cell adhesion // inferred from electronic annotation; 0007160 // cell-matrix adhesion // non-traceable author statem…	0005737 // cytoplasm // inferred from direct assay; 0005794 // Golgi apparatus // inferred from direct assay; 0005886 // plasma membrane // inferred from direct assay; 0005886 // plasma membrane // traceable author statement; 0005887 // integral component of plasma membrane // non-traceable author statement; 0005925 // focal adhesion // inferred from direct assay; 0009897 // external side of plas…	0004415 // hyalurononglucosaminidase activity // inferred from direct assay; 0004896 // cytokine receptor activity // inferred from direct assay; 0005515 // protein binding // inferred from physical interaction; 0005518 // collagen binding // non-traceable author statement; 0005540 // hyaluronic acid binding // inferred from direct assay; 0005540 // hyaluronic acid binding // non-traceable author…
11751791_a_at	2.66	5.15	-5.6	0.0552	0.4716	CCDC80	coiled-coil domain containing 80	0010811 // positive regulation of cell-substrate adhesion // inferred from electronic annotation; 0030198 // extracellular matrix organization // inferred from electronic annotation	0005576 // extracellular region // inferred from electronic annotation; 0005578 // proteinaceous extracellular matrix // inferred from electronic annotation; 0005604 // basement membrane // inferred from electronic annotation; 0005614 // interstitial matrix // inferred from electronic annotation; 0016020 // membrane // inferred from electronic annotation; 0016021 // integral component of membrane…	0001968 // fibronectin binding // inferred from electronic annotation; 0005539 // glycosaminoglycan binding // inferred from electronic annotation; 0008201 // heparin binding // inferred from electronic annotation
11717765_a_at	5.52	8	-5.6	0.0015	0.3792	MGLL	monoglyceride lipase	0006629 // lipid metabolic process // traceable author statement; 0006631 // fatty acid metabolic process // inferred from electronic annotation; 0006633 // fatty acid biosynthetic process // inferred from electronic annotation; 0006644 // phospholipid metabolic process // traceable author statement; 0006954 // inflammatory response // traceable author statement; 0007596 // blood coagulation // t…	0005654 // nucleoplasm // inferred from direct assay; 0005737 // cytoplasm // inferred from electronic annotation; 0005789 // endoplasmic reticulum membrane // traceable author statement; 0005829 // cytosol // inferred from sequence or structural similarity; 0005886 // plasma membrane // traceable author statement; 0016020 // membrane // not recorded; 0019898 // extrinsic component of membrane //…	0004622 // lysophospholipase activity // traceable author statement; 0008289 // lipid binding // inferred from electronic annotation; 0016787 // hydrolase activity // inferred from electronic annotation; 0042803 // protein homodimerization activity // inferred from physical interaction; 0047372 // acylglycerol lipase activity // inferred from direct assay; 0047372 // acylglycerol lipase activity …
11757532_s_at	5.02	7.51	-5.6	0.0008	0.3792	RBM47	RNA binding motif protein 47	0002244 // hematopoietic progenitor cell differentiation // inferred from electronic annotation	0005634 // nucleus // inferred from electronic annotation	0000166 // nucleotide binding // inferred from electronic annotation; 0003676 // nucleic acid binding // inferred from electronic annotation; 0003723 // RNA binding // inferred from electronic annotation; 0005515 // protein binding // inferred from physical interaction; 0044822 // poly(A) RNA binding // inferred from direct assay
11736113_at	3.26	5.75	-5.59	0.0006	0.3792	ARHGAP18	Rho GTPase activating protein 18	0007165 // signal transduction // inferred from electronic annotation; 0007264 // small GTPase mediated signal transduction // inferred from mutant phenotype; 0007264 // small GTPase mediated signal transduction // traceable author statement; 0008360 // regulation of cell shape // inferred from mutant phenotype; 0030833 // regulation of actin filament polymerization // inferred from mutant phenot…	0005737 // cytoplasm // inferred from mutant phenotype; 0005829 // cytosol // traceable author statement	0005096 // GTPase activator activity // inferred from mutant phenotype
11726903_at	2.49	4.97	-5.59	0.01	0.391	TRIL	TLR4 interactor with leucine-rich repeats	0002376 // immune system process // inferred from electronic annotation; 0002718 // regulation of cytokine production involved in immune response // inferred from direct assay; 0006954 // inflammatory response // inferred from electronic annotation; 0034142 // toll-like receptor 4 signaling pathway // inferred from direct assay; 0045087 // innate immune response // inferred from electronic annota…	0016020 // membrane // inferred from electronic annotation; 0016021 // integral component of membrane // inferred from electronic annotation; 0046696 // lipopolysaccharide receptor complex // inferred from direct assay	0001530 // lipopolysaccharide binding // inferred from direct assay; 0005515 // protein binding // inferred from electronic annotation
11750298_a_at	3.18	5.66	-5.58	0.0018	0.3792	LMCD1	LIM and cysteine-rich domains 1	0000122 // negative regulation of transcription from RNA polymerase II promoter // inferred from electronic annotation; 0002230 // positive regulation of defense response to virus by host // inferred from mutant phenotype; 0006351 // transcription, DNA-templated // inferred from electronic annotation; 0006355 // regulation of transcription, DNA-templated // inferred from electronic annotation; 00…	0005615 // extracellular space // inferred from direct assay; 0005634 // nucleus // not recorded; 0005654 // nucleoplasm // traceable author statement; 0005737 // cytoplasm // inferred from electronic annotation; 0031012 // extracellular matrix // inferred from direct assay	0003714 // transcription corepressor activity // not recorded; 0003714 // transcription corepressor activity // inferred from sequence or structural similarity; 0005515 // protein binding // inferred from electronic annotation; 0008270 // zinc ion binding // inferred from electronic annotation; 0046872 // metal ion binding // inferred from electronic annotation
11758031_s_at	3.1	5.58	-5.57	0.0153	0.4126	BHLHE41	basic helix-loop-helix family, member e41	0000122 // negative regulation of transcription from RNA polymerase II promoter // inferred from direct assay; 0006351 // transcription, DNA-templated // inferred from electronic annotation; 0006355 // regulation of transcription, DNA-templated // inferred from electronic annotation; 0006357 // regulation of transcription from RNA polymerase II promoter // inferred from electronic annotation; 000…	0005634 // nucleus // inferred from electronic annotation	0000978 // RNA polymerase II core promoter proximal region sequence-specific DNA binding // inferred from sequence or structural similarity; 0000981 // RNA polymerase II transcription factor activity, sequence-specific DNA binding // inferred from electronic annotation; 0001078 // transcriptional repressor activity, RNA polymerase II core promoter proximal region sequence-specific binding // infe…
11737269_x_at	2.55	5.03	-5.57	0.0007	0.3792	RHD	Rh blood group, D antigen	0015696 // ammonium transport // inferred from electronic annotation; 0072488 // ammonium transmembrane transport // inferred from electronic annotation	0005887 // integral component of plasma membrane // traceable author statement; 0016020 // membrane // inferred from electronic annotation; 0016021 // integral component of membrane // inferred from electronic annotation	0008519 // ammonium transmembrane transporter activity // inferred from electronic annotation
11721887_a_at	5.27	7.74	-5.55	0.0006	0.3792	CRYM	crystallin mu	0000122 // negative regulation of transcription from RNA polymerase II promoter // inferred from mutant phenotype; 0006554 // lysine catabolic process // traceable author statement; 0007605 // sensory perception of sound // inferred from mutant phenotype; 0034641 // cellular nitrogen compound metabolic process // traceable author statement; 0042403 // thyroid hormone metabolic process // inferred…	0005634 // nucleus // inferred from electronic annotation; 0005737 // cytoplasm // inferred from direct assay; 0005739 // mitochondrion // inferred from electronic annotation; 0005782 // peroxisomal matrix // traceable author statement; 0070062 // extracellular exosome // inferred from direct assay	0003714 // transcription corepressor activity // inferred from mutant phenotype; 0005515 // protein binding // inferred from physical interaction; 0016491 // oxidoreductase activity // inferred from electronic annotation; 0042562 // hormone binding // inferred from electronic annotation; 0042803 // protein homodimerization activity // inferred from direct assay; 0047127 // thiomorpholine-carboxyl…
11750186_a_at	2.18	4.64	-5.52	0.0006	0.3792	ALDH1A3	aldehyde dehydrogenase 1 family, member A3	0002072 // optic cup morphogenesis involved in camera-type eye development // inferred from electronic annotation; 0002138 // retinoic acid biosynthetic process // inferred from electronic annotation; 0007626 // locomotory behavior // inferred from electronic annotation; 0008152 // metabolic process // inferred from electronic annotation; 0021768 // nucleus accumbens development // inferred from …	0005737 // cytoplasm // inferred from direct assay; 0005829 // cytosol // traceable author statement; 0070062 // extracellular exosome // inferred from direct assay	0001758 // retinal dehydrogenase activity // not recorded; 0004029 // aldehyde dehydrogenase (NAD) activity // not recorded; 0004030 // aldehyde dehydrogenase [NAD(P)+] activity // inferred from direct assay; 0016491 // oxidoreductase activity // inferred from electronic annotation; 0016620 // oxidoreductase activity, acting on the aldehyde or oxo group of donors, NAD or NADP as acceptor // infer…
11724405_at	3.26	5.72	-5.51	0.0008	0.3792	KCTD14; NDUFC2-KCTD14	potassium channel tetramerization domain containing 14; NDUFC2-KCTD14 readthrough	0006120 // mitochondrial electron transport, NADH to ubiquinone // inferred from electronic annotation; 0022904 // respiratory electron transport chain // traceable author statement; 0044237 // cellular metabolic process // traceable author statement; 0044281 // small molecule metabolic process // traceable author statement; 0051260 // protein homooligomerization // inferred from electronic annot…	0005737 // cytoplasm // inferred from direct assay; 0005739 // mitochondrion // inferred from electronic annotation; 0005743 // mitochondrial inner membrane // inferred from electronic annotation; 0005747 // mitochondrial respiratory chain complex I // inferred from direct assay; 0005747 // mitochondrial respiratory chain complex I // non-traceable author statement; 0016020 // membrane // inferre…	0005515 // protein binding // inferred from physical interaction; 0008137 // NADH dehydrogenase (ubiquinone) activity // inferred from electronic annotation
11723194_x_at	5.43	7.89	-5.51	0.0388	0.449	HLA-DRB1; HLA-DRB3; HLA-DRB4; HLA-DRB5; LOC105369230	major histocompatibility complex, class II, DR beta 1; major histocompatibility complex, class II, DR beta 3; major histocompatibility complex, class II, DR beta 4; major histocompatibility complex, class II, DR beta 5; HLA class II histocompatibility antigen, DRB1-7 beta chain	0002376 // immune system process // inferred from electronic annotation; 0002381 // immunoglobulin production involved in immunoglobulin mediated immune response // inferred from direct assay; 0002381 // immunoglobulin production involved in immunoglobulin mediated immune response // inferred from sequence or structural similarity; 0002437 // inflammatory response to antigenic stimulus // inferre…	0000139 // Golgi membrane // traceable author statement; 0005615 // extracellular space // inferred from direct assay; 0005764 // lysosome // inferred from electronic annotation; 0005765 // lysosomal membrane // inferred from direct assay; 0005765 // lysosomal membrane // traceable author statement; 0005768 // endosome // inferred from electronic annotation; 0005783 // endoplasmic reticulum // in…	0001618 // virus receptor activity // inferred from electronic annotation; 0005515 // protein binding // inferred from physical interaction; 0023026 // MHC class II protein complex binding // inferred from direct assay; 0032395 // MHC class II receptor activity // non-traceable author statement; 0032395 // MHC class II receptor activity // traceable author statement; 0042605 // peptide antigen bi…
11715496_a_at	5.03	7.49	-5.5	0.0279	0.4312	CTSK	cathepsin K	0001957 // intramembranous ossification // inferred from electronic annotation; 0002224 // toll-like receptor signaling pathway // traceable author statement; 0006508 // proteolysis // traceable author statement; 0022617 // extracellular matrix disassembly // traceable author statement; 0030198 // extracellular matrix organization // traceable author statement; 0030574 // collagen catabolic proce…	0005576 // extracellular region // traceable author statement; 0005615 // extracellular space // inferred from direct assay; 0005737 // cytoplasm // inferred from electronic annotation; 0005764 // lysosome // not recorded; 0036021 // endolysosome lumen // traceable author statement	0001968 // fibronectin binding // inferred from physical interaction; 0004197 // cysteine-type endopeptidase activity // inferred from direct assay; 0005515 // protein binding // inferred from physical interaction; 0005518 // collagen binding // inferred from direct assay; 0008233 // peptidase activity // inferred from electronic annotation; 0008234 // cysteine-type peptidase activity // traceabl…
11716226_a_at	3.2	5.65	-5.48	0.0017	0.3792	LIMA1	LIM domain and actin binding 1	0030835 // negative regulation of actin filament depolymerization // inferred from direct assay; 0031529 // ruffle organization // inferred from direct assay; 0051017 // actin filament bundle assembly // inferred from direct assay	0001725 // stress fiber // inferred from direct assay; 0005737 // cytoplasm // inferred from direct assay; 0005856 // cytoskeleton // inferred from electronic annotation; 0005886 // plasma membrane // inferred from direct assay; 0005903 // brush border // inferred from electronic annotation; 0005925 // focal adhesion // inferred from direct assay; 0015629 // actin cytoskeleton // inferred from di…	0003779 // actin binding // inferred from electronic annotation; 0003785 // actin monomer binding // inferred from direct assay; 0005515 // protein binding // inferred from physical interaction; 0008270 // zinc ion binding // inferred from electronic annotation; 0046872 // metal ion binding // inferred from electronic annotation; 0051015 // actin filament binding // inferred from direct assay
11733800_a_at	5.28	7.73	-5.47	0.0013	0.3792	SLC31A2	solute carrier family 31 (copper transporter), member 2	0006810 // transport // inferred from electronic annotation; 0006811 // ion transport // inferred from electronic annotation; 0006825 // copper ion transport // traceable author statement; 0006878 // cellular copper ion homeostasis // inferred from electronic annotation; 0035434 // copper ion transmembrane transport // inferred from electronic annotation; 1902311 // regulation of copper ion trans…	0005770 // late endosome // inferred from electronic annotation; 0005887 // integral component of plasma membrane // traceable author statement; 0016020 // membrane // inferred from electronic annotation; 0016021 // integral component of membrane // inferred from electronic annotation; 0055037 // recycling endosome // inferred from electronic annotation	0005375 // copper ion transmembrane transporter activity // inferred from electronic annotation; 0005515 // protein binding // inferred from electronic annotation
11755730_x_at	2.66	5.1	-5.46	0.0699	0.4925	SPP1	secreted phosphoprotein 1	0001503 // ossification // inferred from electronic annotation; 0001649 // osteoblast differentiation // inferred from electronic annotation; 0006954 // inflammatory response // inferred from electronic annotation; 0007155 // cell adhesion // inferred from electronic annotation; 0007566 // embryo implantation // traceable author statement; 0010033 // response to organic substance // inferred from…	0005576 // extracellular region // traceable author statement; 0005615 // extracellular space // inferred from direct assay; 0005737 // cytoplasm // inferred from electronic annotation; 0031988 // membrane-bounded vesicle // inferred from electronic annotation; 0042995 // cell projection // inferred from electronic annotation; 0045177 // apical part of cell // inferred from electronic annotation;…	0005125 // cytokine activity // inferred from electronic annotation; 0005515 // protein binding // inferred from physical interaction; 0050840 // extracellular matrix binding // inferred from electronic annotation
11715931_s_at	3.33	5.78	-5.46	0.006	0.3897	SGK1	serum/glucocorticoid regulated kinase 1	0001558 // regulation of cell growth // traceable author statement; 0006468 // protein phosphorylation // traceable author statement; 0006814 // sodium ion transport // traceable author statement; 0006883 // cellular sodium ion homeostasis // not recorded; 0006915 // apoptotic process // inferred from electronic annotation; 0006950 // response to stress // traceable author statement; 0006974 // c…	0005634 // nucleus // inferred from electronic annotation; 0005654 // nucleoplasm // inferred from direct assay; 0005737 // cytoplasm // inferred from direct assay; 0005739 // mitochondrion // inferred from electronic annotation; 0005783 // endoplasmic reticulum // inferred from electronic annotation; 0005789 // endoplasmic reticulum membrane // inferred from electronic annotation; 0005829 // cyt…	0000166 // nucleotide binding // inferred from electronic annotation; 0004672 // protein kinase activity // inferred from electronic annotation; 0004674 // protein serine/threonine kinase activity // inferred from electronic annotation; 0004712 // protein serine/threonine/tyrosine kinase activity // inferred from direct assay; 0005246 // calcium channel regulator activity // traceable author stat…
11722146_s_at	2.91	5.35	-5.45	0.0006	0.3792	PAIP2B	poly(A) binding protein interacting protein 2B	0006417 // regulation of translation // inferred from electronic annotation; 0045947 // negative regulation of translational initiation // inferred from direct assay	0005737 // cytoplasm // inferred by curator	0000900 // translation repressor activity, nucleic acid binding // inferred from direct assay; 0005515 // protein binding // inferred from physical interaction
11725676_a_at	2.48	4.93	-5.45	0.0096	0.391	RORA	RAR-related orphan receptor A	0001525 // angiogenesis // inferred from mutant phenotype; 0006351 // transcription, DNA-templated // inferred from electronic annotation; 0006355 // regulation of transcription, DNA-templated // inferred from direct assay; 0006367 // transcription initiation from RNA polymerase II promoter // traceable author statement; 0006805 // xenobiotic metabolic process // inferred from sequence or structu…	0005634 // nucleus // inferred from direct assay; 0005654 // nucleoplasm // traceable author statement	0000977 // RNA polymerase II regulatory region sequence-specific DNA binding // inferred from direct assay; 0001046 // core promoter sequence-specific DNA binding // inferred from direct assay; 0001222 // transcription corepressor binding // inferred from physical interaction; 0001223 // transcription coactivator binding // inferred from physical interaction; 0003677 // DNA binding // inferred fr…
11724134_a_at	4.55	6.99	-5.43	0.0006	0.3792	SLC12A2	solute carrier family 12 (sodium/potassium/chloride transporter), member 2	0006810 // transport // traceable author statement; 0006811 // ion transport // traceable author statement; 0006813 // potassium ion transport // inferred from electronic annotation; 0006814 // sodium ion transport // inferred from electronic annotation; 0006821 // chloride transport // inferred from electronic annotation; 0006884 // cell volume homeostasis // not recorded; 0006972 // hyperosmoti…	0005886 // plasma membrane // traceable author statement; 0005887 // integral component of plasma membrane // traceable author statement; 0016020 // membrane // traceable author statement; 0016021 // integral component of membrane // inferred from electronic annotation; 0016323 // basolateral plasma membrane // inferred from electronic annotation; 0016324 // apical plasma membrane // not recorded…	0005215 // transporter activity // inferred from electronic annotation; 0005515 // protein binding // inferred from physical interaction; 0008511 // sodium:potassium:chloride symporter activity // traceable author statement; 0008519 // ammonium transmembrane transporter activity // inferred from direct assay; 0015081 // sodium ion transmembrane transporter activity // not recorded; 0015293 // sym…
11719444_s_at	1.84	4.28	-5.42	0.0256	0.4312	PTPRZ1	protein tyrosine phosphatase, receptor-type, Z polypeptide 1	0002244 // hematopoietic progenitor cell differentiation // inferred from electronic annotation; 0006470 // protein dephosphorylation // traceable author statement; 0007409 // axonogenesis // inferred from electronic annotation; 0007417 // central nervous system development // traceable author statement; 0007611 // learning or memory // inferred from sequence or structural similarity; 0016311 // …	0005576 // extracellular region // inferred from electronic annotation; 0005578 // proteinaceous extracellular matrix // inferred from electronic annotation; 0005886 // plasma membrane // inferred from electronic annotation; 0005887 // integral component of plasma membrane // traceable author statement; 0016020 // membrane // inferred from electronic annotation; 0016021 // integral component of m…	0004721 // phosphoprotein phosphatase activity // inferred from electronic annotation; 0004725 // protein tyrosine phosphatase activity // inferred from sequence or structural similarity; 0005001 // transmembrane receptor protein tyrosine phosphatase activity // traceable author statement; 0005515 // protein binding // inferred from physical interaction; 0016787 // hydrolase activity // inferred …
11763221_x_at	2.8	5.23	-5.4	0.0345	0.4404	IGLV8-61	immunoglobulin lambda variable 8-61
11739762_a_at	2.65	5.08	-5.37	0.0071	0.391	CLDN10	claudin 10	0006810 // transport // inferred from electronic annotation; 0006811 // ion transport // inferred from electronic annotation; 0007155 // cell adhesion // traceable author statement; 0016338 // calcium-independent cell-cell adhesion via plasma membrane cell-adhesion molecules // inferred from sequence or structural similarity	0005737 // cytoplasm // inferred from electronic annotation; 0005886 // plasma membrane // inferred from electronic annotation; 0005923 // bicellular tight junction // inferred from sequence or structural similarity; 0016020 // membrane // inferred from electronic annotation; 0016021 // integral component of membrane // inferred from electronic annotation; 0030054 // cell junction // inferred fro…	0005198 // structural molecule activity // inferred from electronic annotation; 0042802 // identical protein binding // inferred from sequence or structural similarity
11716063_at	2.6	5.02	-5.36	0.0374	0.4457	TNC	tenascin C	0001649 // osteoblast differentiation // inferred from direct assay; 0007155 // cell adhesion // inferred from electronic annotation; 0007162 // negative regulation of cell adhesion // inferred from electronic annotation; 0007528 // neuromuscular junction development // inferred from electronic annotation; 0008284 // positive regulation of cell proliferation // inferred from electronic annotation…	0005576 // extracellular region // traceable author statement; 0005578 // proteinaceous extracellular matrix // inferred from electronic annotation; 0005604 // basement membrane // inferred from electronic annotation; 0005614 // interstitial matrix // inferred from electronic annotation; 0005615 // extracellular space // inferred from direct assay; 0005925 // focal adhesion // inferred from direc…	0005515 // protein binding // inferred from electronic annotation; 0045545 // syndecan binding // inferred from direct assay
11723668_at	3.43	5.84	-5.33	0.0314	0.4374	SEMA3C	sema domain, immunoglobulin domain (Ig), short basic domain, secreted, (semaphorin) 3C	0001755 // neural crest cell migration // not recorded; 0001756 // somitogenesis // inferred from electronic annotation; 0001974 // blood vessel remodeling // inferred from electronic annotation; 0003151 // outflow tract morphogenesis // inferred from electronic annotation; 0003215 // cardiac right ventricle morphogenesis // inferred from electronic annotation; 0003350 // pulmonary myocardium dev…	0005576 // extracellular region // inferred from electronic annotation; 0005615 // extracellular space // not recorded; 0070062 // extracellular exosome // inferred from direct assay	0005515 // protein binding // inferred from electronic annotation; 0030215 // semaphorin receptor binding // not recorded; 0038191 // neuropilin binding // not recorded; 0045499 // chemorepellent activity // not recorded
11735786_at	3.5	5.92	-5.33	0.0132	0.4071	BARX2	BARX homeobox 2	0000122 // negative regulation of transcription from RNA polymerase II promoter // inferred from electronic annotation; 0001502 // cartilage condensation // not recorded; 0006351 // transcription, DNA-templated // inferred from electronic annotation; 0006355 // regulation of transcription, DNA-templated // inferred from electronic annotation; 0006366 // transcription from RNA polymerase II promot…	0005634 // nucleus // inferred from electronic annotation; 0005667 // transcription factor complex // inferred from electronic annotation; 0005730 // nucleolus // inferred from direct assay	0000977 // RNA polymerase II regulatory region sequence-specific DNA binding // inferred from mutant phenotype; 0001228 // transcriptional activator activity, RNA polymerase II transcription regulatory region sequence-specific binding // inferred from mutant phenotype; 0003677 // DNA binding // inferred from direct assay; 0003682 // chromatin binding // inferred from electronic annotation; 000370…
11758315_s_at	4.69	7.1	-5.31	0.0161	0.4154	PER2	period circadian clock 2	0000122 // negative regulation of transcription from RNA polymerase II promoter // inferred from sequence or structural similarity; 0002931 // response to ischemia // inferred from sequence or structural similarity; 0005978 // glycogen biosynthetic process // inferred from sequence or structural similarity; 0006094 // gluconeogenesis // inferred from sequence or structural similarity; 0006351 // …	0005634 // nucleus // inferred from direct assay; 0005634 // nucleus // inferred from sequence or structural similarity; 0005654 // nucleoplasm // inferred from direct assay; 0005730 // nucleolus // inferred from electronic annotation; 0005737 // cytoplasm // inferred from direct assay; 0048471 // perinuclear region of cytoplasm // inferred from electronic annotation	0000976 // transcription regulatory region sequence-specific DNA binding // inferred from sequence or structural similarity; 0000989 // transcription factor activity, transcription factor binding // inferred from sequence or structural similarity; 0001047 // core promoter binding // inferred from electronic annotation; 0001222 // transcription corepressor binding // inferred from electronic annot…
11759336_at	2.85	5.25	-5.3	0.0269	0.4312	TMEM200C	transmembrane protein 200C		0016020 // membrane // inferred from electronic annotation; 0016021 // integral component of membrane // inferred from electronic annotation
11759666_x_at	5.27	7.67	-5.28	0.0395	0.4502	HLA-DPB1	major histocompatibility complex, class II, DP beta 1	0002376 // immune system process // inferred from electronic annotation; 0002504 // antigen processing and presentation of peptide or polysaccharide antigen via MHC class II // inferred from electronic annotation; 0006955 // immune response // inferred from electronic annotation; 0007165 // signal transduction // traceable author statement; 0019221 // cytokine-mediated signaling pathway // tracea…	0000139 // Golgi membrane // traceable author statement; 0005764 // lysosome // inferred from electronic annotation; 0005765 // lysosomal membrane // traceable author statement; 0005768 // endosome // inferred from electronic annotation; 0005783 // endoplasmic reticulum // inferred from electronic annotation; 0005789 // endoplasmic reticulum membrane // inferred from electronic annotation; 000579…	0005515 // protein binding // inferred from electronic annotation; 0005515 // protein binding // inferred from physical interaction; 0032395 // MHC class II receptor activity // traceable author statement; 0042605 // peptide antigen binding // inferred from direct assay
11736745_a_at	4.61	7	-5.28	0.002	0.3792	ZBTB20	zinc finger and BTB domain containing 20	0000122 // negative regulation of transcription from RNA polymerase II promoter // inferred from electronic annotation; 0006351 // transcription, DNA-templated // inferred from electronic annotation; 0006355 // regulation of transcription, DNA-templated // inferred from electronic annotation; 0010629 // negative regulation of gene expression // inferred from electronic annotation; 0032728 // posi…	0005634 // nucleus // inferred from direct assay; 0005654 // nucleoplasm // inferred from direct assay	0001078 // transcriptional repressor activity, RNA polymerase II core promoter proximal region sequence-specific binding // inferred from electronic annotation; 0003676 // nucleic acid binding // inferred from electronic annotation; 0003677 // DNA binding // inferred from electronic annotation; 0005515 // protein binding // inferred from electronic annotation; 0046872 // metal ion binding // infe…
11728679_a_at	2.74	5.14	-5.27	0.014	0.4126	CD163	CD163 molecule	0006898 // receptor-mediated endocytosis // traceable author statement; 0006953 // acute-phase response // inferred from electronic annotation; 0006954 // inflammatory response // inferred from electronic annotation	0005576 // extracellular region // inferred from electronic annotation; 0005886 // plasma membrane // traceable author statement; 0005887 // integral component of plasma membrane // traceable author statement; 0016020 // membrane // inferred from electronic annotation; 0016021 // integral component of membrane // inferred from electronic annotation; 0030666 // endocytic vesicle membrane // tracea…	0005044 // scavenger receptor activity // non-traceable author statement; 0005515 // protein binding // inferred from physical interaction
11748750_a_at	2.55	4.94	-5.26	0.0246	0.4286	GPNMB	glycoprotein (transmembrane) nmb	0001649 // osteoblast differentiation // inferred from electronic annotation; 0007155 // cell adhesion // inferred from electronic annotation; 0008285 // negative regulation of cell proliferation // traceable author statement; 0030282 // bone mineralization // inferred from electronic annotation; 0032720 // negative regulation of tumor necrosis factor production // inferred from electronic annota…	0005886 // plasma membrane // inferred from electronic annotation; 0005887 // integral component of plasma membrane // inferred from electronic annotation; 0016020 // membrane // inferred from electronic annotation; 0016021 // integral component of membrane // traceable author statement; 0016023 // cytoplasmic membrane-bounded vesicle // inferred from electronic annotation; 0042470 // melanosome …	0005178 // integrin binding // inferred from electronic annotation; 0008201 // heparin binding // inferred from electronic annotation
11721305_a_at	5.56	7.95	-5.25	0.0381	0.448	PHLDA1	pleckstrin homology-like domain, family A, member 1	0006915 // apoptotic process // inferred from electronic annotation; 0021879 // forebrain neuron differentiation // inferred from electronic annotation; 0043065 // positive regulation of apoptotic process // inferred from electronic annotation; 0045210 // FasL biosynthetic process // inferred from electronic annotation	0005634 // nucleus // inferred from electronic annotation; 0005654 // nucleoplasm // inferred from direct assay; 0005730 // nucleolus // inferred from electronic annotation; 0005737 // cytoplasm // inferred from electronic annotation; 0005886 // plasma membrane // inferred from direct assay; 0016020 // membrane // inferred from electronic annotation; 0030659 // cytoplasmic vesicle membrane // inf…	0005515 // protein binding // inferred from physical interaction
11721917_a_at	3.98	6.38	-5.25	0.0007	0.3792	ANKRD37	ankyrin repeat domain 37		0005634 // nucleus // inferred from electronic annotation; 0005737 // cytoplasm // inferred from electronic annotation	0005515 // protein binding // inferred from electronic annotation
11763872_x_at	4.35	6.74	-5.24	0.0007	0.3792	SPARC	secreted protein, acidic, cysteine-rich (osteonectin)	0001503 // ossification // inferred from electronic annotation; 0001937 // negative regulation of endothelial cell proliferation // inferred from direct assay; 0002446 // neutrophil mediated immunity // inferred from electronic annotation; 0002576 // platelet degranulation // traceable author statement; 0006898 // receptor-mediated endocytosis // traceable author statement; 0007162 // negative re…	0005576 // extracellular region // non-traceable author statement; 0005576 // extracellular region // traceable author statement; 0005578 // proteinaceous extracellular matrix // inferred from electronic annotation; 0005604 // basement membrane // inferred from electronic annotation; 0005615 // extracellular space // inferred from electronic annotation; 0005622 // intracellular // inferred from e…	0000166 // nucleotide binding // inferred from electronic annotation; 0003774 // motor activity // inferred from electronic annotation; 0003779 // actin binding // inferred from electronic annotation; 0003779 // actin binding // non-traceable author statement; 0005509 // calcium ion binding // inferred from direct assay; 0005515 // protein binding // inferred from physical interaction; 0005516 //…
11716913_a_at	5.68	8.07	-5.22	0.005	0.3838	MTUS1	microtubule associated tumor suppressor 1	0010758 // regulation of macrophage chemotaxis // inferred from electronic annotation; 0071375 // cellular response to peptide hormone stimulus // inferred from electronic annotation	0005615 // extracellular space // inferred from direct assay; 0005634 // nucleus // inferred from electronic annotation; 0005737 // cytoplasm // inferred from electronic annotation; 0005739 // mitochondrion // inferred from electronic annotation; 0005794 // Golgi apparatus // inferred from electronic annotation; 0005815 // microtubule organizing center // inferred from electronic annotation; 0005…
11720678_a_at	4.86	7.23	-5.18	0.0067	0.3903	CREB3L1	cAMP responsive element binding protein 3-like 1	0001649 // osteoblast differentiation // inferred from sequence or structural similarity; 0006351 // transcription, DNA-templated // inferred from electronic annotation; 0006355 // regulation of transcription, DNA-templated // inferred from electronic annotation; 0006366 // transcription from RNA polymerase II promoter // inferred from sequence or structural similarity; 0006986 // response to unf…	0005634 // nucleus // inferred from sequence or structural similarity; 0005783 // endoplasmic reticulum // inferred from direct assay; 0005789 // endoplasmic reticulum membrane // inferred from electronic annotation; 0016020 // membrane // inferred from electronic annotation; 0016021 // integral component of membrane // inferred from electronic annotation	0001077 // transcriptional activator activity, RNA polymerase II core promoter proximal region sequence-specific binding // inferred from sequence or structural similarity; 0003677 // DNA binding // inferred from electronic annotation; 0003682 // chromatin binding // inferred from sequence or structural similarity; 0003700 // transcription factor activity, sequence-specific DNA binding // inferre…
11760590_x_at	2.51	4.88	-5.18	0.0007	0.3792	OGFRL1	opioid growth factor receptor-like 1		0016020 // membrane // inferred from electronic annotation	0004872 // receptor activity // inferred from electronic annotation
11758158_s_at	5.86	8.23	-5.17	0.0036	0.3792	FOXP1	forkhead box P1	0000122 // negative regulation of transcription from RNA polymerase II promoter // inferred from electronic annotation; 0001701 // in utero embryonic development // inferred from electronic annotation; 0002053 // positive regulation of mesenchymal cell proliferation // inferred from electronic annotation; 0002329 // pre-B cell differentiation // inferred from electronic annotation; 0002639 // pos…	0005634 // nucleus // inferred from direct assay; 0005654 // nucleoplasm // inferred from direct assay	0000978 // RNA polymerase II core promoter proximal region sequence-specific DNA binding // inferred from electronic annotation; 0000981 // RNA polymerase II transcription factor activity, sequence-specific DNA binding // not recorded; 0003677 // DNA binding // inferred from electronic annotation; 0003682 // chromatin binding // inferred from electronic annotation; 0003700 // transcription factor…
11720372_at	5.7	8.06	-5.15	0.0053	0.3844	TESC	tescalcin	0006469 // negative regulation of protein kinase activity // inferred from electronic annotation; 0006810 // transport // inferred from electronic annotation; 0008285 // negative regulation of cell proliferation // inferred from mutant phenotype; 0008584 // male gonad development // inferred from electronic annotation; 0010628 // positive regulation of gene expression // inferred from mutant phen…	0001726 // ruffle // inferred from sequence or structural similarity; 0005634 // nucleus // inferred from direct assay; 0005634 // nucleus // inferred from sequence or structural similarity; 0005654 // nucleoplasm // inferred from direct assay; 0005737 // cytoplasm // inferred from direct assay; 0005886 // plasma membrane // inferred from direct assay; 0016020 // membrane // inferred from electro…	0000287 // magnesium ion binding // inferred from sequence or structural similarity; 0004860 // protein kinase inhibitor activity // inferred from electronic annotation; 0005509 // calcium ion binding // inferred from direct assay; 0005515 // protein binding // inferred from physical interaction; 0019212 // phosphatase inhibitor activity // inferred from sequence or structural similarity; 0042803…
11745454_a_at	5.05	7.41	-5.15	0.0007	0.3792	CCL28	chemokine (C-C motif) ligand 28	0001954 // positive regulation of cell-matrix adhesion // inferred from direct assay; 0006935 // chemotaxis // traceable author statement; 0006955 // immune response // inferred from electronic annotation; 0007204 // positive regulation of cytosolic calcium ion concentration // inferred from electronic annotation; 0007584 // response to nutrient // inferred from electronic annotation; 0060326 // …	0005576 // extracellular region // traceable author statement; 0005615 // extracellular space // inferred from electronic annotation; 0005829 // cytosol // inferred from electronic annotation; 0070062 // extracellular exosome // inferred from direct assay	0005125 // cytokine activity // inferred from electronic annotation; 0005515 // protein binding // inferred from physical interaction; 0008009 // chemokine activity // inferred from direct assay; 0008009 // chemokine activity // traceable author statement
11723829_s_at	5.54	7.9	-5.14	0.0008	0.3792	ANO1	anoctamin 1, calcium activated chloride channel	0006810 // transport // inferred from electronic annotation; 0006811 // ion transport // inferred from electronic annotation; 0006812 // cation transport // inferred from direct assay; 0006821 // chloride transport // inferred from mutant phenotype; 0006821 // chloride transport // inferred from sequence or structural similarity; 0007200 // phospholipase C-activating G-protein coupled receptor si…	0005737 // cytoplasm // inferred from electronic annotation; 0005886 // plasma membrane // inferred from direct assay; 0005886 // plasma membrane // inferred from sequence or structural similarity; 0005886 // plasma membrane // traceable author statement; 0009897 // external side of plasma membrane // inferred from electronic annotation; 0016020 // membrane // inferred from electronic annotation;…	0005227 // calcium activated cation channel activity // inferred from direct assay; 0005229 // intracellular calcium activated chloride channel activity // inferred from direct assay; 0005229 // intracellular calcium activated chloride channel activity // inferred from mutant phenotype; 0005229 // intracellular calcium activated chloride channel activity // inferred from sequence or structural si…
11748338_a_at	5.91	8.27	-5.14	0.002	0.3792	SLC31A2	solute carrier family 31 (copper transporter), member 2	0006810 // transport // inferred from electronic annotation; 0006811 // ion transport // inferred from electronic annotation; 0006825 // copper ion transport // traceable author statement; 0006878 // cellular copper ion homeostasis // inferred from electronic annotation; 0035434 // copper ion transmembrane transport // inferred from electronic annotation; 1902311 // regulation of copper ion trans…	0005770 // late endosome // inferred from electronic annotation; 0005887 // integral component of plasma membrane // traceable author statement; 0016020 // membrane // inferred from electronic annotation; 0016021 // integral component of membrane // inferred from electronic annotation; 0055037 // recycling endosome // inferred from electronic annotation	0005375 // copper ion transmembrane transporter activity // inferred from electronic annotation; 0005515 // protein binding // inferred from electronic annotation
11723669_s_at	3.29	5.65	-5.13	0.0525	0.4683	SEMA3C	sema domain, immunoglobulin domain (Ig), short basic domain, secreted, (semaphorin) 3C	0001755 // neural crest cell migration // not recorded; 0001756 // somitogenesis // inferred from electronic annotation; 0001974 // blood vessel remodeling // inferred from electronic annotation; 0003151 // outflow tract morphogenesis // inferred from electronic annotation; 0003215 // cardiac right ventricle morphogenesis // inferred from electronic annotation; 0003350 // pulmonary myocardium dev…	0005576 // extracellular region // inferred from electronic annotation; 0005615 // extracellular space // not recorded; 0070062 // extracellular exosome // inferred from direct assay	0005515 // protein binding // inferred from electronic annotation; 0030215 // semaphorin receptor binding // not recorded; 0038191 // neuropilin binding // not recorded; 0045499 // chemorepellent activity // not recorded
11739617_x_at	4.49	6.84	-5.12	0.0007	0.3792	CD44	CD44 molecule (Indian blood group)	0001658 // branching involved in ureteric bud morphogenesis // inferred from electronic annotation; 0002246 // wound healing involved in inflammatory response // inferred from electronic annotation; 0005975 // carbohydrate metabolic process // traceable author statement; 0007155 // cell adhesion // inferred from electronic annotation; 0007160 // cell-matrix adhesion // non-traceable author statem…	0005737 // cytoplasm // inferred from direct assay; 0005794 // Golgi apparatus // inferred from direct assay; 0005886 // plasma membrane // inferred from direct assay; 0005886 // plasma membrane // traceable author statement; 0005887 // integral component of plasma membrane // non-traceable author statement; 0005925 // focal adhesion // inferred from direct assay; 0009897 // external side of plas…	0004415 // hyalurononglucosaminidase activity // inferred from direct assay; 0004896 // cytokine receptor activity // inferred from direct assay; 0005515 // protein binding // inferred from physical interaction; 0005518 // collagen binding // non-traceable author statement; 0005540 // hyaluronic acid binding // inferred from direct assay; 0005540 // hyaluronic acid binding // non-traceable author…
11763225_x_at	8.1	10.45	-5.11	0.0277	0.4312	IGLV1-41; IGLV1-51	immunoglobulin lambda variable 1-41 (pseudogene); immunoglobulin lambda variable 1-51	0006898 // receptor-mediated endocytosis // traceable author statement; 0006910 // phagocytosis, recognition // not recorded; 0006911 // phagocytosis, engulfment // not recorded; 0006955 // immune response // non-traceable author statement; 0006956 // complement activation // traceable author statement; 0006958 // complement activation, classical pathway // traceable author statement; 0038095 // …	0005576 // extracellular region // traceable author statement; 0005576 // extracellular region // non-traceable author statement; 0005615 // extracellular space // inferred from direct assay; 0005886 // plasma membrane // traceable author statement; 0009897 // external side of plasma membrane // not recorded; 0042571 // immunoglobulin complex, circulating // not recorded; 0070062 // extracellular…	0003823 // antigen binding // not recorded; 0003823 // antigen binding // non-traceable author statement; 0003823 // antigen binding // inferred from electronic annotation; 0005515 // protein binding // inferred from physical interaction; 0034987 // immunoglobulin receptor binding // not recorded
11750190_x_at	3.77	6.12	-5.1	0.0007	0.3792	CD44	CD44 molecule (Indian blood group)	0001658 // branching involved in ureteric bud morphogenesis // inferred from electronic annotation; 0002246 // wound healing involved in inflammatory response // inferred from electronic annotation; 0005975 // carbohydrate metabolic process // traceable author statement; 0007155 // cell adhesion // inferred from electronic annotation; 0007160 // cell-matrix adhesion // non-traceable author statem…	0005737 // cytoplasm // inferred from direct assay; 0005794 // Golgi apparatus // inferred from direct assay; 0005886 // plasma membrane // inferred from direct assay; 0005886 // plasma membrane // traceable author statement; 0005887 // integral component of plasma membrane // non-traceable author statement; 0005925 // focal adhesion // inferred from direct assay; 0009897 // external side of plas…	0004415 // hyalurononglucosaminidase activity // inferred from direct assay; 0004896 // cytokine receptor activity // inferred from direct assay; 0005515 // protein binding // inferred from physical interaction; 0005518 // collagen binding // non-traceable author statement; 0005540 // hyaluronic acid binding // inferred from direct assay; 0005540 // hyaluronic acid binding // non-traceable author…
11753810_a_at	2.99	5.34	-5.09	0.0422	0.4535	CCL5	chemokine (C-C motif) ligand 5	0000165 // MAPK cascade // inferred from mutant phenotype; 0002407 // dendritic cell chemotaxis // traceable author statement; 0002544 // chronic inflammatory response // inferred from electronic annotation; 0002548 // monocyte chemotaxis // inferred by curator; 0002676 // regulation of chronic inflammatory response // traceable author statement; 0006816 // calcium ion transport // inferred from …	0005576 // extracellular region // traceable author statement; 0005615 // extracellular space // not recorded; 0005737 // cytoplasm // inferred from electronic annotation	0004435 // phosphatidylinositol phospholipase C activity // inferred from direct assay; 0004672 // protein kinase activity // inferred from direct assay; 0005125 // cytokine activity // inferred from electronic annotation; 0005515 // protein binding // inferred from physical interaction; 0008009 // chemokine activity // inferred from direct assay; 0008009 // chemokine activity // non-traceable au…
11728122_a_at	2.39	4.74	-5.09	0.0478	0.4629	ADGRG2	adhesion G protein-coupled receptor G2	0007165 // signal transduction // inferred from electronic annotation; 0007166 // cell surface receptor signaling pathway // inferred from electronic annotation; 0007186 // G-protein coupled receptor signaling pathway // inferred from electronic annotation; 0007283 // spermatogenesis // traceable author statement	0005886 // plasma membrane // inferred from electronic annotation; 0005887 // integral component of plasma membrane // traceable author statement; 0009986 // cell surface // inferred from direct assay; 0016020 // membrane // inferred from electronic annotation; 0016021 // integral component of membrane // traceable author statement; 0016324 // apical plasma membrane // inferred from sequence or s…	0004871 // signal transducer activity // inferred from electronic annotation; 0004888 // transmembrane signaling receptor activity // inferred from electronic annotation; 0004930 // G-protein coupled receptor activity // inferred from electronic annotation
11720388_s_at	4.02	6.36	-5.08	0.0028	0.3792	C1QC	complement component 1, q subcomponent, C chain	0002376 // immune system process // inferred from electronic annotation; 0006955 // immune response // non-traceable author statement; 0006956 // complement activation // traceable author statement; 0006958 // complement activation, classical pathway // traceable author statement; 0030853 // negative regulation of granulocyte differentiation // inferred from direct assay; 0045087 // innate immune…	0005576 // extracellular region // non-traceable author statement; 0005576 // extracellular region // traceable author statement; 0005581 // collagen trimer // inferred from electronic annotation; 0005615 // extracellular space // inferred from direct assay; 0070062 // extracellular exosome // inferred from direct assay; 0072562 // blood microparticle // inferred from direct assay	0005515 // protein binding // inferred from electronic annotation
11732870_a_at	2.13	4.47	-5.08	0.0217	0.4229	CASP1	caspase 1	0001666 // response to hypoxia // inferred from electronic annotation; 0006508 // proteolysis // inferred from direct assay; 0006915 // apoptotic process // traceable author statement; 0006919 // activation of cysteine-type endopeptidase activity involved in apoptotic process // traceable author statement; 0007165 // signal transduction // traceable author statement; 0009617 // response to bacter…	0005576 // extracellular region // inferred from electronic annotation; 0005737 // cytoplasm // not recorded; 0005739 // mitochondrion // inferred from electronic annotation; 0005829 // cytosol // traceable author statement; 0072557 // IPAF inflammasome complex // not recorded; 0072557 // IPAF inflammasome complex // inferred from sequence or structural similarity; 0072558 // NLRP1 inflammasome c…	0004175 // endopeptidase activity // inferred from direct assay; 0004197 // cysteine-type endopeptidase activity // traceable author statement; 0005515 // protein binding // inferred from physical interaction; 0008233 // peptidase activity // inferred from electronic annotation; 0008234 // cysteine-type peptidase activity // inferred from electronic annotation; 0008656 // cysteine-type endopeptid…
11731082_at	4.32	6.66	-5.07	0.0032	0.3792	RNF144B	ring finger protein 144B	0000209 // protein polyubiquitination // not recorded; 0006915 // apoptotic process // inferred from electronic annotation; 0016567 // protein ubiquitination // inferred from electronic annotation; 0032436 // positive regulation of proteasomal ubiquitin-dependent protein catabolic process // not recorded; 0042787 // protein ubiquitination involved in ubiquitin-dependent protein catabolic process …	0000151 // ubiquitin ligase complex // not recorded; 0000151 // ubiquitin ligase complex // inferred by curator; 0005737 // cytoplasm // inferred from direct assay; 0005739 // mitochondrion // inferred from electronic annotation; 0016020 // membrane // inferred from electronic annotation; 0016021 // integral component of membrane // inferred from electronic annotation; 0031966 // mitochondrial me…	0004842 // ubiquitin-protein transferase activity // inferred from direct assay; 0005515 // protein binding // inferred from physical interaction; 0008270 // zinc ion binding // inferred from electronic annotation; 0016874 // ligase activity // inferred from electronic annotation; 0031624 // ubiquitin conjugating enzyme binding // not recorded; 0046872 // metal ion binding // inferred from electr…
11724763_s_at	5.69	8.03	-5.06	0.0009	0.3792	DEPTOR	DEP domain containing MTOR-interacting protein	0006469 // negative regulation of protein kinase activity // inferred from mutant phenotype; 0032007 // negative regulation of TOR signaling // inferred from mutant phenotype; 0035556 // intracellular signal transduction // inferred from electronic annotation; 0045792 // negative regulation of cell size // inferred from mutant phenotype; 2001236 // regulation of extrinsic apoptotic signaling path…	0005622 // intracellular // inferred from direct assay	0005515 // protein binding // inferred from physical interaction
11727113_at	3.69	6.03	-5.06	0.0008	0.3792	EGF	epidermal growth factor	0000165 // MAPK cascade // traceable author statement; 0000186 // activation of MAPKK activity // traceable author statement; 0001525 // angiogenesis // inferred from direct assay; 0002576 // platelet degranulation // traceable author statement; 0006260 // DNA replication // traceable author statement; 0007165 // signal transduction // traceable author statement; 0007171 // activation of transmem…	0005576 // extracellular region // inferred by curator; 0005576 // extracellular region // traceable author statement; 0005615 // extracellular space // inferred from direct assay; 0005765 // lysosomal membrane // inferred from direct assay; 0005886 // plasma membrane // inferred from electronic annotation; 0016020 // membrane // inferred from electronic annotation; 0016021 // integral component …	0005154 // epidermal growth factor receptor binding // traceable author statement; 0005509 // calcium ion binding // inferred from electronic annotation; 0005515 // protein binding // inferred from physical interaction; 0008083 // growth factor activity // inferred from direct assay; 0030297 // transmembrane receptor protein tyrosine kinase activator activity // traceable author statement
11736296_at	4.41	6.75	-5.06	0.0018	0.3792	SLC5A1	solute carrier family 5 (sodium/glucose cotransporter), member 1	0001656 // metanephros development // inferred from electronic annotation; 0005975 // carbohydrate metabolic process // traceable author statement; 0006810 // transport // inferred from electronic annotation; 0006811 // ion transport // inferred from electronic annotation; 0006814 // sodium ion transport // inferred from electronic annotation; 0008643 // carbohydrate transport // inferred from el…	0005886 // plasma membrane // traceable author statement; 0005887 // integral component of plasma membrane // traceable author statement; 0005903 // brush border // inferred from electronic annotation; 0005911 // cell-cell junction // inferred from electronic annotation; 0016020 // membrane // inferred from electronic annotation; 0016021 // integral component of membrane // inferred from electron…	0005215 // transporter activity // inferred from electronic annotation; 0005355 // glucose transmembrane transporter activity // inferred from electronic annotation; 0005412 // glucose:sodium symporter activity // inferred from direct assay; 0005515 // protein binding // inferred from physical interaction; 0015293 // symporter activity // inferred from electronic annotation
11740782_a_at	3.91	6.25	-5.05	0.0008	0.3792	RNF128	ring finger protein 128, E3 ubiquitin protein ligase	0016567 // protein ubiquitination // inferred from electronic annotation; 0031647 // regulation of protein stability // inferred from mutant phenotype; 0042036 // negative regulation of cytokine biosynthetic process // inferred from electronic annotation; 0042787 // protein ubiquitination involved in ubiquitin-dependent protein catabolic process // non-traceable author statement; 0061462 // prote…	0005737 // cytoplasm // inferred from electronic annotation; 0005770 // late endosome // inferred from electronic annotation; 0005783 // endoplasmic reticulum // inferred from electronic annotation; 0005794 // Golgi apparatus // inferred from electronic annotation; 0005856 // cytoskeleton // inferred from electronic annotation; 0012505 // endomembrane system // inferred from electronic annotation…	0004842 // ubiquitin-protein transferase activity // inferred from electronic annotation; 0005515 // protein binding // inferred from physical interaction; 0008270 // zinc ion binding // inferred from electronic annotation; 0016874 // ligase activity // inferred from electronic annotation; 0046872 // metal ion binding // inferred from electronic annotation; 0061630 // ubiquitin protein ligase act…
11724257_a_at	3.12	5.45	-5.05	0.0007	0.3792	MUC15	mucin 15, cell surface associated	0006493 // protein O-linked glycosylation // traceable author statement; 0016266 // O-glycan processing // traceable author statement; 0043687 // post-translational protein modification // traceable author statement; 0044267 // cellular protein metabolic process // traceable author statement	0005576 // extracellular region // inferred from electronic annotation; 0005796 // Golgi lumen // traceable author statement; 0005886 // plasma membrane // inferred from electronic annotation; 0016020 // membrane // inferred from electronic annotation; 0016021 // integral component of membrane // inferred from electronic annotation
11758147_s_at	2.68	5.01	-5.03	0.0013	0.3792	MAPK13	mitogen-activated protein kinase 13	0000165 // MAPK cascade // inferred from direct assay; 0000165 // MAPK cascade // inferred from electronic annotation; 0006351 // transcription, DNA-templated // inferred from electronic annotation; 0006355 // regulation of transcription, DNA-templated // inferred from electronic annotation; 0006468 // protein phosphorylation // inferred from electronic annotation; 0006950 // response to stress /…	0005622 // intracellular // inferred from electronic annotation; 0005829 // cytosol // traceable author statement	0000166 // nucleotide binding // inferred from electronic annotation; 0004672 // protein kinase activity // inferred from electronic annotation; 0004674 // protein serine/threonine kinase activity // inferred from direct assay; 0004707 // MAP kinase activity // inferred from direct assay; 0005515 // protein binding // inferred from physical interaction; 0005524 // ATP binding // inferred from ele…
11720032_a_at	3.04	5.36	-5.02	0.0088	0.391	TRIM29	tripartite motif containing 29	0000122 // negative regulation of transcription from RNA polymerase II promoter // inferred from electronic annotation; 0006366 // transcription from RNA polymerase II promoter // traceable author statement; 1900181 // negative regulation of protein localization to nucleus // inferred from electronic annotation	0005622 // intracellular // inferred from electronic annotation; 0005654 // nucleoplasm // inferred from direct assay; 0005737 // cytoplasm // inferred from direct assay; 0045111 // intermediate filament cytoskeleton // inferred from direct assay	0002039 // p53 binding // inferred from electronic annotation; 0003700 // transcription factor activity, sequence-specific DNA binding // traceable author statement; 0005515 // protein binding // inferred from physical interaction; 0008270 // zinc ion binding // inferred from electronic annotation; 0046872 // metal ion binding // inferred from electronic annotation
11742144_x_at	2.71	5.04	-5.02	0.0014	0.3792	RHCE	Rh blood group, CcEe antigens	0015696 // ammonium transport // inferred from electronic annotation; 0072488 // ammonium transmembrane transport // inferred from electronic annotation	0005887 // integral component of plasma membrane // traceable author statement; 0016020 // membrane // inferred from electronic annotation; 0016021 // integral component of membrane // inferred from electronic annotation	0008519 // ammonium transmembrane transporter activity // inferred from electronic annotation
11722863_at	2.88	5.2	-5.01	0.0203	0.4225	SCGB2A1	secretoglobin, family 2A, member 1	0030521 // androgen receptor signaling pathway // inferred from direct assay	0005615 // extracellular space // inferred from direct assay	0046982 // protein heterodimerization activity // inferred from direct assay
11715604_x_at	5.68	8.01	-5.01	0.0023	0.3792	SPARC	secreted protein, acidic, cysteine-rich (osteonectin)	0001503 // ossification // inferred from electronic annotation; 0001937 // negative regulation of endothelial cell proliferation // inferred from direct assay; 0002446 // neutrophil mediated immunity // inferred from electronic annotation; 0002576 // platelet degranulation // traceable author statement; 0006898 // receptor-mediated endocytosis // traceable author statement; 0007162 // negative re…	0005576 // extracellular region // non-traceable author statement; 0005576 // extracellular region // traceable author statement; 0005578 // proteinaceous extracellular matrix // inferred from electronic annotation; 0005604 // basement membrane // inferred from electronic annotation; 0005615 // extracellular space // inferred from electronic annotation; 0005622 // intracellular // inferred from e…	0000166 // nucleotide binding // inferred from electronic annotation; 0003774 // motor activity // inferred from electronic annotation; 0003779 // actin binding // inferred from electronic annotation; 0003779 // actin binding // non-traceable author statement; 0005509 // calcium ion binding // inferred from direct assay; 0005515 // protein binding // inferred from physical interaction; 0005516 //…
11720298_at	2.36	4.68	-5.01	0.1035	0.5316	CXCL10	chemokine (C-X-C motif) ligand 10	0002690 // positive regulation of leukocyte chemotaxis // not recorded; 0006935 // chemotaxis // inferred from direct assay; 0006954 // inflammatory response // inferred from electronic annotation; 0006955 // immune response // not recorded; 0007165 // signal transduction // traceable author statement; 0007166 // cell surface receptor signaling pathway // traceable author statement; 0007186 // G-…	0005576 // extracellular region // inferred from direct assay; 0005576 // extracellular region // traceable author statement; 0005615 // extracellular space // not recorded; 0009897 // external side of plasma membrane // inferred from electronic annotation	0005102 // receptor binding // traceable author statement; 0005125 // cytokine activity // inferred from electronic annotation; 0005515 // protein binding // inferred from physical interaction; 0008009 // chemokine activity // inferred from direct assay; 0008201 // heparin binding // inferred from mutant phenotype; 0008603 // cAMP-dependent protein kinase regulator activity // traceable author st…
11743731_a_at	4.91	7.23	-5	0.0014	0.3792	TNFSF10	tumor necrosis factor (ligand) superfamily, member 10	0006915 // apoptotic process // traceable author statement; 0006919 // activation of cysteine-type endopeptidase activity involved in apoptotic process // traceable author statement; 0006955 // immune response // inferred from electronic annotation; 0007165 // signal transduction // traceable author statement; 0007166 // cell surface receptor signaling pathway // traceable author statement; 00072…	0005576 // extracellular region // traceable author statement; 0005615 // extracellular space // inferred from electronic annotation; 0005887 // integral component of plasma membrane // traceable author statement; 0016020 // membrane // inferred from electronic annotation; 0016021 // integral component of membrane // inferred from electronic annotation; 0070062 // extracellular exosome // inferre…	0005102 // receptor binding // traceable author statement; 0005125 // cytokine activity // inferred from electronic annotation; 0005164 // tumor necrosis factor receptor binding // inferred from electronic annotation; 0005515 // protein binding // inferred from physical interaction; 0032813 // tumor necrosis factor receptor superfamily binding // inferred from electronic annotation; 0046872 // me…
11746414_a_at	5.8	8.12	-5	0.0021	0.3792	FAM107B	family with sequence similarity 107, member B	0007605 // sensory perception of sound // inferred from electronic annotation
11724378_s_at	3.23	5.54	-4.99	0.0008	0.3792	PAG1	phosphoprotein membrane anchor with glycosphingolipid microdomains 1	0002250 // adaptive immune response // inferred from electronic annotation; 0002376 // immune system process // inferred from electronic annotation; 0007165 // signal transduction // traceable author statement; 0007173 // epidermal growth factor receptor signaling pathway // traceable author statement; 0009967 // positive regulation of signal transduction // non-traceable author statement; 003555…	0005622 // intracellular // inferred from direct assay; 0005886 // plasma membrane // inferred from direct assay; 0005886 // plasma membrane // traceable author statement; 0016020 // membrane // inferred from electronic annotation; 0016021 // integral component of membrane // inferred from electronic annotation; 0045121 // membrane raft // inferred from direct assay	0005070 // SH3/SH2 adaptor activity // non-traceable author statement; 0005515 // protein binding // inferred from physical interaction; 0042169 // SH2 domain binding // inferred from direct assay
11748529_x_at	2.77	5.08	-4.99	0.0064	0.3903	CASP4	caspase 4	0006508 // proteolysis // inferred from electronic annotation; 0006915 // apoptotic process // traceable author statement; 0042981 // regulation of apoptotic process // inferred from electronic annotation; 0050727 // regulation of inflammatory response // not recorded; 0070059 // intrinsic apoptotic signaling pathway in response to endoplasmic reticulum stress // inferred from mutant phenotype; 0…	0005737 // cytoplasm // not recorded; 0005739 // mitochondrion // inferred from direct assay; 0005783 // endoplasmic reticulum // inferred from direct assay; 0005789 // endoplasmic reticulum membrane // inferred from electronic annotation; 0016020 // membrane // inferred from electronic annotation; 0072557 // IPAF inflammasome complex // not recorded; 0072559 // NLRP3 inflammasome complex // not …	0004197 // cysteine-type endopeptidase activity // inferred from electronic annotation; 0008233 // peptidase activity // inferred from electronic annotation; 0008234 // cysteine-type peptidase activity // inferred from electronic annotation; 0016787 // hydrolase activity // inferred from electronic annotation; 0097200 // cysteine-type endopeptidase activity involved in execution phase of apoptosi…
11721758_at	4.35	6.67	-4.98	0.0076	0.391	TMEM47	transmembrane protein 47	0098609 // cell-cell adhesion // not recorded	0005886 // plasma membrane // inferred from direct assay; 0005911 // cell-cell junction // inferred from electronic annotation; 0016020 // membrane // inferred from electronic annotation; 0016021 // integral component of membrane // inferred from electronic annotation; 0030054 // cell junction // not recorded
11732280_a_at	3.86	6.18	-4.98	0.0015	0.3792	FOXP1	forkhead box P1	0000122 // negative regulation of transcription from RNA polymerase II promoter // inferred from electronic annotation; 0001701 // in utero embryonic development // inferred from electronic annotation; 0002053 // positive regulation of mesenchymal cell proliferation // inferred from electronic annotation; 0002329 // pre-B cell differentiation // inferred from electronic annotation; 0002639 // pos…	0005634 // nucleus // inferred from direct assay; 0005654 // nucleoplasm // inferred from direct assay	0000978 // RNA polymerase II core promoter proximal region sequence-specific DNA binding // inferred from electronic annotation; 0000981 // RNA polymerase II transcription factor activity, sequence-specific DNA binding // not recorded; 0003677 // DNA binding // inferred from electronic annotation; 0003682 // chromatin binding // inferred from electronic annotation; 0003700 // transcription factor…
11716541_a_at	5.53	7.85	-4.98	0.0008	0.3792	PRSS8	protease, serine, 8	0006508 // proteolysis // inferred from electronic annotation; 0010765 // positive regulation of sodium ion transport // inferred from electronic annotation	0005576 // extracellular region // traceable author statement; 0005615 // extracellular space // inferred from direct assay; 0005886 // plasma membrane // inferred from direct assay; 0016020 // membrane // inferred from electronic annotation; 0016021 // integral component of membrane // inferred from electronic annotation; 0070062 // extracellular exosome // inferred from direct assay	0004252 // serine-type endopeptidase activity // inferred from electronic annotation; 0005515 // protein binding // inferred from physical interaction; 0008233 // peptidase activity // inferred from electronic annotation; 0008236 // serine-type peptidase activity // traceable author statement; 0016787 // hydrolase activity // inferred from electronic annotation
11729976_a_at	3.92	6.23	-4.98	0.0008	0.3792	PTPRN2	protein tyrosine phosphatase, receptor type, N polypeptide 2	0006470 // protein dephosphorylation // traceable author statement; 0010554 // neurotransmitter secretory pathway // inferred from sequence or structural similarity; 0016311 // dephosphorylation // inferred from electronic annotation; 0034260 // negative regulation of GTPase activity // inferred from electronic annotation; 0035335 // peptidyl-tyrosine dephosphorylation // inferred from electronic…	0005737 // cytoplasm // inferred from electronic annotation; 0005788 // endoplasmic reticulum lumen // inferred from electronic annotation; 0005887 // integral component of plasma membrane // traceable author statement; 0016020 // membrane // inferred from electronic annotation; 0016021 // integral component of membrane // inferred from electronic annotation; 0016021 // integral component of memb…	0004721 // phosphoprotein phosphatase activity // inferred from electronic annotation; 0004725 // protein tyrosine phosphatase activity // inferred from electronic annotation; 0004725 // protein tyrosine phosphatase activity // traceable author statement; 0005001 // transmembrane receptor protein tyrosine phosphatase activity // traceable author statement; 0005515 // protein binding // inferred f…
11744654_s_at	4.73	7.04	-4.98	0.0011	0.3792	CD44	CD44 molecule (Indian blood group)	0001658 // branching involved in ureteric bud morphogenesis // inferred from electronic annotation; 0002246 // wound healing involved in inflammatory response // inferred from electronic annotation; 0005975 // carbohydrate metabolic process // traceable author statement; 0007155 // cell adhesion // inferred from electronic annotation; 0007160 // cell-matrix adhesion // non-traceable author statem…	0005737 // cytoplasm // inferred from direct assay; 0005794 // Golgi apparatus // inferred from direct assay; 0005886 // plasma membrane // inferred from direct assay; 0005886 // plasma membrane // traceable author statement; 0005887 // integral component of plasma membrane // non-traceable author statement; 0005925 // focal adhesion // inferred from direct assay; 0009897 // external side of plas…	0004415 // hyalurononglucosaminidase activity // inferred from direct assay; 0004896 // cytokine receptor activity // inferred from direct assay; 0005515 // protein binding // inferred from physical interaction; 0005518 // collagen binding // non-traceable author statement; 0005540 // hyaluronic acid binding // inferred from direct assay; 0005540 // hyaluronic acid binding // non-traceable author…
11746994_x_at	5.33	7.64	-4.97	0.0012	0.3792	PRSS8	protease, serine, 8	0006508 // proteolysis // inferred from electronic annotation; 0010765 // positive regulation of sodium ion transport // inferred from electronic annotation	0005576 // extracellular region // traceable author statement; 0005615 // extracellular space // inferred from direct assay; 0005886 // plasma membrane // inferred from direct assay; 0016020 // membrane // inferred from electronic annotation; 0016021 // integral component of membrane // inferred from electronic annotation; 0070062 // extracellular exosome // inferred from direct assay	0004252 // serine-type endopeptidase activity // inferred from electronic annotation; 0005515 // protein binding // inferred from physical interaction; 0008233 // peptidase activity // inferred from electronic annotation; 0008236 // serine-type peptidase activity // traceable author statement; 0016787 // hydrolase activity // inferred from electronic annotation
11757545_x_at	4.32	6.64	-4.97	0.005	0.3838	PECAM1	platelet/endothelial cell adhesion molecule 1	0002576 // platelet degranulation // traceable author statement; 0002687 // positive regulation of leukocyte migration // inferred from electronic annotation; 0006909 // phagocytosis // inferred from direct assay; 0007155 // cell adhesion // inferred from electronic annotation; 0007165 // signal transduction // traceable author statement; 0007266 // Rho protein signal transduction // inferred fro…	0005615 // extracellular space // inferred from direct assay; 0005886 // plasma membrane // inferred from direct assay; 0005886 // plasma membrane // traceable author statement; 0009897 // external side of plasma membrane // inferred from electronic annotation; 0009986 // cell surface // inferred from electronic annotation; 0016020 // membrane // inferred from electronic annotation; 0016021 // in…	0005515 // protein binding // inferred from physical interaction
11758129_s_at	2.76	5.07	-4.96	0.0044	0.3823	CPLX3	complexin 3	0006810 // transport // inferred from electronic annotation; 0006836 // neurotransmitter transport // inferred from electronic annotation; 0006887 // exocytosis // inferred from electronic annotation; 0016079 // synaptic vesicle exocytosis // inferred from electronic annotation; 0030073 // insulin secretion // inferred from electronic annotation; 0046928 // regulation of neurotransmitter secretio…	0005829 // cytosol // inferred from electronic annotation; 0005886 // plasma membrane // inferred from electronic annotation; 0016020 // membrane // inferred from electronic annotation; 0030054 // cell junction // inferred from electronic annotation; 0045202 // synapse // inferred from electronic annotation	0000149 // SNARE binding // inferred from electronic annotation; 0005326 // neurotransmitter transporter activity // inferred from electronic annotation; 0019905 // syntaxin binding // inferred from electronic annotation
11725663_a_at	2.62	4.92	-4.95	0.0279	0.4312	SLC16A14	solute carrier family 16, member 14	0006810 // transport // inferred from electronic annotation; 0015718 // monocarboxylic acid transport // not recorded; 0034220 // ion transmembrane transport // not recorded; 0055085 // transmembrane transport // inferred from electronic annotation	0005886 // plasma membrane // inferred from electronic annotation; 0016020 // membrane // inferred from electronic annotation; 0016021 // integral component of membrane // not recorded	0008028 // monocarboxylic acid transmembrane transporter activity // not recorded; 0015293 // symporter activity // inferred from electronic annotation
11722070_a_at	5.96	8.26	-4.92	0.0011	0.3792	CHPT1	choline phosphotransferase 1	0001558 // regulation of cell growth // non-traceable author statement; 0006629 // lipid metabolic process // traceable author statement; 0006644 // phospholipid metabolic process // traceable author statement; 0006656 // phosphatidylcholine biosynthetic process // inferred from direct assay; 0006656 // phosphatidylcholine biosynthetic process // traceable author statement; 0006657 // CDP-choline…	0000139 // Golgi membrane // traceable author statement; 0005794 // Golgi apparatus // inferred from electronic annotation; 0016020 // membrane // non-traceable author statement; 0016021 // integral component of membrane // inferred from electronic annotation; 0043231 // intracellular membrane-bounded organelle // non-traceable author statement	0004142 // diacylglycerol cholinephosphotransferase activity // inferred from direct assay; 0004142 // diacylglycerol cholinephosphotransferase activity // traceable author statement; 0016740 // transferase activity // inferred from electronic annotation; 0016780 // phosphotransferase activity, for other substituted phosphate groups // inferred from electronic annotation; 0019992 // diacylglycero…
11759642_x_at	5.09	7.39	-4.91	0.0406	0.4525	HLA-DRB1	major histocompatibility complex, class II, DR beta 1	0002376 // immune system process // inferred from electronic annotation; 0002381 // immunoglobulin production involved in immunoglobulin mediated immune response // inferred from direct assay; 0002381 // immunoglobulin production involved in immunoglobulin mediated immune response // inferred from sequence or structural similarity; 0002437 // inflammatory response to antigenic stimulus // inferre…	0000139 // Golgi membrane // traceable author statement; 0005615 // extracellular space // inferred from direct assay; 0005764 // lysosome // inferred from electronic annotation; 0005765 // lysosomal membrane // inferred from direct assay; 0005765 // lysosomal membrane // traceable author statement; 0005768 // endosome // inferred from electronic annotation; 0005783 // endoplasmic reticulum // in…	0001618 // virus receptor activity // inferred from electronic annotation; 0005515 // protein binding // inferred from physical interaction; 0023026 // MHC class II protein complex binding // inferred from direct assay; 0032395 // MHC class II receptor activity // non-traceable author statement; 0032395 // MHC class II receptor activity // traceable author statement; 0042605 // peptide antigen bi…
11736458_x_at	2.9	5.19	-4.9	0.0028	0.3792	KCNK6	potassium channel, two pore domain subfamily K, member 6	0003073 // regulation of systemic arterial blood pressure // inferred from electronic annotation; 0003085 // negative regulation of systemic arterial blood pressure // inferred from electronic annotation; 0006810 // transport // inferred from electronic annotation; 0006811 // ion transport // inferred from electronic annotation; 0006813 // potassium ion transport // traceable author statement; 00…	0005886 // plasma membrane // traceable author statement; 0005887 // integral component of plasma membrane // not recorded; 0008076 // voltage-gated potassium channel complex // traceable author statement; 0016020 // membrane // inferred from electronic annotation; 0016021 // integral component of membrane // inferred from electronic annotation	0005242 // inward rectifier potassium channel activity // traceable author statement; 0005244 // voltage-gated ion channel activity // inferred from electronic annotation; 0005267 // potassium channel activity // inferred from electronic annotation; 0022841 // potassium ion leak channel activity // not recorded
11736477_a_at	2.7	4.99	-4.9	0.0021	0.3792	ELL2	elongation factor, RNA polymerase II, 2	0006351 // transcription, DNA-templated // inferred from electronic annotation; 0006355 // regulation of transcription, DNA-templated // inferred from electronic annotation; 0006368 // transcription elongation from RNA polymerase II promoter // inferred from electronic annotation; 0006414 // translational elongation // inferred from electronic annotation; 0042795 // snRNA transcription from RNA p…	0005634 // nucleus // inferred from electronic annotation; 0005654 // nucleoplasm // inferred from direct assay; 0005737 // cytoplasm // inferred from direct assay; 0005813 // centrosome // inferred from direct assay; 0008023 // transcription elongation factor complex // inferred from direct assay	0003746 // translation elongation factor activity // inferred from electronic annotation
11721175_at	4.12	6.41	-4.88	0.0022	0.3792	RARRES1	retinoic acid receptor responder (tazarotene induced) 1	0008285 // negative regulation of cell proliferation // inferred from electronic annotation	0016020 // membrane // inferred from electronic annotation; 0016021 // integral component of membrane // inferred from electronic annotation; 0070062 // extracellular exosome // inferred from direct assay
11724283_a_at	5.64	7.93	-4.88	0.0008	0.3792	ANXA3	annexin A3	0006909 // phagocytosis // inferred from direct assay; 0010595 // positive regulation of endothelial cell migration // inferred from direct assay; 0021766 // hippocampus development // inferred from electronic annotation; 0031100 // organ regeneration // inferred from electronic annotation; 0042742 // defense response to bacterium // inferred from direct assay; 0043086 // negative regulation of c…	0005737 // cytoplasm // inferred from direct assay; 0005886 // plasma membrane // inferred from direct assay; 0016020 // membrane // inferred from direct assay; 0030424 // axon // inferred from electronic annotation; 0030425 // dendrite // inferred from electronic annotation; 0030670 // phagocytic vesicle membrane // inferred from direct assay; 0042581 // specific granule // inferred from direct …	0004859 // phospholipase inhibitor activity // inferred from electronic annotation; 0005509 // calcium ion binding // inferred from electronic annotation; 0005544 // calcium-dependent phospholipid binding // inferred from direct assay; 0019834 // phospholipase A2 inhibitor activity // inferred from electronic annotation; 0048306 // calcium-dependent protein binding // inferred from physical inter…
11732241_s_at	2.71	4.99	-4.87	0.0015	0.3792	SLITRK6	SLIT and NTRK-like family, member 6	0001964 // startle response // inferred from electronic annotation; 0002088 // lens development in camera-type eye // inferred from electronic annotation; 0002093 // auditory receptor cell morphogenesis // inferred from electronic annotation; 0007409 // axonogenesis // not recorded; 0007416 // synapse assembly // inferred from mutant phenotype; 0007601 // visual perception // inferred from electr…	0005886 // plasma membrane // inferred from electronic annotation; 0005887 // integral component of plasma membrane // inferred from direct assay; 0009986 // cell surface // inferred from direct assay; 0016020 // membrane // inferred from electronic annotation; 0016021 // integral component of membrane // inferred from electronic annotation; 0071944 // cell periphery // inferred from electronic a…	0005515 // protein binding // inferred from electronic annotation
11727556_a_at	4.74	7.02	-4.87	0.0071	0.3903	GRHL1	grainyhead-like transcription factor 1	0006351 // transcription, DNA-templated // inferred from electronic annotation; 0006355 // regulation of transcription, DNA-templated // inferred from electronic annotation; 0006366 // transcription from RNA polymerase II promoter // inferred from direct assay; 0007275 // multicellular organismal development // inferred from electronic annotation; 0008544 // epidermis development // inferred from…	0005634 // nucleus // inferred from direct assay; 0005654 // nucleoplasm // inferred from direct assay; 0005654 // nucleoplasm // traceable author statement; 0005737 // cytoplasm // inferred from direct assay; 0005794 // Golgi apparatus // inferred from direct assay; 0043231 // intracellular membrane-bounded organelle // inferred from direct assay	0000978 // RNA polymerase II core promoter proximal region sequence-specific DNA binding // inferred from direct assay; 0001077 // transcriptional activator activity, RNA polymerase II core promoter proximal region sequence-specific binding // inferred from direct assay; 0003677 // DNA binding // inferred from electronic annotation; 0031490 // chromatin DNA binding // inferred from direct assay; …
11718869_x_at	3.02	5.3	-4.85	0.056	0.4734	PALMD	palmdelphin	0008360 // regulation of cell shape // inferred from electronic annotation	0005737 // cytoplasm // inferred from electronic annotation; 0016020 // membrane // inferred from electronic annotation; 0030425 // dendrite // inferred from electronic annotation; 0042995 // cell projection // inferred from electronic annotation; 0043197 // dendritic spine // inferred from electronic annotation
11723784_a_at	3.03	5.3	-4.84	0.0034	0.3792	LIMCH1	LIM and calponin homology domains 1	0031032 // actomyosin structure organization // inferred from electronic annotation		0003779 // actin binding // inferred from electronic annotation; 0005515 // protein binding // inferred from electronic annotation; 0008270 // zinc ion binding // inferred from electronic annotation; 0046872 // metal ion binding // inferred from electronic annotation
11724539_at	3.31	5.59	-4.84	0.0011	0.3792	CABS1	calcium-binding protein, spermatid-specific 1	0007283 // spermatogenesis // not recorded	0005737 // cytoplasm // inferred from electronic annotation; 0005739 // mitochondrion // inferred from electronic annotation; 0005743 // mitochondrial inner membrane // not recorded; 0031514 // motile cilium // not recorded; 0031514 // motile cilium // inferred from sequence or structural similarity; 0042995 // cell projection // inferred from electronic annotation	0005509 // calcium ion binding // not recorded; 0005509 // calcium ion binding // inferred from sequence or structural similarity
11721412_a_at	3.46	5.73	-4.83	0.0009	0.3792	BSPRY	B-box and SPRY domain containing	0006810 // transport // inferred from electronic annotation; 0006811 // ion transport // inferred from electronic annotation; 0006816 // calcium ion transport // inferred from electronic annotation	0005622 // intracellular // inferred from electronic annotation; 0005654 // nucleoplasm // inferred from direct assay; 0005737 // cytoplasm // inferred from electronic annotation; 0005737 // cytoplasm // inferred from direct assay; 0005925 // focal adhesion // inferred from direct assay; 0016020 // membrane // inferred from electronic annotation; 0031252 // cell leading edge // inferred from elec…	0005515 // protein binding // inferred from electronic annotation; 0008270 // zinc ion binding // inferred from electronic annotation; 0046872 // metal ion binding // inferred from electronic annotation
11744718_a_at	2.84	5.11	-4.82	0.0154	0.4126	CTHRC1	collagen triple helix repeat containing 1	0016477 // cell migration // inferred from electronic annotation; 0032092 // positive regulation of protein binding // inferred from electronic annotation; 0033690 // positive regulation of osteoblast proliferation // inferred from electronic annotation; 0043932 // ossification involved in bone remodeling // inferred from electronic annotation; 0045669 // positive regulation of osteoblast differe…	0005576 // extracellular region // inferred from electronic annotation; 0005578 // proteinaceous extracellular matrix // inferred from electronic annotation; 0005581 // collagen trimer // inferred from electronic annotation; 0005615 // extracellular space // inferred from direct assay; 0005737 // cytoplasm // inferred from electronic annotation; 0031012 // extracellular matrix // inferred from el…	0005109 // frizzled binding // inferred from electronic annotation; 0005515 // protein binding // inferred from electronic annotation; 0017147 // Wnt-protein binding // inferred from electronic annotation
11756078_a_at	3.95	6.22	-4.82	0.0018	0.3792	ARHGEF37	Rho guanine nucleotide exchange factor 37	0035023 // regulation of Rho protein signal transduction // inferred from electronic annotation; 0043547 // positive regulation of GTPase activity // inferred from electronic annotation	0005737 // cytoplasm // inferred from electronic annotation	0005085 // guanyl-nucleotide exchange factor activity // inferred from electronic annotation; 0005089 // Rho guanyl-nucleotide exchange factor activity // inferred from electronic annotation; 0005515 // protein binding // inferred from electronic annotation
11741059_s_at	2.99	5.26	-4.82	0.0008	0.3792	SATB1	SATB homeobox 1	0000122 // negative regulation of transcription from RNA polymerase II promoter // inferred from mutant phenotype; 0006325 // chromatin organization // traceable author statement; 0006338 // chromatin remodeling // inferred from electronic annotation; 0006351 // transcription, DNA-templated // inferred from electronic annotation; 0006355 // regulation of transcription, DNA-templated // inferred f…	0000785 // chromatin // inferred from electronic annotation; 0005634 // nucleus // inferred from direct assay; 0005654 // nucleoplasm // inferred from direct assay; 0005654 // nucleoplasm // traceable author statement; 0005720 // nuclear heterochromatin // inferred from electronic annotation; 0016363 // nuclear matrix // inferred from electronic annotation; 0016605 // PML body // inferred from di…	0000977 // RNA polymerase II regulatory region sequence-specific DNA binding // inferred from direct assay; 0001227 // transcriptional repressor activity, RNA polymerase II transcription regulatory region sequence-specific binding // inferred from direct assay; 0003677 // DNA binding // inferred from electronic annotation; 0003682 // chromatin binding // inferred from electronic annotation; 00036…
11752429_a_at	3.05	5.32	-4.82	0.0017	0.3792	LRIG3	leucine-rich repeats and immunoglobulin-like domains 3	0006468 // protein phosphorylation // inferred from electronic annotation; 0007169 // transmembrane receptor protein tyrosine kinase signaling pathway // inferred from electronic annotation; 0007275 // multicellular organismal development // inferred from electronic annotation; 0016310 // phosphorylation // inferred from electronic annotation; 0018108 // peptidyl-tyrosine phosphorylation // infer…	0005615 // extracellular space // inferred from direct assay; 0005886 // plasma membrane // inferred from electronic annotation; 0016020 // membrane // inferred from electronic annotation; 0016021 // integral component of membrane // inferred from electronic annotation; 0030659 // cytoplasmic vesicle membrane // inferred from electronic annotation; 0031410 // cytoplasmic vesicle // inferred from …	0000166 // nucleotide binding // inferred from electronic annotation; 0004672 // protein kinase activity // inferred from electronic annotation; 0004713 // protein tyrosine kinase activity // inferred from electronic annotation; 0004714 // transmembrane receptor protein tyrosine kinase activity // inferred from electronic annotation; 0005515 // protein binding // inferred from electronic annotati…
11747130_a_at	4.93	7.2	-4.82	0.0008	0.3792	PRSS8	protease, serine, 8	0006508 // proteolysis // inferred from electronic annotation; 0010765 // positive regulation of sodium ion transport // inferred from electronic annotation	0005576 // extracellular region // traceable author statement; 0005615 // extracellular space // inferred from direct assay; 0005886 // plasma membrane // inferred from direct assay; 0016020 // membrane // inferred from electronic annotation; 0016021 // integral component of membrane // inferred from electronic annotation; 0070062 // extracellular exosome // inferred from direct assay	0004252 // serine-type endopeptidase activity // inferred from electronic annotation; 0005515 // protein binding // inferred from physical interaction; 0008233 // peptidase activity // inferred from electronic annotation; 0008236 // serine-type peptidase activity // traceable author statement; 0016787 // hydrolase activity // inferred from electronic annotation
11736317_x_at	3.38	5.65	-4.82	0.038	0.4475	STAP2	signal transducing adaptor family member 2		0005737 // cytoplasm // inferred from electronic annotation; 0005886 // plasma membrane // inferred from electronic annotation	0005515 // protein binding // inferred from physical interaction
11727033_at	4.13	6.4	-4.82	0.0035	0.3792	PAPSS2	3'-phosphoadenosine 5'-phosphosulfate synthase 2	0000103 // sulfate assimilation // not recorded; 0000103 // sulfate assimilation // inferred from electronic annotation; 0001501 // skeletal system development // traceable author statement; 0005975 // carbohydrate metabolic process // traceable author statement; 0006805 // xenobiotic metabolic process // traceable author statement; 0007596 // blood coagulation // inferred from electronic annotat…	0005829 // cytosol // traceable author statement	0000166 // nucleotide binding // inferred from electronic annotation; 0003824 // catalytic activity // inferred from electronic annotation; 0004020 // adenylylsulfate kinase activity // not recorded; 0004781 // sulfate adenylyltransferase (ATP) activity // inferred from sequence or structural similarity; 0005524 // ATP binding // inferred from electronic annotation; 0016301 // kinase activity // …
11749293_x_at	3.24	5.5	-4.81	0.0432	0.4554	MS4A6A	membrane-spanning 4-domains, subfamily A, member 6A		0016020 // membrane // inferred from electronic annotation; 0016021 // integral component of membrane // inferred from electronic annotation
11742851_x_at	5.87	8.13	-4.81	0.005	0.3838	SPINT2	serine peptidase inhibitor, Kunitz type, 2	0001843 // neural tube closure // inferred from electronic annotation; 0006928 // movement of cell or subcellular component // traceable author statement; 0007163 // establishment or maintenance of cell polarity // inferred from electronic annotation; 0010466 // negative regulation of peptidase activity // inferred from electronic annotation; 0010951 // negative regulation of endopeptidase activi…	0005576 // extracellular region // traceable author statement; 0005737 // cytoplasm // inferred from direct assay; 0016020 // membrane // inferred from electronic annotation; 0016021 // integral component of membrane // inferred from electronic annotation	0004866 // endopeptidase inhibitor activity // traceable author statement; 0004867 // serine-type endopeptidase inhibitor activity // inferred from direct assay; 0030414 // peptidase inhibitor activity // inferred from electronic annotation
11718448_at	6.97	9.23	-4.79	0.001	0.3792	SH3BGRL2	SH3 domain binding glutamate-rich protein like 2		0005634 // nucleus // inferred from electronic annotation; 0005654 // nucleoplasm // inferred from direct assay; 0070062 // extracellular exosome // inferred from direct assay	0017124 // SH3 domain binding // inferred from electronic annotation
11726131_a_at	3.81	6.07	-4.79	0.0601	0.4803	PKP2	plakophilin 2	0002159 // desmosome assembly // inferred from mutant phenotype; 0007155 // cell adhesion // inferred from electronic annotation; 0007507 // heart development // inferred from sequence or structural similarity; 0008285 // negative regulation of cell proliferation // inferred from sequence or structural similarity; 0010765 // positive regulation of sodium ion transport // inferred from sequence or…	0005634 // nucleus // non-traceable author statement; 0005654 // nucleoplasm // inferred from direct assay; 0005882 // intermediate filament // inferred from sequence or structural similarity; 0005886 // plasma membrane // inferred from direct assay; 0005911 // cell-cell junction // inferred from sequence or structural similarity; 0005912 // adherens junction // inferred from sequence or structur…	0005080 // protein kinase C binding // inferred from physical interaction; 0005488 // binding // inferred from electronic annotation; 0005515 // protein binding // inferred from physical interaction; 0017080 // sodium channel regulator activity // inferred from sequence or structural similarity; 0019215 // intermediate filament binding // inferred from direct assay; 0032947 // protein complex sca…
11757871_s_at	5.73	7.99	-4.78	0.0071	0.391	PBX1	pre-B-cell leukemia homeobox 1	0001655 // urogenital system development // inferred from electronic annotation; 0001658 // branching involved in ureteric bud morphogenesis // inferred from electronic annotation; 0006351 // transcription, DNA-templated // inferred from electronic annotation; 0006355 // regulation of transcription, DNA-templated // inferred from electronic annotation; 0006366 // transcription from RNA polymerase…	0005634 // nucleus // inferred from direct assay; 0005654 // nucleoplasm // traceable author statement; 0005667 // transcription factor complex // inferred from electronic annotation; 0005737 // cytoplasm // inferred from direct assay	0000978 // RNA polymerase II core promoter proximal region sequence-specific DNA binding // inferred from electronic annotation; 0001077 // transcriptional activator activity, RNA polymerase II core promoter proximal region sequence-specific binding // inferred from electronic annotation; 0003677 // DNA binding // inferred from direct assay; 0003700 // transcription factor activity, sequence-spec…
11757283_s_at	5.6	7.85	-4.78	0.046	0.4595	DCN	decorin	0001822 // kidney development // inferred from electronic annotation; 0001890 // placenta development // inferred from electronic annotation; 0005975 // carbohydrate metabolic process // traceable author statement; 0007519 // skeletal muscle tissue development // inferred from electronic annotation; 0007568 // aging // inferred from electronic annotation; 0009612 // response to mechanical stimulu…	0005576 // extracellular region // traceable author statement; 0005578 // proteinaceous extracellular matrix // inferred from electronic annotation; 0005589 // collagen type VI trimer // inferred from electronic annotation; 0005615 // extracellular space // inferred from direct assay; 0005796 // Golgi lumen // traceable author statement; 0031012 // extracellular matrix // inferred from direct ass…	0005515 // protein binding // inferred from electronic annotation; 0005518 // collagen binding // inferred from electronic annotation; 0005539 // glycosaminoglycan binding // inferred from electronic annotation; 0044822 // poly(A) RNA binding // inferred from direct assay; 0047485 // protein N-terminus binding // inferred from electronic annotation; 0050840 // extracellular matrix binding // infe…
11723687_a_at	6.72	8.98	-4.77	0.0023	0.3792	FAM46A	family with sequence similarity 46, member A	0010468 // regulation of gene expression // inferred from mutant phenotype; 0030193 // regulation of blood coagulation // inferred from mutant phenotype		0005515 // protein binding // inferred from physical interaction; 0044822 // poly(A) RNA binding // inferred from direct assay
11731500_a_at	6.8	9.05	-4.77	0.017	0.4184	KRT19	keratin 19, type I	0007165 // signal transduction // inferred from electronic annotation; 0007219 // Notch signaling pathway // inferred from electronic annotation; 0016032 // viral process // inferred from electronic annotation; 0034333 // adherens junction assembly // inferred from electronic annotation; 0043627 // response to estrogen // inferred from expression pattern; 0045214 // sarcomere organization // infe…	0005882 // intermediate filament // inferred from electronic annotation; 0005886 // plasma membrane // inferred from direct assay; 0016010 // dystrophin-associated glycoprotein complex // inferred from electronic annotation; 0030018 // Z disc // inferred from electronic annotation; 0042383 // sarcolemma // inferred from electronic annotation; 0043034 // costamere // inferred from direct assay; 00…	0004871 // signal transducer activity // inferred from electronic annotation; 0005198 // structural molecule activity // inferred from electronic annotation; 0005200 // structural constituent of cytoskeleton // traceable author statement; 0005515 // protein binding // inferred from physical interaction; 0008307 // structural constituent of muscle // inferred from direct assay; 0032403 // protein …
11738185_s_at	3.83	6.08	-4.75	0.0019	0.3792	PDE8B	phosphodiesterase 8B	0000160 // phosphorelay signal transduction system // inferred from electronic annotation; 0001662 // behavioral fear response // inferred from electronic annotation; 0006198 // cAMP catabolic process // inferred from electronic annotation; 0007165 // signal transduction // inferred from electronic annotation; 0008152 // metabolic process // inferred from electronic annotation; 0008542 // visual …	0005829 // cytosol // traceable author statement	0004114 // 3',5'-cyclic-nucleotide phosphodiesterase activity // non-traceable author statement; 0004115 // 3',5'-cyclic-AMP phosphodiesterase activity // inferred from electronic annotation; 0004871 // signal transducer activity // inferred from electronic annotation; 0008081 // phosphoric diester hydrolase activity // inferred from electronic annotation; 0016787 // hydrolase activity // inferre…
11739338_at	5.31	7.56	-4.74	0.0099	0.391	FAM46C	family with sequence similarity 46, member C			0005515 // protein binding // inferred from physical interaction
11757817_s_at	3.76	6.01	-4.73	0.0041	0.3792	BASP1	brain abundant, membrane attached signal protein 1	0007356 // thorax and anterior abdomen determination // inferred from sequence or structural similarity; 0008406 // gonad development // inferred from sequence or structural similarity; 0021762 // substantia nigra development // inferred from expression pattern; 0045892 // negative regulation of transcription, DNA-templated // inferred from direct assay; 0045892 // negative regulation of transcri…	0005634 // nucleus // inferred from direct assay; 0005737 // cytoplasm // inferred from direct assay; 0005856 // cytoskeleton // traceable author statement; 0005886 // plasma membrane // inferred from direct assay; 0008180 // COP9 signalosome // inferred from direct assay; 0016020 // membrane // inferred from electronic annotation; 0016607 // nuclear speck // inferred from sequence or structural …	0003714 // transcription corepressor activity // inferred from mutant phenotype; 0005515 // protein binding // inferred from physical interaction; 0019904 // protein domain specific binding // inferred from physical interaction; 0044212 // transcription regulatory region DNA binding // inferred from sequence or structural similarity
11715751_a_at	2.89	5.13	-4.72	0.0008	0.3792	DPYSL3	dihydropyrimidinase-like 3	0007399 // nervous system development // inferred from electronic annotation; 0007411 // axon guidance // traceable author statement; 0008152 // metabolic process // inferred from electronic annotation; 0010975 // regulation of neuron projection development // inferred from electronic annotation; 0010976 // positive regulation of neuron projection development // inferred from sequence or structur…	0005615 // extracellular space // inferred from sequence or structural similarity; 0005737 // cytoplasm // inferred from electronic annotation; 0005829 // cytosol // inferred from sequence or structural similarity; 0005829 // cytosol // traceable author statement; 0030027 // lamellipodium // inferred from sequence or structural similarity; 0030426 // growth cone // inferred from sequence or struc…	0005515 // protein binding // inferred from physical interaction; 0016787 // hydrolase activity // inferred from electronic annotation; 0016810 // hydrolase activity, acting on carbon-nitrogen (but not peptide) bonds // inferred from electronic annotation; 0017124 // SH3 domain binding // inferred from sequence or structural similarity; 0035374 // chondroitin sulfate binding // inferred from sequ…
11736106_x_at	2.87	5.11	-4.72	0.0105	0.3923	ZNF750	zinc finger protein 750	0006351 // transcription, DNA-templated // inferred from electronic annotation; 0006355 // regulation of transcription, DNA-templated // inferred from electronic annotation; 0006366 // transcription from RNA polymerase II promoter // inferred from direct assay; 0008544 // epidermis development // inferred from mutant phenotype; 0009308 // amine metabolic process // inferred from electronic annota…	0005634 // nucleus // inferred from direct assay; 0005730 // nucleolus // inferred from direct assay; 0043231 // intracellular membrane-bounded organelle // inferred from direct assay	0001046 // core promoter sequence-specific DNA binding // inferred from direct assay; 0001077 // transcriptional activator activity, RNA polymerase II core promoter proximal region sequence-specific binding // inferred from direct assay; 0005507 // copper ion binding // inferred from electronic annotation; 0005515 // protein binding // inferred from physical interaction; 0008131 // primary amine …
11736061_a_at	2.46	4.7	-4.72	0.0038	0.3792	SERPINB5	serpin peptidase inhibitor, clade B (ovalbumin), member 5	0002009 // morphogenesis of an epithelium // inferred from electronic annotation; 0006928 // movement of cell or subcellular component // traceable author statement; 0010951 // negative regulation of endopeptidase activity // not recorded; 0030198 // extracellular matrix organization // inferred from electronic annotation; 0050678 // regulation of epithelial cell proliferation // inferred from el…	0005576 // extracellular region // inferred from electronic annotation; 0005615 // extracellular space // not recorded; 0005737 // cytoplasm // inferred from direct assay; 0070062 // extracellular exosome // inferred from direct assay	0004867 // serine-type endopeptidase inhibitor activity // not recorded; 0005515 // protein binding // inferred from physical interaction
11716017_at	3.95	6.19	-4.71	0.0027	0.3792	MAL2	mal, T-cell differentiation protein 2 (gene/pseudogene)		0005737 // cytoplasm // inferred from electronic annotation; 0005886 // plasma membrane // inferred from electronic annotation; 0012505 // endomembrane system // inferred from electronic annotation; 0016020 // membrane // inferred from electronic annotation; 0016021 // integral component of membrane // inferred from electronic annotation; 0016324 // apical plasma membrane // inferred from electro…	0005515 // protein binding // inferred from physical interaction
11754623_x_at	7.68	9.91	-4.71	0.0012	0.3792	CHPT1	choline phosphotransferase 1	0001558 // regulation of cell growth // non-traceable author statement; 0006629 // lipid metabolic process // traceable author statement; 0006644 // phospholipid metabolic process // traceable author statement; 0006656 // phosphatidylcholine biosynthetic process // inferred from direct assay; 0006656 // phosphatidylcholine biosynthetic process // traceable author statement; 0006657 // CDP-choline…	0000139 // Golgi membrane // traceable author statement; 0005794 // Golgi apparatus // inferred from electronic annotation; 0016020 // membrane // non-traceable author statement; 0016021 // integral component of membrane // inferred from electronic annotation; 0043231 // intracellular membrane-bounded organelle // non-traceable author statement	0004142 // diacylglycerol cholinephosphotransferase activity // inferred from direct assay; 0004142 // diacylglycerol cholinephosphotransferase activity // traceable author statement; 0016740 // transferase activity // inferred from electronic annotation; 0016780 // phosphotransferase activity, for other substituted phosphate groups // inferred from electronic annotation; 0019992 // diacylglycero…
11751266_a_at	2.8	5.04	-4.7	0.001	0.3792	SLC44A3	solute carrier family 44, member 3	0006644 // phospholipid metabolic process // traceable author statement; 0006656 // phosphatidylcholine biosynthetic process // traceable author statement; 0044281 // small molecule metabolic process // traceable author statement; 0046474 // glycerophospholipid biosynthetic process // traceable author statement; 0055085 // transmembrane transport // traceable author statement	0005886 // plasma membrane // traceable author statement; 0016020 // membrane // inferred from electronic annotation; 0016021 // integral component of membrane // inferred from electronic annotation	0005515 // protein binding // inferred from physical interaction
11753024_a_at	3.16	5.4	-4.7	0.0038	0.3792	NFIB	nuclear factor I/B	0000122 // negative regulation of transcription from RNA polymerase II promoter // inferred from direct assay; 0002062 // chondrocyte differentiation // inferred from sequence or structural similarity; 0006260 // DNA replication // inferred from electronic annotation; 0006351 // transcription, DNA-templated // inferred from electronic annotation; 0006355 // regulation of transcription, DNA-templa…	0005622 // intracellular // inferred from electronic annotation; 0005634 // nucleus // inferred from direct assay; 0005654 // nucleoplasm // inferred from direct assay; 0005730 // nucleolus // inferred from direct assay; 0044300 // cerebellar mossy fiber // inferred from sequence or structural similarity	0000978 // RNA polymerase II core promoter proximal region sequence-specific DNA binding // inferred from direct assay; 0000981 // RNA polymerase II transcription factor activity, sequence-specific DNA binding // inferred from direct assay; 0001077 // transcriptional activator activity, RNA polymerase II core promoter proximal region sequence-specific binding // inferred from direct assay; 000110…
11755434_a_at	4.21	6.45	-4.7	0.0009	0.3792	PRKACB	protein kinase, cAMP-dependent, catalytic, beta	0001843 // neural tube closure // inferred from electronic annotation; 0002223 // stimulatory C-type lectin receptor signaling pathway // traceable author statement; 0003091 // renal water homeostasis // traceable author statement; 0005975 // carbohydrate metabolic process // traceable author statement; 0006006 // glucose metabolic process // traceable author statement; 0006094 // gluconeogenesis…	0005634 // nucleus // inferred from electronic annotation; 0005654 // nucleoplasm // traceable author statement; 0005737 // cytoplasm // inferred from electronic annotation; 0005813 // centrosome // inferred from direct assay; 0005829 // cytosol // traceable author statement; 0005886 // plasma membrane // inferred from electronic annotation; 0005952 // cAMP-dependent protein kinase complex // tra…	0000166 // nucleotide binding // inferred from electronic annotation; 0000287 // magnesium ion binding // inferred from direct assay; 0004672 // protein kinase activity // inferred from electronic annotation; 0004674 // protein serine/threonine kinase activity // inferred from electronic annotation; 0004691 // cAMP-dependent protein kinase activity // inferred from direct assay; 0005515 // protei…
11742923_a_at	3.09	5.32	-4.69	0.0356	0.4419	LAPTM5	lysosomal protein transmembrane 5	0006810 // transport // inferred from electronic annotation	0005764 // lysosome // traceable author statement; 0005765 // lysosomal membrane // inferred from electronic annotation; 0005887 // integral component of plasma membrane // inferred from electronic annotation; 0016020 // membrane // inferred from electronic annotation; 0016021 // integral component of membrane // inferred from electronic annotation	0005515 // protein binding // inferred from physical interaction
11716934_a_at	2.43	4.66	-4.69	0.0382	0.448	CCDC80	coiled-coil domain containing 80	0010811 // positive regulation of cell-substrate adhesion // inferred from electronic annotation; 0030198 // extracellular matrix organization // inferred from electronic annotation	0005576 // extracellular region // inferred from electronic annotation; 0005578 // proteinaceous extracellular matrix // inferred from electronic annotation; 0005604 // basement membrane // inferred from electronic annotation; 0005614 // interstitial matrix // inferred from electronic annotation; 0016020 // membrane // inferred from electronic annotation; 0016021 // integral component of membrane…	0001968 // fibronectin binding // inferred from electronic annotation; 0005539 // glycosaminoglycan binding // inferred from electronic annotation; 0008201 // heparin binding // inferred from electronic annotation
11723686_s_at	7.42	9.65	-4.68	0.0025	0.3792	FAM46A	family with sequence similarity 46, member A	0010468 // regulation of gene expression // inferred from mutant phenotype; 0030193 // regulation of blood coagulation // inferred from mutant phenotype		0005515 // protein binding // inferred from physical interaction; 0044822 // poly(A) RNA binding // inferred from direct assay
11717301_at	8.09	10.32	-4.68	0.0019	0.3792	TACSTD2	tumor-associated calcium signal transducer 2	0007049 // cell cycle // inferred from electronic annotation; 0007166 // cell surface receptor signaling pathway // traceable author statement; 0007601 // visual perception // inferred from electronic annotation; 0008283 // cell proliferation // traceable author statement; 0010633 // negative regulation of epithelial cell migration // inferred from sequence or structural similarity; 0050678 // re…	0005615 // extracellular space // inferred from electronic annotation; 0005634 // nucleus // inferred from electronic annotation; 0005829 // cytosol // traceable author statement; 0005886 // plasma membrane // inferred from electronic annotation; 0005887 // integral component of plasma membrane // traceable author statement; 0009925 // basal plasma membrane // inferred from sequence or structural…	0004872 // receptor activity // traceable author statement; 0005515 // protein binding // inferred from physical interaction
11757801_x_at	4.92	7.15	-4.68	0.0087	0.391	HLA-DPB1	major histocompatibility complex, class II, DP beta 1	0002376 // immune system process // inferred from electronic annotation; 0002504 // antigen processing and presentation of peptide or polysaccharide antigen via MHC class II // inferred from electronic annotation; 0006955 // immune response // inferred from electronic annotation; 0007165 // signal transduction // traceable author statement; 0019221 // cytokine-mediated signaling pathway // tracea…	0000139 // Golgi membrane // traceable author statement; 0005764 // lysosome // inferred from electronic annotation; 0005765 // lysosomal membrane // traceable author statement; 0005768 // endosome // inferred from electronic annotation; 0005783 // endoplasmic reticulum // inferred from electronic annotation; 0005789 // endoplasmic reticulum membrane // inferred from electronic annotation; 000579…	0005515 // protein binding // inferred from electronic annotation; 0005515 // protein binding // inferred from physical interaction; 0032395 // MHC class II receptor activity // traceable author statement; 0042605 // peptide antigen binding // inferred from direct assay
11721685_at	3.24	5.46	-4.68	0.0634	0.4828	CCL19	chemokine (C-C motif) ligand 19	0001768 // establishment of T cell polarity // inferred from direct assay; 0001771 // immunological synapse formation // inferred from sequence or structural similarity; 0002407 // dendritic cell chemotaxis // inferred from direct assay; 0002408 // myeloid dendritic cell chemotaxis // inferred from direct assay; 0002548 // monocyte chemotaxis // not recorded; 0002606 // positive regulation of den…	0005576 // extracellular region // traceable author statement; 0005615 // extracellular space // not recorded; 0005622 // intracellular // inferred from direct assay; 0005622 // intracellular // inferred from sequence or structural similarity; 0005623 // cell // inferred from sequence or structural similarity; 0005623 // cell // traceable author statement	0005125 // cytokine activity // inferred from electronic annotation; 0008009 // chemokine activity // inferred from direct assay; 0031732 // CCR7 chemokine receptor binding // inferred from sequence or structural similarity; 0031735 // CCR10 chemokine receptor binding // inferred from direct assay; 0042379 // chemokine receptor binding // inferred from direct assay; 0048020 // CCR chemokine recep…
11717928_a_at	4.34	6.57	-4.67	0.0012	0.3792	FOLR1	folate receptor 1 (adult)	0001947 // heart looping // inferred from sequence or structural similarity; 0003147 // neural crest cell migration involved in heart formation // inferred from sequence or structural similarity; 0003253 // cardiac neural crest cell migration involved in outflow tract morphogenesis // inferred from sequence or structural similarity; 0006810 // transport // inferred from electronic annotation; 000…	0000139 // Golgi membrane // traceable author statement; 0005576 // extracellular region // inferred from electronic annotation; 0005634 // nucleus // inferred from direct assay; 0005768 // endosome // inferred from electronic annotation; 0005789 // endoplasmic reticulum membrane // traceable author statement; 0005886 // plasma membrane // non-traceable author statement; 0005887 // integral compo…	0004872 // receptor activity // traceable author statement; 0005542 // folic acid binding // inferred from direct assay; 0005542 // folic acid binding // non-traceable author statement; 0008144 // drug binding // inferred from physical interaction; 0008517 // folic acid transporter activity // inferred from mutant phenotype; 0051870 // methotrexate binding // inferred from direct assay
11758298_x_at	3.27	5.5	-4.67	0.0009	0.3792	KRT8	keratin 8, type II	0016032 // viral process // inferred from electronic annotation; 0033209 // tumor necrosis factor-mediated signaling pathway // inferred from electronic annotation; 0045214 // sarcomere organization // inferred from electronic annotation; 0051599 // response to hydrostatic pressure // inferred from electronic annotation; 0051707 // response to other organism // inferred from electronic annotation…	0005634 // nucleus // inferred from direct assay; 0005654 // nucleoplasm // inferred from electronic annotation; 0005737 // cytoplasm // inferred from direct assay; 0005882 // intermediate filament // inferred from direct assay; 0005911 // cell-cell junction // inferred from electronic annotation; 0016010 // dystrophin-associated glycoprotein complex // inferred from electronic annotation; 001636…	0005198 // structural molecule activity // inferred from electronic annotation; 0005515 // protein binding // inferred from physical interaction; 0032403 // protein complex binding // inferred from electronic annotation; 0097110 // scaffold protein binding // inferred from physical interaction
11758013_s_at	5.26	7.48	-4.67	0.0098	0.391	C8orf4	chromosome 8 open reading frame 4	0002264 // endothelial cell activation involved in immune response // inferred from direct assay; 0006915 // apoptotic process // inferred from electronic annotation; 0034605 // cellular response to heat // inferred from direct assay; 0042346 // positive regulation of NF-kappaB import into nucleus // inferred from direct assay; 0043620 // regulation of DNA-templated transcription in response to s…	0005634 // nucleus // inferred from direct assay; 0005730 // nucleolus // inferred from direct assay; 0005737 // cytoplasm // inferred from direct assay; 0016607 // nuclear speck // inferred from direct assay	0005112 // Notch binding // inferred from physical interaction; 0005515 // protein binding // inferred from physical interaction
11756334_x_at	4.3	6.52	-4.67	0.0008	0.3792	ANXA3	annexin A3	0006909 // phagocytosis // inferred from direct assay; 0010595 // positive regulation of endothelial cell migration // inferred from direct assay; 0021766 // hippocampus development // inferred from electronic annotation; 0031100 // organ regeneration // inferred from electronic annotation; 0042742 // defense response to bacterium // inferred from direct assay; 0043086 // negative regulation of c…	0005737 // cytoplasm // inferred from direct assay; 0005886 // plasma membrane // inferred from direct assay; 0016020 // membrane // inferred from direct assay; 0030424 // axon // inferred from electronic annotation; 0030425 // dendrite // inferred from electronic annotation; 0030670 // phagocytic vesicle membrane // inferred from direct assay; 0042581 // specific granule // inferred from direct …	0004859 // phospholipase inhibitor activity // inferred from electronic annotation; 0005509 // calcium ion binding // inferred from electronic annotation; 0005544 // calcium-dependent phospholipid binding // inferred from direct assay; 0019834 // phospholipase A2 inhibitor activity // inferred from electronic annotation; 0048306 // calcium-dependent protein binding // inferred from physical inter…
11756826_a_at	3.29	5.51	-4.66	0.0009	0.3792	ENTPD3	ectonucleoside triphosphate diphosphohydrolase 3	0009134 // nucleoside diphosphate catabolic process // inferred from electronic annotation; 0009143 // nucleoside triphosphate catabolic process // inferred from electronic annotation	0005886 // plasma membrane // inferred from electronic annotation; 0016020 // membrane // inferred from electronic annotation; 0016021 // integral component of membrane // inferred from electronic annotation	0000166 // nucleotide binding // inferred from electronic annotation; 0005515 // protein binding // inferred from physical interaction; 0005524 // ATP binding // inferred from electronic annotation; 0016787 // hydrolase activity // inferred from electronic annotation; 0017110 // nucleoside-diphosphatase activity // inferred from electronic annotation; 0017111 // nucleoside-triphosphatase activity…
11754973_x_at	6.05	8.27	-4.66	0.001	0.3792	MANSC1	MANSC domain containing 1		0016020 // membrane // inferred from electronic annotation; 0016021 // integral component of membrane // inferred from electronic annotation
11716742_a_at	3.41	5.63	-4.64	0.0074	0.391	TJP2	tight junction protein 2	0006915 // apoptotic process // traceable author statement; 0006921 // cellular component disassembly involved in execution phase of apoptosis // traceable author statement; 0010033 // response to organic substance // inferred from electronic annotation; 0012501 // programmed cell death // traceable author statement; 0035329 // hippo signaling // traceable author statement; 0046037 // GMP metabol…	0005634 // nucleus // inferred from electronic annotation; 0005654 // nucleoplasm // traceable author statement; 0005737 // cytoplasm // inferred from direct assay; 0005829 // cytosol // traceable author statement; 0005886 // plasma membrane // inferred from direct assay; 0005886 // plasma membrane // traceable author statement; 0005912 // adherens junction // inferred from electronic annotation;…	0004385 // guanylate kinase activity // traceable author statement; 0005515 // protein binding // inferred from physical interaction; 0008022 // protein C-terminus binding // inferred from electronic annotation; 0019904 // protein domain specific binding // inferred from physical interaction; 0030674 // protein binding, bridging // inferred from direct assay
11715393_a_at	5.28	7.49	-4.64	0.0231	0.4286	C3	complement component 3	0001798 // positive regulation of type IIa hypersensitivity // inferred from electronic annotation; 0001934 // positive regulation of protein phosphorylation // inferred from direct assay; 0001970 // positive regulation of activation of membrane attack complex // inferred from electronic annotation; 0002376 // immune system process // inferred from electronic annotation; 0002507 // tolerance indu…	0005576 // extracellular region // traceable author statement; 0005615 // extracellular space // inferred from direct assay; 0005886 // plasma membrane // traceable author statement; 0070062 // extracellular exosome // inferred from direct assay; 0072562 // blood microparticle // inferred from direct assay	0004866 // endopeptidase inhibitor activity // inferred from electronic annotation; 0005102 // receptor binding // traceable author statement; 0005515 // protein binding // inferred from physical interaction; 0008289 // lipid binding // inferred from electronic annotation; 0031715 // C5L2 anaphylatoxin chemotactic receptor binding // inferred from direct assay; 0048037 // cofactor binding // infe…
11733799_a_at	7.14	9.36	-4.64	0.0009	0.3792	SLC31A2	solute carrier family 31 (copper transporter), member 2	0006810 // transport // inferred from electronic annotation; 0006811 // ion transport // inferred from electronic annotation; 0006825 // copper ion transport // traceable author statement; 0006878 // cellular copper ion homeostasis // inferred from electronic annotation; 0035434 // copper ion transmembrane transport // inferred from electronic annotation; 1902311 // regulation of copper ion trans…	0005770 // late endosome // inferred from electronic annotation; 0005887 // integral component of plasma membrane // traceable author statement; 0016020 // membrane // inferred from electronic annotation; 0016021 // integral component of membrane // inferred from electronic annotation; 0055037 // recycling endosome // inferred from electronic annotation	0005375 // copper ion transmembrane transporter activity // inferred from electronic annotation; 0005515 // protein binding // inferred from electronic annotation
11729732_x_at	3.26	5.48	-4.64	0.0839	0.5079	FXYD2; FXYD6; FXYD6-FXYD2	FXYD domain containing ion transport regulator 2; FXYD domain containing ion transport regulator 6; FXYD6-FXYD2 readthrough	0001558 // regulation of cell growth // inferred from electronic annotation; 0006810 // transport // traceable author statement; 0006811 // ion transport // inferred from electronic annotation; 0006813 // potassium ion transport // inferred from electronic annotation; 0006814 // sodium ion transport // inferred from electronic annotation; 0010248 // establishment or maintenance of transmembrane e…	0005886 // plasma membrane // traceable author statement; 0005886 // plasma membrane // inferred from direct assay; 0005887 // integral component of plasma membrane // not recorded; 0005890 // sodium:potassium-exchanging ATPase complex // inferred from sequence or structural similarity; 0016020 // membrane // inferred from electronic annotation; 0016021 // integral component of membrane // inferr…	0005215 // transporter activity // traceable author statement; 0005216 // ion channel activity // inferred from electronic annotation; 0005391 // sodium:potassium-exchanging ATPase activity // inferred from electronic annotation; 0005515 // protein binding // inferred from physical interaction; 0017080 // sodium channel regulator activity // not recorded
11723975_x_at	2.28	4.49	-4.63	0.0398	0.4506	APOL3	apolipoprotein L, 3	0006810 // transport // inferred from electronic annotation; 0006869 // lipid transport // inferred from electronic annotation; 0006954 // inflammatory response // traceable author statement; 0007165 // signal transduction // inferred from mutant phenotype; 0042157 // lipoprotein metabolic process // inferred from electronic annotation; 0043123 // positive regulation of I-kappaB kinase/NF-kappaB …	0005576 // extracellular region // inferred from electronic annotation; 0005737 // cytoplasm // inferred from electronic annotation; 0016020 // membrane // inferred from direct assay	0004871 // signal transducer activity // inferred from mutant phenotype; 0005319 // lipid transporter activity // traceable author statement; 0008289 // lipid binding // inferred from electronic annotation
11763233_x_at	2.64	4.85	-4.62	0.0138	0.4124	TRAC; TRAJ17; TRAV20; TRDV2	T-cell receptor alpha constant; T cell receptor alpha joining 17; T cell receptor alpha variable 20; T cell receptor delta variable 2	0006508 // proteolysis // inferred from electronic annotation; 0006515 // misfolded or incompletely synthesized protein catabolic process // inferred from mutant phenotype; 0006898 // receptor-mediated endocytosis // ---; 0006910 // phagocytosis, recognition // ---; 0006911 // phagocytosis, engulfment // ---; 0006955 // immune response // non-traceable author statement; 0006958 // complement acti…	0005654 // nucleoplasm // inferred from direct assay; 0005739 // mitochondrion // inferred from direct assay; 0005739 // mitochondrion // inferred from electronic annotation; 0005743 // mitochondrial inner membrane // inferred from direct assay; 0005743 // mitochondrial inner membrane // inferred from electronic annotation; 0005886 // plasma membrane // traceable author statement; 0009897 // exte…	0000166 // nucleotide binding // inferred from electronic annotation; 0003823 // antigen binding // ---; 0004176 // ATP-dependent peptidase activity // not recorded; 0004176 // ATP-dependent peptidase activity // ---; 0004222 // metalloendopeptidase activity // inferred from electronic annotation; 0005524 // ATP binding // inferred from electronic annotation; 0008233 // peptidase activity // infe…
11758486_s_at	5.23	7.44	-4.62	0.0009	0.3792	BACE2	beta-site APP-cleaving enzyme 2	0006508 // proteolysis // non-traceable author statement; 0006509 // membrane protein ectodomain proteolysis // inferred from direct assay; 0016486 // peptide hormone processing // non-traceable author statement; 0030163 // protein catabolic process // not recorded; 0042985 // negative regulation of amyloid precursor protein biosynthetic process // inferred from mutant phenotype; 0050435 // beta-…	0005768 // endosome // inferred from electronic annotation; 0005783 // endoplasmic reticulum // inferred from electronic annotation; 0005794 // Golgi apparatus // inferred from direct assay; 0009986 // cell surface // inferred from electronic annotation; 0016020 // membrane // inferred from electronic annotation; 0016021 // integral component of membrane // non-traceable author statement	0001540 // beta-amyloid binding // not recorded; 0004190 // aspartic-type endopeptidase activity // inferred from direct assay; 0008233 // peptidase activity // inferred from electronic annotation; 0016787 // hydrolase activity // inferred from electronic annotation
11717430_s_at	4.13	6.33	-4.62	0.0009	0.3792	COX7A1	cytochrome c oxidase subunit VIIa polypeptide 1 (muscle)	0006091 // generation of precursor metabolites and energy // traceable author statement; 1902600 // hydrogen ion transmembrane transport // inferred from electronic annotation; 1902600 // hydrogen ion transmembrane transport // traceable author statement	0005739 // mitochondrion // traceable author statement; 0005743 // mitochondrial inner membrane // inferred from electronic annotation; 0005746 // mitochondrial respiratory chain // inferred from electronic annotation; 0016020 // membrane // inferred from electronic annotation; 0016021 // integral component of membrane // inferred from electronic annotation	0004129 // cytochrome-c oxidase activity // inferred from electronic annotation; 0009055 // electron carrier activity // inferred from electronic annotation
11740223_x_at	5.37	7.58	-4.61	0.0016	0.3792	LRRC26	leucine rich repeat containing 26	0006810 // transport // inferred from electronic annotation; 0006811 // ion transport // inferred from electronic annotation	0005737 // cytoplasm // inferred from electronic annotation; 0005856 // cytoskeleton // inferred from electronic annotation; 0005886 // plasma membrane // inferred from electronic annotation; 0008076 // voltage-gated potassium channel complex // inferred from direct assay; 0016020 // membrane // inferred from electronic annotation; 0016021 // integral component of membrane // inferred from electr…	0005515 // protein binding // inferred from physical interaction; 0015459 // potassium channel regulator activity // inferred from direct assay
11720431_s_at	3.49	5.7	-4.61	0.034	0.4404	COL15A1	collagen, type XV, alpha 1	0001525 // angiogenesis // inferred from electronic annotation; 0007155 // cell adhesion // inferred by curator; 0007165 // signal transduction // non-traceable author statement; 0007275 // multicellular organismal development // inferred from electronic annotation; 0022617 // extracellular matrix disassembly // traceable author statement; 0030154 // cell differentiation // inferred from electron…	0005576 // extracellular region // traceable author statement; 0005578 // proteinaceous extracellular matrix // inferred from electronic annotation; 0005581 // collagen trimer // inferred from electronic annotation; 0005582 // collagen type XV trimer // traceable author statement; 0005604 // basement membrane // inferred from electronic annotation; 0005615 // extracellular space // inferred from …	0005198 // structural molecule activity // inferred from electronic annotation; 0005201 // extracellular matrix structural constituent // inferred by curator
11732693_a_at	2.8	5	-4.6	0.0015	0.3792	PTH2R	parathyroid hormone 2 receptor	0007165 // signal transduction // inferred from electronic annotation; 0007166 // cell surface receptor signaling pathway // inferred from electronic annotation; 0007186 // G-protein coupled receptor signaling pathway // inferred from electronic annotation	0005886 // plasma membrane // traceable author statement; 0005887 // integral component of plasma membrane // traceable author statement; 0016020 // membrane // inferred from electronic annotation; 0016021 // integral component of membrane // inferred from electronic annotation	0004871 // signal transducer activity // inferred from electronic annotation; 0004888 // transmembrane signaling receptor activity // inferred from electronic annotation; 0004930 // G-protein coupled receptor activity // inferred from electronic annotation; 0004991 // parathyroid hormone receptor activity // traceable author statement; 0005515 // protein binding // inferred from physical interact…
11745989_a_at	4.24	6.44	-4.59	0.0948	0.5223	HLA-DMA	major histocompatibility complex, class II, DM alpha	0002376 // immune system process // inferred from electronic annotation; 0002474 // antigen processing and presentation of peptide antigen via MHC class I // inferred from electronic annotation; 0002503 // peptide antigen assembly with MHC class II protein complex // inferred from direct assay; 0002504 // antigen processing and presentation of peptide or polysaccharide antigen via MHC class II //…	0005622 // intracellular // inferred from electronic annotation; 0005764 // lysosome // inferred from electronic annotation; 0005765 // lysosomal membrane // traceable author statement; 0005768 // endosome // inferred from electronic annotation; 0005770 // late endosome // inferred from electronic annotation; 0005771 // multivesicular body // inferred from electronic annotation; 0009986 // cell s…	0005515 // protein binding // inferred from electronic annotation; 0023026 // MHC class II protein complex binding // inferred from direct assay
11727601_a_at	3.71	5.91	-4.59	0.0023	0.3792	WFDC1	WAP four-disulfide core domain 1	0001558 // regulation of cell growth // not recorded; 0010466 // negative regulation of peptidase activity // inferred from electronic annotation; 0010951 // negative regulation of endopeptidase activity // inferred from electronic annotation; 0030308 // negative regulation of cell growth // non-traceable author statement; 0032355 // response to estradiol // inferred from electronic annotation; 0…	0005576 // extracellular region // inferred from electronic annotation; 0005615 // extracellular space // not recorded; 0005615 // extracellular space // non-traceable author statement	0004867 // serine-type endopeptidase inhibitor activity // inferred from electronic annotation; 0030414 // peptidase inhibitor activity // inferred from electronic annotation
11745820_s_at	3.12	5.32	-4.58	0.0368	0.4446	PLAGL1	pleiomorphic adenoma gene-like 1	0006351 // transcription, DNA-templated // inferred from electronic annotation; 0006355 // regulation of transcription, DNA-templated // inferred from electronic annotation; 0006357 // regulation of transcription from RNA polymerase II promoter // inferred from electronic annotation; 0006366 // transcription from RNA polymerase II promoter // inferred from direct assay; 0006915 // apoptotic proce…	0005634 // nucleus // not recorded; 0005654 // nucleoplasm // inferred from direct assay; 0005794 // Golgi apparatus // inferred from direct assay; 0043231 // intracellular membrane-bounded organelle // inferred from direct assay	0000977 // RNA polymerase II regulatory region sequence-specific DNA binding // inferred from direct assay; 0000981 // RNA polymerase II transcription factor activity, sequence-specific DNA binding // not recorded; 0001228 // transcriptional activator activity, RNA polymerase II transcription regulatory region sequence-specific binding // inferred from direct assay; 0003676 // nucleic acid bindin…
11715683_a_at	5.52	7.71	-4.58	0.0086	0.391	KRT7	keratin 7, type II	0016032 // viral process // inferred from electronic annotation	0005634 // nucleus // inferred from direct assay; 0005737 // cytoplasm // inferred from direct assay; 0005882 // intermediate filament // non-traceable author statement; 0045095 // keratin filament // inferred from electronic annotation; 0070062 // extracellular exosome // inferred from direct assay	0005198 // structural molecule activity // inferred from electronic annotation; 0005515 // protein binding // inferred from physical interaction
11715603_s_at	5.33	7.53	-4.57	0.0009	0.3792	SPARC	secreted protein, acidic, cysteine-rich (osteonectin)	0001503 // ossification // inferred from electronic annotation; 0001937 // negative regulation of endothelial cell proliferation // inferred from direct assay; 0002446 // neutrophil mediated immunity // inferred from electronic annotation; 0002576 // platelet degranulation // traceable author statement; 0006898 // receptor-mediated endocytosis // traceable author statement; 0007162 // negative re…	0005576 // extracellular region // non-traceable author statement; 0005576 // extracellular region // traceable author statement; 0005578 // proteinaceous extracellular matrix // inferred from electronic annotation; 0005604 // basement membrane // inferred from electronic annotation; 0005615 // extracellular space // inferred from electronic annotation; 0005622 // intracellular // inferred from e…	0000166 // nucleotide binding // inferred from electronic annotation; 0003774 // motor activity // inferred from electronic annotation; 0003779 // actin binding // inferred from electronic annotation; 0003779 // actin binding // non-traceable author statement; 0005509 // calcium ion binding // inferred from direct assay; 0005515 // protein binding // inferred from physical interaction; 0005516 //…
11741977_a_at	2.23	4.42	-4.57	0.0441	0.4565	RHD	Rh blood group, D antigen	0015696 // ammonium transport // inferred from electronic annotation; 0072488 // ammonium transmembrane transport // inferred from electronic annotation	0005887 // integral component of plasma membrane // traceable author statement; 0016020 // membrane // inferred from electronic annotation; 0016021 // integral component of membrane // inferred from electronic annotation	0008519 // ammonium transmembrane transporter activity // inferred from electronic annotation
11724239_at	4.17	6.35	-4.55	0.1652	0.6019	TCF4	transcription factor 4	0000122 // negative regulation of transcription from RNA polymerase II promoter // inferred from electronic annotation; 0006351 // transcription, DNA-templated // inferred from electronic annotation; 0006352 // DNA-templated transcription, initiation // inferred from sequence or structural similarity; 0006355 // regulation of transcription, DNA-templated // inferred from electronic annotation; 00…	0005634 // nucleus // inferred from direct assay; 0005667 // transcription factor complex // not recorded; 0005667 // transcription factor complex // inferred from sequence or structural similarity	0000978 // RNA polymerase II core promoter proximal region sequence-specific DNA binding // not recorded; 0000978 // RNA polymerase II core promoter proximal region sequence-specific DNA binding // inferred from sequence or structural similarity; 0001011 // transcription factor activity, sequence-specific DNA binding, RNA polymerase recruiting // inferred from sequence or structural similarity; 0…
11739292_at	5.52	7.71	-4.55	0.001	0.3792	EHF	ets homologous factor	0006351 // transcription, DNA-templated // inferred from electronic annotation; 0006355 // regulation of transcription, DNA-templated // inferred from electronic annotation; 0006366 // transcription from RNA polymerase II promoter // inferred from direct assay; 0007275 // multicellular organismal development // traceable author statement; 0008283 // cell proliferation // traceable author statemen…	0005634 // nucleus // inferred by curator; 0005654 // nucleoplasm // inferred from direct assay; 0005794 // Golgi apparatus // inferred from direct assay	0000978 // RNA polymerase II core promoter proximal region sequence-specific DNA binding // inferred from direct assay; 0001077 // transcriptional activator activity, RNA polymerase II core promoter proximal region sequence-specific binding // inferred from direct assay; 0003677 // DNA binding // inferred from direct assay; 0003677 // DNA binding // traceable author statement; 0003700 // transcri…
11758468_s_at	2.56	4.74	-4.55	0.0037	0.3792	TSHZ2	teashirt zinc finger homeobox 2	0006351 // transcription, DNA-templated // inferred from electronic annotation; 0006355 // regulation of transcription, DNA-templated // inferred from electronic annotation; 0007275 // multicellular organismal development // inferred from electronic annotation; 0010468 // regulation of gene expression // inferred from electronic annotation	0005634 // nucleus // inferred from electronic annotation	0003677 // DNA binding // inferred from electronic annotation; 0005515 // protein binding // inferred from physical interaction; 0046872 // metal ion binding // inferred from electronic annotation
11755726_a_at	4.04	6.22	-4.54	0.008	0.391	TMEM30B	transmembrane protein 30B	0006810 // transport // inferred from electronic annotation; 0006869 // lipid transport // inferred from electronic annotation; 0070863 // positive regulation of protein exit from endoplasmic reticulum // inferred from direct assay	0005886 // plasma membrane // inferred from electronic annotation; 0016020 // membrane // inferred from electronic annotation; 0016021 // integral component of membrane // inferred from electronic annotation	0005515 // protein binding // inferred from physical interaction
11728944_a_at	2.38	4.55	-4.53	0.1438	0.5803	LST1	leukocyte specific transcript 1	0000902 // cell morphogenesis // inferred from electronic annotation; 0002376 // immune system process // inferred from electronic annotation; 0006955 // immune response // non-traceable author statement; 0008360 // regulation of cell shape // inferred from electronic annotation; 0009653 // anatomical structure morphogenesis // non-traceable author statement; 0016358 // dendrite development // in…	0000139 // Golgi membrane // inferred from electronic annotation; 0005737 // cytoplasm // inferred from direct assay; 0005794 // Golgi apparatus // non-traceable author statement; 0012505 // endomembrane system // inferred from electronic annotation; 0016020 // membrane // inferred from electronic annotation; 0016021 // integral component of membrane // inferred from direct assay
11750189_s_at	3.79	5.97	-4.53	0.0009	0.3792	CD44	CD44 molecule (Indian blood group)	0001658 // branching involved in ureteric bud morphogenesis // inferred from electronic annotation; 0002246 // wound healing involved in inflammatory response // inferred from electronic annotation; 0005975 // carbohydrate metabolic process // traceable author statement; 0007155 // cell adhesion // inferred from electronic annotation; 0007160 // cell-matrix adhesion // non-traceable author statem…	0005737 // cytoplasm // inferred from direct assay; 0005794 // Golgi apparatus // inferred from direct assay; 0005886 // plasma membrane // inferred from direct assay; 0005886 // plasma membrane // traceable author statement; 0005887 // integral component of plasma membrane // non-traceable author statement; 0005925 // focal adhesion // inferred from direct assay; 0009897 // external side of plas…	0004415 // hyalurononglucosaminidase activity // inferred from direct assay; 0004896 // cytokine receptor activity // inferred from direct assay; 0005515 // protein binding // inferred from physical interaction; 0005518 // collagen binding // non-traceable author statement; 0005540 // hyaluronic acid binding // inferred from direct assay; 0005540 // hyaluronic acid binding // non-traceable author…
11743251_s_at	5.1	7.27	-4.53	0.0084	0.391	MMP2	matrix metallopeptidase 2	0001525 // angiogenesis // inferred from electronic annotation; 0001666 // response to hypoxia // inferred from electronic annotation; 0001955 // blood vessel maturation // inferred from electronic annotation; 0001957 // intramembranous ossification // inferred from electronic annotation; 0006508 // proteolysis // inferred from direct assay; 0007411 // axon guidance // traceable author statement;…	0005576 // extracellular region // traceable author statement; 0005578 // proteinaceous extracellular matrix // inferred from electronic annotation; 0005615 // extracellular space // inferred from direct assay; 0005634 // nucleus // inferred from electronic annotation; 0005737 // cytoplasm // inferred from electronic annotation; 0005739 // mitochondrion // inferred from electronic annotation; 000…	0004222 // metalloendopeptidase activity // inferred from electronic annotation; 0004252 // serine-type endopeptidase activity // traceable author statement; 0005515 // protein binding // inferred from physical interaction; 0008233 // peptidase activity // inferred from electronic annotation; 0008237 // metallopeptidase activity // inferred from direct assay; 0008270 // zinc ion binding // inferr…
11740390_a_at	5.39	7.57	-4.52	0.0036	0.3792	RBM47	RNA binding motif protein 47	0002244 // hematopoietic progenitor cell differentiation // inferred from electronic annotation	0005634 // nucleus // inferred from electronic annotation	0000166 // nucleotide binding // inferred from electronic annotation; 0003676 // nucleic acid binding // inferred from electronic annotation; 0003723 // RNA binding // inferred from electronic annotation; 0005515 // protein binding // inferred from physical interaction; 0044822 // poly(A) RNA binding // inferred from direct assay
11734020_a_at	2.94	5.12	-4.52	0.0029	0.3792	SHANK2	SH3 and multiple ankyrin repeat domains 2	0007416 // synapse assembly // inferred from sequence or structural similarity; 0007612 // learning // inferred from mutant phenotype; 0007613 // memory // inferred from electronic annotation; 0030534 // adult behavior // inferred from mutant phenotype; 0035176 // social behavior // inferred from mutant phenotype; 0035640 // exploration behavior // inferred from electronic annotation; 0051968 // …	0001750 // photoreceptor outer segment // inferred from sequence or structural similarity; 0001917 // photoreceptor inner segment // inferred from sequence or structural similarity; 0005737 // cytoplasm // inferred from electronic annotation; 0005883 // neurofilament // inferred from sequence or structural similarity; 0005886 // plasma membrane // inferred from sequence or structural similarity; …	0005515 // protein binding // inferred from physical interaction; 0017124 // SH3 domain binding // inferred from electronic annotation; 0030160 // GKAP/Homer scaffold activity // non-traceable author statement; 0035255 // ionotropic glutamate receptor binding // inferred from sequence or structural similarity
11719833_at	3.57	5.74	-4.52	0.0012	0.3792	MPZL2	myelin protein zero-like 2	0007155 // cell adhesion // inferred from electronic annotation; 0007156 // homophilic cell adhesion via plasma membrane adhesion molecules // traceable author statement; 0009653 // anatomical structure morphogenesis // traceable author statement; 0016337 // single organismal cell-cell adhesion // inferred from electronic annotation; 0033077 // T cell differentiation in thymus // inferred from el…	0005856 // cytoskeleton // traceable author statement; 0005886 // plasma membrane // inferred from electronic annotation; 0016020 // membrane // inferred from electronic annotation; 0016021 // integral component of membrane // inferred from electronic annotation	0005515 // protein binding // inferred from physical interaction
11720469_a_at	4.75	6.92	-4.51	0.0025	0.3792	TSTD1	thiosulfate sulfurtransferase (rhodanese)-like domain containing 1		0005737 // cytoplasm // inferred from direct assay; 0005739 // mitochondrion // inferred from electronic annotation; 0048471 // perinuclear region of cytoplasm // inferred from electronic annotation
11744072_at	3	5.18	-4.51	0.0773	0.5018	MXRA5	matrix-remodelling associated 5		0005576 // extracellular region // inferred from electronic annotation; 0070062 // extracellular exosome // inferred from direct assay	0005515 // protein binding // inferred from electronic annotation
11746503_a_at	3.08	5.25	-4.51	0.0021	0.3792	EHF	ets homologous factor	0006351 // transcription, DNA-templated // inferred from electronic annotation; 0006355 // regulation of transcription, DNA-templated // inferred from electronic annotation; 0006366 // transcription from RNA polymerase II promoter // inferred from direct assay; 0007275 // multicellular organismal development // traceable author statement; 0008283 // cell proliferation // traceable author statemen…	0005634 // nucleus // inferred by curator; 0005654 // nucleoplasm // inferred from direct assay; 0005794 // Golgi apparatus // inferred from direct assay	0000978 // RNA polymerase II core promoter proximal region sequence-specific DNA binding // inferred from direct assay; 0001077 // transcriptional activator activity, RNA polymerase II core promoter proximal region sequence-specific binding // inferred from direct assay; 0003677 // DNA binding // inferred from direct assay; 0003677 // DNA binding // traceable author statement; 0003700 // transcri…
11754605_a_at	1.58	3.76	-4.5	0.1945	0.6262	TCF4	transcription factor 4	0000122 // negative regulation of transcription from RNA polymerase II promoter // inferred from electronic annotation; 0006351 // transcription, DNA-templated // inferred from electronic annotation; 0006352 // DNA-templated transcription, initiation // inferred from sequence or structural similarity; 0006355 // regulation of transcription, DNA-templated // inferred from electronic annotation; 00…	0005634 // nucleus // inferred from direct assay; 0005667 // transcription factor complex // not recorded; 0005667 // transcription factor complex // inferred from sequence or structural similarity	0000978 // RNA polymerase II core promoter proximal region sequence-specific DNA binding // not recorded; 0000978 // RNA polymerase II core promoter proximal region sequence-specific DNA binding // inferred from sequence or structural similarity; 0001011 // transcription factor activity, sequence-specific DNA binding, RNA polymerase recruiting // inferred from sequence or structural similarity; 0…
11756274_a_at	3.05	5.22	-4.48	0.0013	0.3792	ALDH1L1	aldehyde dehydrogenase 1 family, member L1	0006730 // one-carbon metabolic process // inferred from electronic annotation; 0008152 // metabolic process // inferred from electronic annotation; 0009058 // biosynthetic process // inferred from electronic annotation; 0009258 // 10-formyltetrahydrofolate catabolic process // inferred from electronic annotation; 0032259 // methylation // inferred from electronic annotation; 0055114 // oxidation…	0005737 // cytoplasm // inferred from direct assay; 0005739 // mitochondrion // inferred from electronic annotation; 0070062 // extracellular exosome // inferred from direct assay	0003824 // catalytic activity // traceable author statement; 0004029 // aldehyde dehydrogenase (NAD) activity // not recorded; 0005515 // protein binding // inferred from electronic annotation; 0008168 // methyltransferase activity // inferred from electronic annotation; 0016155 // formyltetrahydrofolate dehydrogenase activity // not recorded; 0016491 // oxidoreductase activity // inferred from e…
11743561_a_at	1.92	4.08	-4.47	0.0726	0.4964	PTPRC	protein tyrosine phosphatase, receptor type, C	0000187 // activation of MAPK activity // inferred from electronic annotation; 0001915 // negative regulation of T cell mediated cytotoxicity // inferred from sequence or structural similarity; 0001916 // positive regulation of T cell mediated cytotoxicity // inferred from electronic annotation; 0001960 // negative regulation of cytokine-mediated signaling pathway // inferred from sequence or str…	0005622 // intracellular // inferred from sequence or structural similarity; 0005886 // plasma membrane // traceable author statement; 0005887 // integral component of plasma membrane // inferred from sequence or structural similarity; 0005925 // focal adhesion // inferred from sequence or structural similarity; 0009897 // external side of plasma membrane // inferred from direct assay; 0009986 //…	0004721 // phosphoprotein phosphatase activity // inferred from electronic annotation; 0004725 // protein tyrosine phosphatase activity // inferred from direct assay; 0005001 // transmembrane receptor protein tyrosine phosphatase activity // traceable author statement; 0005515 // protein binding // inferred from physical interaction; 0008201 // heparin binding // inferred from electronic annotati…
11723303_at	5.11	7.27	-4.47	0.0028	0.3792	PDZK1IP1	PDZK1 interacting protein 1		0016020 // membrane // inferred from electronic annotation; 0016021 // integral component of membrane // inferred from electronic annotation; 0070062 // extracellular exosome // inferred from direct assay
11726981_a_at	2.78	4.94	-4.47	0.0021	0.3792	CP	ceruloplasmin (ferroxidase)	0006810 // transport // inferred from electronic annotation; 0006811 // ion transport // inferred from electronic annotation; 0006825 // copper ion transport // inferred from electronic annotation; 0006879 // cellular iron ion homeostasis // traceable author statement; 0055085 // transmembrane transport // traceable author statement; 0055114 // oxidation-reduction process // inferred from electro…	0005576 // extracellular region // non-traceable author statement; 0005576 // extracellular region // traceable author statement; 0005615 // extracellular space // inferred from direct assay; 0005623 // cell // inferred from electronic annotation; 0005765 // lysosomal membrane // inferred from direct assay; 0070062 // extracellular exosome // inferred from direct assay; 0072562 // blood micropart…	0004322 // ferroxidase activity // traceable author statement; 0005507 // copper ion binding // inferred from electronic annotation; 0016491 // oxidoreductase activity // inferred from electronic annotation; 0046872 // metal ion binding // inferred from electronic annotation; 0051087 // chaperone binding // inferred from physical interaction
11754368_a_at	4.55	6.71	-4.47	0.0117	0.3989	FBN1	fibrillin 1	0001501 // skeletal system development // inferred from mutant phenotype; 0001656 // metanephros development // inferred from electronic annotation; 0001822 // kidney development // inferred from electronic annotation; 0007507 // heart development // inferred from mutant phenotype; 0009653 // anatomical structure morphogenesis // not recorded; 0022617 // extracellular matrix disassembly // tracea…	0001527 // microfibril // inferred from direct assay; 0005576 // extracellular region // traceable author statement; 0005578 // proteinaceous extracellular matrix // inferred from direct assay; 0005604 // basement membrane // inferred from direct assay; 0005615 // extracellular space // inferred from direct assay; 0031012 // extracellular matrix // inferred from direct assay; 0070062 // extracell…	0005178 // integrin binding // inferred from physical interaction; 0005201 // extracellular matrix structural constituent // inferred from direct assay; 0005509 // calcium ion binding // inferred from direct assay; 0005515 // protein binding // inferred from physical interaction; 0030023 // extracellular matrix constituent conferring elasticity // inferred by curator; 0032403 // protein complex b…
11736709_a_at	2.88	5.04	-4.47	0.0023	0.3792	LIMCH1	LIM and calponin homology domains 1	0031032 // actomyosin structure organization // inferred from electronic annotation		0003779 // actin binding // inferred from electronic annotation; 0005515 // protein binding // inferred from electronic annotation; 0008270 // zinc ion binding // inferred from electronic annotation; 0046872 // metal ion binding // inferred from electronic annotation
11747494_a_at	2.55	4.71	-4.47	0.0011	0.3792	AQP3	aquaporin 3 (Gill blood group)	0002684 // positive regulation of immune system process // inferred from direct assay; 0003091 // renal water homeostasis // traceable author statement; 0006810 // transport // non-traceable author statement; 0006833 // water transport // traceable author statement; 0007588 // excretion // traceable author statement; 0009992 // cellular water homeostasis // not recorded; 0015793 // glycerol trans…	0005634 // nucleus // inferred from direct assay; 0005737 // cytoplasm // inferred from direct assay; 0005886 // plasma membrane // inferred from direct assay; 0005886 // plasma membrane // traceable author statement; 0005887 // integral component of plasma membrane // not recorded; 0005911 // cell-cell junction // inferred from direct assay; 0016020 // membrane // inferred from electronic annota…	0005215 // transporter activity // non-traceable author statement; 0015204 // urea transmembrane transporter activity // not recorded; 0015250 // water channel activity // not recorded; 0015250 // water channel activity // traceable author statement; 0015254 // glycerol channel activity // inferred from direct assay
11715363_a_at	5.68	7.84	-4.45	0.0115	0.3975	A2M	alpha-2-macroglobulin	0000122 // negative regulation of transcription from RNA polymerase II promoter // inferred from direct assay; 0000122 // negative regulation of transcription from RNA polymerase II promoter // inferred from mutant phenotype; 0000122 // negative regulation of transcription from RNA polymerase II promoter // traceable author statement; 0000278 // mitotic cell cycle // traceable author statement; 0…	0000118 // histone deacetylase complex // traceable author statement; 0000785 // chromatin // inferred from direct assay; 0000790 // nuclear chromatin // inferred from direct assay; 0005576 // extracellular region // non-traceable author statement; 0005576 // extracellular region // traceable author statement; 0005615 // extracellular space // inferred from electronic annotation; 0005634 // nucle…	0000976 // transcription regulatory region sequence-specific DNA binding // inferred from sequence or structural similarity; 0000978 // RNA polymerase II core promoter proximal region sequence-specific DNA binding // inferred from direct assay; 0000980 // RNA polymerase II distal enhancer sequence-specific DNA binding // inferred from direct assay; 0001047 // core promoter binding // inferred fro…
11756992_a_at	3.42	5.57	-4.44	0.0056	0.3897	MARC2	mitochondrial amidoxime reducing component 2	0042126 // nitrate metabolic process // inferred from direct assay; 0051410 // detoxification of nitrogen compound // non-traceable author statement; 0055114 // oxidation-reduction process // inferred from direct assay	0005739 // mitochondrion // inferred from direct assay; 0005739 // mitochondrion // inferred from sequence or structural similarity; 0005741 // mitochondrial outer membrane // inferred from electronic annotation; 0005743 // mitochondrial inner membrane // inferred from electronic annotation; 0005777 // peroxisome // inferred from electronic annotation; 0016020 // membrane // inferred from electro…	0003824 // catalytic activity // inferred from electronic annotation; 0008940 // nitrate reductase activity // inferred from direct assay; 0016491 // oxidoreductase activity // inferred from electronic annotation; 0030151 // molybdenum ion binding // inferred from direct assay; 0030170 // pyridoxal phosphate binding // inferred from electronic annotation; 0043546 // molybdopterin cofactor binding…
11727967_x_at	3.2	5.34	-4.43	0.0017	0.3792	MSMB	microseminoprotein, beta-		0005576 // extracellular region // inferred from electronic annotation; 0005615 // extracellular space // traceable author statement; 0005634 // nucleus // traceable author statement	0005515 // protein binding // inferred from physical interaction
11722427_at	3.68	5.82	-4.42	0.0417	0.4526	FGL2	fibrinogen-like 2		0005576 // extracellular region // inferred from electronic annotation; 0005577 // fibrinogen complex // traceable author statement; 0070062 // extracellular exosome // inferred from direct assay
11757857_s_at	4.68	6.82	-4.41	0.0093	0.391	XIST	X inactive specific transcript (non-protein coding)		0016020 // membrane // inferred from electronic annotation; 0016021 // integral component of membrane // inferred from electronic annotation
11736574_a_at	2.16	4.3	-4.41	0.001	0.3792	FAM20A	family with sequence similarity 20, member A	0001934 // positive regulation of protein phosphorylation // inferred from direct assay; 0001934 // positive regulation of protein phosphorylation // inferred from sequence or structural similarity; 0031214 // biomineral tissue development // inferred from mutant phenotype; 0044691 // tooth eruption // inferred from mutant phenotype; 0055074 // calcium ion homeostasis // inferred from mutant phen…	0005576 // extracellular region // inferred from electronic annotation; 0005623 // cell // inferred from sequence or structural similarity; 0005783 // endoplasmic reticulum // inferred from sequence or structural similarity; 0005794 // Golgi apparatus // inferred from electronic annotation; 0070062 // extracellular exosome // inferred from direct assay	0004674 // protein serine/threonine kinase activity // inferred from direct assay; 0005515 // protein binding // inferred from physical interaction; 0043539 // protein serine/threonine kinase activator activity // inferred from direct assay
11748659_a_at	4.59	6.73	-4.41	0.0119	0.3993	EFEMP1	EGF containing fibulin-like extracellular matrix protein 1	0006355 // regulation of transcription, DNA-templated // inferred from direct assay; 0007173 // epidermal growth factor receptor signaling pathway // inferred from direct assay; 0007601 // visual perception // traceable author statement; 0018108 // peptidyl-tyrosine phosphorylation // inferred from direct assay; 0030198 // extracellular matrix organization // traceable author statement; 0032331 /…	0005576 // extracellular region // traceable author statement; 0005578 // proteinaceous extracellular matrix // inferred from electronic annotation; 0005615 // extracellular space // inferred from direct assay; 0031012 // extracellular matrix // inferred from direct assay; 0070062 // extracellular exosome // inferred from direct assay	0005006 // epidermal growth factor-activated receptor activity // inferred from direct assay; 0005154 // epidermal growth factor receptor binding // inferred from direct assay; 0005509 // calcium ion binding // inferred from electronic annotation; 0005515 // protein binding // inferred from physical interaction; 0008083 // growth factor activity // inferred from electronic annotation
11757650_s_at	5.64	7.77	-4.4	0.0027	0.3792	FN1	fibronectin 1	0001525 // angiogenesis // inferred from electronic annotation; 0001932 // regulation of protein phosphorylation // inferred from direct assay; 0002576 // platelet degranulation // traceable author statement; 0006953 // acute-phase response // inferred from electronic annotation; 0007044 // cell-substrate junction assembly // inferred from electronic annotation; 0007155 // cell adhesion // non-tr…	0005576 // extracellular region // non-traceable author statement; 0005576 // extracellular region // traceable author statement; 0005577 // fibrinogen complex // inferred from direct assay; 0005578 // proteinaceous extracellular matrix // inferred from electronic annotation; 0005604 // basement membrane // inferred from electronic annotation; 0005605 // basal lamina // inferred from electronic a…	0002020 // protease binding // inferred from physical interaction; 0005178 // integrin binding // inferred from direct assay; 0005178 // integrin binding // inferred from mutant phenotype; 0005178 // integrin binding // inferred from physical interaction; 0005515 // protein binding // inferred from physical interaction; 0005518 // collagen binding // non-traceable author statement; 0008201 // hep…
11754833_a_at	1.84	3.98	-4.4	0.0857	0.5104	TLR2	toll-like receptor 2	0001666 // response to hypoxia // inferred from electronic annotation; 0001774 // microglial cell activation // inferred from electronic annotation; 0002224 // toll-like receptor signaling pathway // traceable author statement; 0002237 // response to molecule of bacterial origin // inferred from electronic annotation; 0002238 // response to molecule of fungal origin // inferred from electronic an…	0005737 // cytoplasm // inferred from direct assay; 0005794 // Golgi apparatus // inferred from direct assay; 0005886 // plasma membrane // inferred from direct assay; 0005886 // plasma membrane // traceable author statement; 0005887 // integral component of plasma membrane // traceable author statement; 0009897 // external side of plasma membrane // inferred from electronic annotation; 0009986 /…	0001530 // lipopolysaccharide binding // inferred from direct assay; 0001875 // lipopolysaccharide receptor activity // traceable author statement; 0004872 // receptor activity // inferred from direct assay; 0004888 // transmembrane signaling receptor activity // inferred from electronic annotation; 0005515 // protein binding // inferred from physical interaction; 0008329 // signaling pattern rec…
11754681_s_at	3.78	5.92	-4.4	0.0544	0.4706	HLA-DMB	major histocompatibility complex, class II, DM beta	0002376 // immune system process // inferred from electronic annotation; 0002399 // MHC class II protein complex assembly // inferred from mutant phenotype; 0002503 // peptide antigen assembly with MHC class II protein complex // inferred from direct assay; 0002504 // antigen processing and presentation of peptide or polysaccharide antigen via MHC class II // inferred from electronic annotation; …	0005764 // lysosome // inferred from electronic annotation; 0005765 // lysosomal membrane // traceable author statement; 0005768 // endosome // inferred from electronic annotation; 0016020 // membrane // inferred from electronic annotation; 0016021 // integral component of membrane // inferred from electronic annotation; 0031902 // late endosome membrane // inferred from electronic annotation; 00…	0005515 // protein binding // inferred from electronic annotation; 0023026 // MHC class II protein complex binding // inferred from direct assay
11719227_x_at	6.81	8.95	-4.4	0.0011	0.3792	KCNN4	potassium channel, calcium activated intermediate/small conductance subfamily N alpha, member 4	0002376 // immune system process // inferred from electronic annotation; 0006810 // transport // inferred from electronic annotation; 0006811 // ion transport // inferred from electronic annotation; 0006813 // potassium ion transport // traceable author statement; 0006816 // calcium ion transport // inferred from direct assay; 0006820 // anion transport // inferred from electronic annotation; 000…	0005886 // plasma membrane // not recorded; 0005886 // plasma membrane // inferred from direct assay; 0005886 // plasma membrane // traceable author statement; 0008076 // voltage-gated potassium channel complex // inferred by curator; 0016020 // membrane // inferred from electronic annotation; 0016021 // integral component of membrane // inferred from electronic annotation; 0016323 // basolateral…	0005267 // potassium channel activity // inferred from electronic annotation; 0005515 // protein binding // inferred from physical interaction; 0005516 // calmodulin binding // not recorded; 0015269 // calcium-activated potassium channel activity // inferred from direct assay; 0016286 // small conductance calcium-activated potassium channel activity // not recorded; 0019903 // protein phosphatase…
11737749_a_at	3.57	5.7	-4.38	0.0014	0.3792	SGK1	serum/glucocorticoid regulated kinase 1	0001558 // regulation of cell growth // traceable author statement; 0006468 // protein phosphorylation // traceable author statement; 0006814 // sodium ion transport // traceable author statement; 0006883 // cellular sodium ion homeostasis // not recorded; 0006915 // apoptotic process // inferred from electronic annotation; 0006950 // response to stress // traceable author statement; 0006974 // c…	0005634 // nucleus // inferred from electronic annotation; 0005654 // nucleoplasm // inferred from direct assay; 0005737 // cytoplasm // inferred from direct assay; 0005739 // mitochondrion // inferred from electronic annotation; 0005783 // endoplasmic reticulum // inferred from electronic annotation; 0005789 // endoplasmic reticulum membrane // inferred from electronic annotation; 0005829 // cyt…	0000166 // nucleotide binding // inferred from electronic annotation; 0004672 // protein kinase activity // inferred from electronic annotation; 0004674 // protein serine/threonine kinase activity // inferred from electronic annotation; 0004712 // protein serine/threonine/tyrosine kinase activity // inferred from direct assay; 0005246 // calcium channel regulator activity // traceable author stat…
11733180_a_at	2.23	4.36	-4.38	0.0011	0.3792	ETV1	ets variant 1	0006351 // transcription, DNA-templated // inferred from electronic annotation; 0006355 // regulation of transcription, DNA-templated // inferred from electronic annotation; 0006366 // transcription from RNA polymerase II promoter // traceable author statement; 0007411 // axon guidance // inferred from electronic annotation; 0007517 // muscle organ development // inferred from electronic annotati…	0005634 // nucleus // inferred from electronic annotation	0000978 // RNA polymerase II core promoter proximal region sequence-specific DNA binding // inferred from direct assay; 0001077 // transcriptional activator activity, RNA polymerase II core promoter proximal region sequence-specific binding // inferred from direct assay; 0003677 // DNA binding // inferred from electronic annotation; 0003700 // transcription factor activity, sequence-specific DNA …
11739492_a_at	3.32	5.45	-4.38	0.001	0.3792	MGAT4A	mannosyl (alpha-1,3-)-glycoprotein beta-1,4-N-acetylglucosaminyltransferase, isozyme A	0005975 // carbohydrate metabolic process // inferred from electronic annotation; 0006486 // protein glycosylation // inferred from electronic annotation; 0006487 // protein N-linked glycosylation // inferred from electronic annotation; 0006491 // N-glycan processing // traceable author statement; 0018279 // protein N-linked glycosylation via asparagine // traceable author statement; 0043687 // p…	0000139 // Golgi membrane // traceable author statement; 0005576 // extracellular region // inferred from electronic annotation; 0005794 // Golgi apparatus // inferred from electronic annotation; 0016020 // membrane // inferred from electronic annotation; 0016021 // integral component of membrane // inferred from electronic annotation; 0070062 // extracellular exosome // inferred from direct assay	0008375 // acetylglucosaminyltransferase activity // inferred from electronic annotation; 0008454 // alpha-1,3-mannosylglycoprotein 4-beta-N-acetylglucosaminyltransferase activity // inferred from electronic annotation; 0016740 // transferase activity // inferred from electronic annotation; 0016757 // transferase activity, transferring glycosyl groups // inferred from electronic annotation; 00167…
11744374_x_at	4.51	6.63	-4.36	0.0542	0.4706	HLA-DRB1; HLA-DRB3; HLA-DRB5; LOC105369230	major histocompatibility complex, class II, DR beta 1; major histocompatibility complex, class II, DR beta 3; major histocompatibility complex, class II, DR beta 5; HLA class II histocompatibility antigen, DRB1-7 beta chain	0002376 // immune system process // inferred from electronic annotation; 0002381 // immunoglobulin production involved in immunoglobulin mediated immune response // inferred from direct assay; 0002381 // immunoglobulin production involved in immunoglobulin mediated immune response // inferred from sequence or structural similarity; 0002437 // inflammatory response to antigenic stimulus // inferre…	0000139 // Golgi membrane // traceable author statement; 0005615 // extracellular space // inferred from direct assay; 0005764 // lysosome // inferred from electronic annotation; 0005765 // lysosomal membrane // inferred from direct assay; 0005765 // lysosomal membrane // traceable author statement; 0005768 // endosome // inferred from electronic annotation; 0005783 // endoplasmic reticulum // in…	0001618 // virus receptor activity // inferred from electronic annotation; 0005515 // protein binding // inferred from physical interaction; 0023026 // MHC class II protein complex binding // inferred from direct assay; 0032395 // MHC class II receptor activity // non-traceable author statement; 0032395 // MHC class II receptor activity // traceable author statement; 0042605 // peptide antigen bi…
11729901_a_at	4.74	6.87	-4.36	0.0073	0.391	AGFG2	ArfGAP with FG repeats 2	0043547 // positive regulation of GTPase activity // inferred from electronic annotation	0016020 // membrane // inferred from direct assay	0005096 // GTPase activator activity // inferred from electronic annotation; 0046872 // metal ion binding // inferred from electronic annotation
11721318_at	5.75	7.88	-4.36	0.001	0.3792	PARM1	prostate androgen-regulated mucin-like protein 1	0051973 // positive regulation of telomerase activity // inferred from sequence or structural similarity	0000139 // Golgi membrane // inferred from electronic annotation; 0005634 // nucleus // inferred from direct assay; 0005737 // cytoplasm // inferred from direct assay; 0005768 // endosome // inferred from electronic annotation; 0005769 // early endosome // inferred from direct assay; 0005770 // late endosome // inferred from direct assay; 0005794 // Golgi apparatus // inferred from direct assay; …
11740326_x_at	3.66	5.78	-4.36	0.0018	0.3792	SORBS2	sorbin and SH3 domain containing 2	0007015 // actin filament organization // inferred from electronic annotation; 0007155 // cell adhesion // inferred from electronic annotation; 0007219 // Notch signaling pathway // inferred from electronic annotation; 0016477 // cell migration // inferred from electronic annotation; 0061049 // cell growth involved in cardiac muscle cell development // inferred from sequence or structural similar…	0005634 // nucleus // non-traceable author statement; 0005737 // cytoplasm // inferred from electronic annotation; 0005886 // plasma membrane // inferred from electronic annotation; 0005925 // focal adhesion // inferred from electronic annotation; 0015629 // actin cytoskeleton // traceable author statement; 0016020 // membrane // inferred from electronic annotation; 0016324 // apical plasma membr…	0005200 // structural constituent of cytoskeleton // traceable author statement; 0005515 // protein binding // inferred from physical interaction; 0008093 // cytoskeletal adaptor activity // traceable author statement; 0008307 // structural constituent of muscle // traceable author statement; 0019904 // protein domain specific binding // inferred from electronic annotation; 0044822 // poly(A) RNA…
11717061_a_at	5.12	7.24	-4.36	0.0051	0.3838	PPP1R1B	protein phosphatase 1, regulatory (inhibitor) subunit 1B	0001975 // response to amphetamine // inferred from electronic annotation; 0006351 // transcription, DNA-templated // inferred from electronic annotation; 0006469 // negative regulation of protein kinase activity // traceable author statement; 0007165 // signal transduction // traceable author statement; 0007621 // negative regulation of female receptivity // inferred from electronic annotation; …	0005634 // nucleus // inferred from electronic annotation; 0005737 // cytoplasm // not recorded; 0005829 // cytosol // traceable author statement; 0043025 // neuronal cell body // inferred from electronic annotation	0004860 // protein kinase inhibitor activity // traceable author statement; 0004864 // protein phosphatase inhibitor activity // traceable author statement; 0004865 // protein serine/threonine phosphatase inhibitor activity // not recorded; 0005515 // protein binding // inferred from physical interaction; 0008599 // protein phosphatase type 1 regulator activity // traceable author statement; 0031…
11732278_at	5.36	7.48	-4.35	0.001	0.3792	FOXP1	forkhead box P1	0000122 // negative regulation of transcription from RNA polymerase II promoter // inferred from electronic annotation; 0001701 // in utero embryonic development // inferred from electronic annotation; 0002053 // positive regulation of mesenchymal cell proliferation // inferred from electronic annotation; 0002329 // pre-B cell differentiation // inferred from electronic annotation; 0002639 // pos…	0005634 // nucleus // inferred from direct assay; 0005654 // nucleoplasm // inferred from direct assay	0000978 // RNA polymerase II core promoter proximal region sequence-specific DNA binding // inferred from electronic annotation; 0000981 // RNA polymerase II transcription factor activity, sequence-specific DNA binding // not recorded; 0003677 // DNA binding // inferred from electronic annotation; 0003682 // chromatin binding // inferred from electronic annotation; 0003700 // transcription factor…
11763132_x_at	5.23	7.35	-4.35	0.001	0.3792	IGKC	immunoglobulin kappa constant	0001895 // retina homeostasis // inferred from expression pattern; 0006898 // receptor-mediated endocytosis // traceable author statement; 0006910 // phagocytosis, recognition // not recorded; 0006911 // phagocytosis, engulfment // not recorded; 0006955 // immune response // non-traceable author statement; 0006956 // complement activation // traceable author statement; 0006958 // complement activ…	0005576 // extracellular region // non-traceable author statement; 0005576 // extracellular region // traceable author statement; 0005615 // extracellular space // inferred from direct assay; 0005886 // plasma membrane // traceable author statement; 0009897 // external side of plasma membrane // not recorded; 0042571 // immunoglobulin complex, circulating // not recorded; 0070062 // extracellular…	0003823 // antigen binding // not recorded; 0003823 // antigen binding // non-traceable author statement; 0034987 // immunoglobulin receptor binding // not recorded
11719643_s_at	2.98	5.1	-4.34	0.0025	0.3792	CDS1	CDP-diacylglycerol synthase 1	0006629 // lipid metabolic process // inferred from electronic annotation; 0006644 // phospholipid metabolic process // traceable author statement; 0006655 // phosphatidylglycerol biosynthetic process // not recorded; 0006657 // CDP-choline pathway // non-traceable author statement; 0006661 // phosphatidylinositol biosynthetic process // inferred from direct assay; 0006661 // phosphatidylinositol…	0005783 // endoplasmic reticulum // inferred from sequence or structural similarity; 0005789 // endoplasmic reticulum membrane // not recorded; 0005789 // endoplasmic reticulum membrane // inferred from sequence or structural similarity; 0005789 // endoplasmic reticulum membrane // traceable author statement; 0016020 // membrane // inferred from electronic annotation; 0016021 // integral componen…	0004142 // diacylglycerol cholinephosphotransferase activity // non-traceable author statement; 0004605 // phosphatidate cytidylyltransferase activity // inferred from direct assay; 0004605 // phosphatidate cytidylyltransferase activity // traceable author statement; 0016740 // transferase activity // inferred from electronic annotation; 0016772 // transferase activity, transferring phosphorus-co…
11723007_a_at	3.34	5.46	-4.34	0.0019	0.3792	CCPG1; DYX1C1-CCPG1	cell cycle progression 1; DYX1C1-CCPG1 readthrough (NMD candidate)	0007049 // cell cycle // inferred from electronic annotation; 0008284 // positive regulation of cell proliferation // inferred from mutant phenotype; 0045787 // positive regulation of cell cycle // inferred from mutant phenotype; 0045944 // positive regulation of transcription from RNA polymerase II promoter // inferred from electronic annotation; 2001106 // regulation of Rho guanyl-nucleotide ex…	0016020 // membrane // inferred from electronic annotation; 0016021 // integral component of membrane // inferred from electronic annotation	0005515 // protein binding // inferred from physical interaction
11744030_a_at	3.24	5.35	-4.33	0.0992	0.5265	MMP7	matrix metallopeptidase 7	0002779 // antibacterial peptide secretion // inferred from electronic annotation; 0002780 // antibacterial peptide biosynthetic process // inferred from electronic annotation; 0006508 // proteolysis // inferred from electronic annotation; 0007568 // aging // inferred from electronic annotation; 0022617 // extracellular matrix disassembly // traceable author statement; 0030198 // extracellular ma…	0005576 // extracellular region // traceable author statement; 0005578 // proteinaceous extracellular matrix // inferred from electronic annotation; 0005615 // extracellular space // inferred from electronic annotation; 0009986 // cell surface // inferred from electronic annotation; 0031012 // extracellular matrix // inferred from electronic annotation; 0070062 // extracellular exosome // inferre…	0004222 // metalloendopeptidase activity // inferred from electronic annotation; 0008201 // heparin binding // inferred from electronic annotation; 0008233 // peptidase activity // inferred from electronic annotation; 0008237 // metallopeptidase activity // inferred from electronic annotation; 0008270 // zinc ion binding // inferred from electronic annotation; 0016787 // hydrolase activity // inf…
11718871_x_at	4.67	6.79	-4.33	0.0333	0.4392	PALMD	palmdelphin	0008360 // regulation of cell shape // inferred from electronic annotation	0005737 // cytoplasm // inferred from electronic annotation; 0016020 // membrane // inferred from electronic annotation; 0030425 // dendrite // inferred from electronic annotation; 0042995 // cell projection // inferred from electronic annotation; 0043197 // dendritic spine // inferred from electronic annotation
11753898_x_at	4.54	6.65	-4.32	0.0829	0.5068	HLA-DQA1	major histocompatibility complex, class II, DQ alpha 1	0002376 // immune system process // inferred from electronic annotation; 0002504 // antigen processing and presentation of peptide or polysaccharide antigen via MHC class II // inferred from electronic annotation; 0006955 // immune response // non-traceable author statement; 0019221 // cytokine-mediated signaling pathway // traceable author statement; 0019882 // antigen processing and presentatio…	0000139 // Golgi membrane // traceable author statement; 0005764 // lysosome // inferred from electronic annotation; 0005765 // lysosomal membrane // traceable author statement; 0005768 // endosome // inferred from electronic annotation; 0005783 // endoplasmic reticulum // inferred from electronic annotation; 0005789 // endoplasmic reticulum membrane // inferred from electronic annotation; 000579…	0005515 // protein binding // inferred from electronic annotation; 0032395 // MHC class II receptor activity // non-traceable author statement; 0032395 // MHC class II receptor activity // traceable author statement; 0042605 // peptide antigen binding // inferred from sequence or structural similarity
11757798_s_at	2.98	5.09	-4.31	0.0286	0.4316	MAFB	v-maf avian musculoaponeurotic fibrosarcoma oncogene homolog B	0006351 // transcription, DNA-templated // inferred from electronic annotation; 0006355 // regulation of transcription, DNA-templated // inferred from electronic annotation; 0006357 // regulation of transcription from RNA polymerase II promoter // not recorded; 0006366 // transcription from RNA polymerase II promoter // inferred from electronic annotation; 0007379 // segment specification // infe…	0005634 // nucleus // inferred from electronic annotation; 0005667 // transcription factor complex // inferred from electronic annotation	0000978 // RNA polymerase II core promoter proximal region sequence-specific DNA binding // inferred from electronic annotation; 0001077 // transcriptional activator activity, RNA polymerase II core promoter proximal region sequence-specific binding // inferred from electronic annotation; 0001228 // transcriptional activator activity, RNA polymerase II transcription regulatory region sequence-spe…
11720612_x_at	2.34	4.45	-4.31	0.0023	0.3792	NAP1L5	nucleosome assembly protein 1-like 5	0006334 // nucleosome assembly // inferred from electronic annotation	0005634 // nucleus // inferred from electronic annotation
11744643_a_at	4.28	6.39	-4.31	0.0028	0.3792	LINC01554	long intergenic non-protein coding RNA 1554
11715794_x_at	2.84	4.94	-4.31	0.001	0.3792	ACTG2	actin, gamma 2, smooth muscle, enteric	0006936 // muscle contraction // traceable author statement; 0010628 // positive regulation of gene expression // inferred from sequence or structural similarity; 0090131 // mesenchyme migration // inferred from sequence or structural similarity	0005615 // extracellular space // inferred from direct assay; 0005737 // cytoplasm // inferred from sequence or structural similarity; 0005829 // cytosol // traceable author statement; 0005856 // cytoskeleton // inferred from electronic annotation; 0030027 // lamellipodium // inferred from sequence or structural similarity; 0030175 // filopodium // inferred from sequence or structural similarity;…	0000166 // nucleotide binding // inferred from electronic annotation; 0005524 // ATP binding // inferred from electronic annotation
11721952_at	3.11	5.21	-4.3	0.0018	0.3792	MRAP2	melanocortin 2 receptor accessory protein 2	0006112 // energy reserve metabolic process // inferred from sequence or structural similarity; 0007631 // feeding behavior // inferred from sequence or structural similarity; 0030819 // positive regulation of cAMP biosynthetic process // inferred from direct assay; 0034394 // protein localization to cell surface // inferred from direct assay; 0097009 // energy homeostasis // inferred from sequen…	0005783 // endoplasmic reticulum // inferred from direct assay; 0005789 // endoplasmic reticulum membrane // inferred from electronic annotation; 0005886 // plasma membrane // inferred from direct assay; 0016020 // membrane // inferred from electronic annotation; 0016021 // integral component of membrane // inferred from electronic annotation	0005515 // protein binding // inferred from physical interaction; 0031780 // corticotropin hormone receptor binding // inferred from physical interaction; 0031781 // type 3 melanocortin receptor binding // inferred from physical interaction; 0031782 // type 4 melanocortin receptor binding // inferred from physical interaction; 0031783 // type 5 melanocortin receptor binding // inferred from physi…
11734548_a_at	2.77	4.87	-4.29	0.0252	0.4311	TGFBI	transforming growth factor, beta-induced, 68kDa	0001525 // angiogenesis // inferred from expression pattern; 0002062 // chondrocyte differentiation // inferred from electronic annotation; 0007155 // cell adhesion // inferred from electronic annotation; 0007162 // negative regulation of cell adhesion // traceable author statement; 0007601 // visual perception // inferred from electronic annotation; 0008283 // cell proliferation // traceable aut…	0005576 // extracellular region // traceable author statement; 0005578 // proteinaceous extracellular matrix // not recorded; 0005604 // basement membrane // inferred from electronic annotation; 0005615 // extracellular space // inferred from direct assay; 0005802 // trans-Golgi network // inferred from direct assay; 0005886 // plasma membrane // traceable author statement; 0031012 // extracellul…	0005178 // integrin binding // traceable author statement; 0005515 // protein binding // inferred from physical interaction; 0005518 // collagen binding // inferred from physical interaction; 0050840 // extracellular matrix binding // inferred from electronic annotation
11724799_x_at	5.32	7.42	-4.29	0.0583	0.4769	HLA-DQA1	major histocompatibility complex, class II, DQ alpha 1	0002376 // immune system process // inferred from electronic annotation; 0002504 // antigen processing and presentation of peptide or polysaccharide antigen via MHC class II // inferred from electronic annotation; 0006955 // immune response // non-traceable author statement; 0019221 // cytokine-mediated signaling pathway // traceable author statement; 0019882 // antigen processing and presentatio…	0000139 // Golgi membrane // traceable author statement; 0005764 // lysosome // inferred from electronic annotation; 0005765 // lysosomal membrane // traceable author statement; 0005768 // endosome // inferred from electronic annotation; 0005783 // endoplasmic reticulum // inferred from electronic annotation; 0005789 // endoplasmic reticulum membrane // inferred from electronic annotation; 000579…	0005515 // protein binding // inferred from electronic annotation; 0032395 // MHC class II receptor activity // non-traceable author statement; 0032395 // MHC class II receptor activity // traceable author statement; 0042605 // peptide antigen binding // inferred from sequence or structural similarity
11720669_at	3.86	5.96	-4.29	0.0011	0.3792	KAT2B	K(lysine) acetyltransferase 2B	0006325 // chromatin organization // traceable author statement; 0006338 // chromatin remodeling // inferred from direct assay; 0006338 // chromatin remodeling // non-traceable author statement; 0006351 // transcription, DNA-templated // inferred from electronic annotation; 0006355 // regulation of transcription, DNA-templated // inferred from electronic annotation; 0006360 // transcription from …	0000123 // histone acetyltransferase complex // inferred from electronic annotation; 0000125 // PCAF complex // non-traceable author statement; 0000776 // kinetochore // inferred from electronic annotation; 0000790 // nuclear chromatin // inferred from electronic annotation; 0005634 // nucleus // inferred from sequence or structural similarity; 0005654 // nucleoplasm // traceable author statement…	0000977 // RNA polymerase II regulatory region sequence-specific DNA binding // inferred from electronic annotation; 0003682 // chromatin binding // inferred from electronic annotation; 0003712 // transcription cofactor activity // inferred from physical interaction; 0003713 // transcription coactivator activity // inferred from direct assay; 0004402 // histone acetyltransferase activity // infer…
11716479_s_at	3.22	5.32	-4.29	0.0028	0.3792	F13A1	coagulation factor XIII, A1 polypeptide	0002576 // platelet degranulation // traceable author statement; 0007596 // blood coagulation // traceable author statement; 0007599 // hemostasis // inferred from electronic annotation; 0018149 // peptide cross-linking // inferred from electronic annotation; 0030168 // platelet activation // traceable author statement; 0042060 // wound healing // inferred from electronic annotation	0005576 // extracellular region // traceable author statement; 0005737 // cytoplasm // inferred from electronic annotation; 0031093 // platelet alpha granule lumen // traceable author statement; 0072562 // blood microparticle // inferred from direct assay	0003810 // protein-glutamine gamma-glutamyltransferase activity // traceable author statement; 0016740 // transferase activity // inferred from electronic annotation; 0016746 // transferase activity, transferring acyl groups // inferred from electronic annotation; 0046872 // metal ion binding // inferred from electronic annotation
11723846_at	4.86	6.96	-4.29	0.0155	0.4126	DEFB1	defensin, beta 1	0002227 // innate immune response in mucosa // inferred from direct assay; 0002526 // acute inflammatory response // inferred from electronic annotation; 0006935 // chemotaxis // traceable author statement; 0006952 // defense response // inferred from electronic annotation; 0006955 // immune response // traceable author statement; 0007186 // G-protein coupled receptor signaling pathway // traceab…	0005576 // extracellular region // traceable author statement; 0005615 // extracellular space // inferred from direct assay; 0005796 // Golgi lumen // traceable author statement; 0070062 // extracellular exosome // inferred from direct assay
11723213_a_at	2.36	4.46	-4.28	0.0037	0.3792	MEF2C	myocyte enhancer factor 2C	0000122 // negative regulation of transcription from RNA polymerase II promoter // inferred from mutant phenotype; 0000165 // MAPK cascade // inferred from direct assay; 0000165 // MAPK cascade // inferred from mutant phenotype; 0001568 // blood vessel development // inferred from sequence or structural similarity; 0001649 // osteoblast differentiation // inferred from sequence or structural simi…	0005634 // nucleus // inferred from direct assay; 0005654 // nucleoplasm // inferred from direct assay; 0005654 // nucleoplasm // traceable author statement; 0005737 // cytoplasm // inferred from direct assay; 0005829 // cytosol // inferred from sequence or structural similarity; 0016607 // nuclear speck // inferred from direct assay; 0043231 // intracellular membrane-bounded organelle // inferre…	0000977 // RNA polymerase II regulatory region sequence-specific DNA binding // inferred from direct assay; 0000978 // RNA polymerase II core promoter proximal region sequence-specific DNA binding // inferred from electronic annotation; 0000980 // RNA polymerase II distal enhancer sequence-specific DNA binding // inferred from electronic annotation; 0000981 // RNA polymerase II transcription fact…
11719045_a_at	4.16	6.26	-4.28	0.0403	0.4514	PER3	period circadian clock 3	0000122 // negative regulation of transcription from RNA polymerase II promoter // inferred from electronic annotation; 0006351 // transcription, DNA-templated // inferred from electronic annotation; 0006355 // regulation of transcription, DNA-templated // inferred from electronic annotation; 0007165 // signal transduction // inferred from electronic annotation; 0007623 // circadian rhythm // inf…	0005634 // nucleus // inferred from electronic annotation; 0005737 // cytoplasm // inferred from electronic annotation	0004871 // signal transducer activity // inferred from electronic annotation; 0005515 // protein binding // inferred from physical interaction; 0019900 // kinase binding // inferred from electronic annotation; 0031625 // ubiquitin protein ligase binding // inferred from electronic annotation
11726304_x_at	2.61	4.71	-4.28	0.0078	0.391	MFSD4	major facilitator superfamily domain containing 4	0006810 // transport // inferred from electronic annotation; 0055085 // transmembrane transport // inferred from electronic annotation	0016020 // membrane // inferred from electronic annotation; 0016021 // integral component of membrane // inferred from electronic annotation
11739724_a_at	2.64	4.73	-4.28	0.0489	0.4652	ATP2B2	ATPase, Ca++ transporting, plasma membrane 2	0000902 // cell morphogenesis // inferred from electronic annotation; 0006810 // transport // non-traceable author statement; 0006811 // ion transport // inferred from electronic annotation; 0006816 // calcium ion transport // inferred from mutant phenotype; 0006874 // cellular calcium ion homeostasis // inferred from electronic annotation; 0006996 // organelle organization // inferred from elect…	0005737 // cytoplasm // inferred from direct assay; 0005783 // endoplasmic reticulum // inferred from electronic annotation; 0005829 // cytosol // inferred from mutant phenotype; 0005886 // plasma membrane // inferred from direct assay; 0005886 // plasma membrane // non-traceable author statement; 0005886 // plasma membrane // traceable author statement; 0005887 // integral component of plasma me…	0000166 // nucleotide binding // inferred from electronic annotation; 0005388 // calcium-transporting ATPase activity // inferred from direct assay; 0005388 // calcium-transporting ATPase activity // non-traceable author statement; 0005509 // calcium ion binding // inferred from direct assay; 0005515 // protein binding // inferred from physical interaction; 0005516 // calmodulin binding // inferr…
[truncated: 142 more rows]
