# Supplementary material for: The Impact of Integrin-Mediated Matrix Adhesion on Cisplatin Resistance of W1 Ovarian Cancer Cells
Source: Biomolecules. 2019 Nov 26;9(12):788. doi: 10.3390/biom9120788 (PMC6995566; doi:10.3390/biom9120788)
Supplement: Supplementary file 1 [file biomolecules-09-00788-s001.zip › dereg_genes_W1CR_vs_W1_relatedFig1e.xlsx]

## Sheet: Sheet1
ID	W1CK-Empty Avg (log2)	W1-Empty Avg (log2)	Fold Change	P-val	FDR P-val	Gene Symbol	Description
11743847_x_at	6.33	2.46	14.69	0.0001	0.3326	CFH	complement factor H
11755895_a_at	7.09	4.07	8.09	0.0003	0.3326	FAM129A	family with sequence similarity 129, member A
11728701_a_at	7.05	3.94	8.64	0.0003	0.3326	CD55	CD55 molecule, decay accelerating factor for complement (Cromer blood group)
11725662_a_at	6.89	3.2	12.89	0.0004	0.3326	SLC16A14	solute carrier family 16, member 14
11756201_x_at	6.3	3.48	7.07	0.0004	0.3326	CHI3L2	chitinase 3-like 2
11755084_x_at	6.82	4.04	6.84	0.0004	0.3326	CD55	CD55 molecule, decay accelerating factor for complement (Cromer blood group)
11758108_s_at	5.77	2.7	8.42	0.0004	0.3326	EFEMP1	EGF containing fibulin-like extracellular matrix protein 1
11749564_a_at	6.64	3.71	7.62	0.0004	0.3326	EFEMP1	EGF containing fibulin-like extracellular matrix protein 1
11757990_s_at	6.65	3.94	6.55	0.0004	0.3326	CFH	complement factor H; complement factor H-related 1
11721887_a_at	7.74	5.1	6.25	0.0004	0.3326	CRYM	crystallin mu
11717430_s_at	6.33	3.81	5.77	0.0005	0.3326	COX7A1	cytochrome c oxidase subunit VIIa polypeptide 1 (muscle)
11743846_s_at	6.42	3.08	10.15	0.0005	0.3326	CFH	complement factor H; complement factor H-related 1
11756200_a_at	6.57	4.07	5.64	0.0006	0.3326	CHI3L2	chitinase 3-like 2
11758298_x_at	5.5	2.93	5.95	0.0006	0.3326	KRT8	keratin 8, type II
11753131_x_at	7.21	4.13	8.47	0.0006	0.3326	TM4SF1	transmembrane 4 L six family member 1
11733968_a_at	5.59	3.12	5.57	0.0006	0.3326	ELF5	E74-like factor 5 (ets domain transcription factor)
11717582_a_at	9.07	6.63	5.41	0.0006	0.3326	RGCC	regulator of cell cycle
11722662_a_at	6.71	4.28	5.37	0.0006	0.3326	HPSE	heparanase
11750186_a_at	4.64	2.16	5.6	0.0006	0.3326	ALDH1A3	aldehyde dehydrogenase 1 family, member A3
11758502_s_at	5.72	3.3	5.34	0.0006	0.3326	EHF	ets homologous factor
11759368_x_at	6.27	3.85	5.33	0.0006	0.3326	CCL28	chemokine (C-C motif) ligand 28
11759039_at	5.34	2.9	5.41	0.0006	0.3326	SVIP	small VCP/p97-interacting protein
11745454_a_at	7.41	5	5.31	0.0007	0.3326	CCL28	chemokine (C-C motif) ligand 28
11721175_at	6.41	3.19	9.31	0.0007	0.3326	RARRES1	retinoic acid receptor responder (tazarotene induced) 1
11739155_s_at	9.08	6.67	5.33	0.0007	0.3326	FAM129A	family with sequence similarity 129, member A
11758301_x_at	5.75	3.08	6.36	0.0007	0.3326	KRT8	keratin 8, type II
11740841_a_at	5.17	2.65	5.76	0.0007	0.3326	NFIA	nuclear factor I/A
11762060_x_at	6.22	3.58	6.24	0.0007	0.3326	CD55	CD55 molecule, decay accelerating factor for complement (Cromer blood group)
11737269_x_at	5.03	2.5	5.77	0.0007	0.3326	RHD	Rh blood group, D antigen
11755443_a_at	5.86	3.45	5.31	0.0007	0.3326	MAOA	monoamine oxidase A
11724134_a_at	6.99	4.65	5.08	0.0007	0.3326	SLC12A2	solute carrier family 12 (sodium/potassium/chloride transporter), member 2
11741059_s_at	5.26	2.9	5.13	0.0007	0.3326	SATB1	SATB homeobox 1
11724258_a_at	7.34	4.96	5.2	0.0007	0.3326	MUC15	mucin 15, cell surface associated
11718766_at	6.47	4.15	5	0.0007	0.3326	PRSS23	protease, serine, 23
11736104_a_at	5.11	2.48	6.18	0.0008	0.3326	ZNF750	zinc finger protein 750
11715501_s_at	7.31	4.93	5.2	0.0008	0.3326	IGFBP7	insulin like growth factor binding protein 7
11748069_a_at	5.45	2.84	6.08	0.0009	0.3326	PTH2R	parathyroid hormone 2 receptor
11739761_a_at	8.52	5.94	6	0.0009	0.3326	CLDN10	claudin 10
11756275_a_at	5.8	3.48	5.01	0.001	0.3326	PDLIM1	PDZ and LIM domain 1
11722991_a_at	6.52	3.76	6.78	0.001	0.3326	DMD	dystrophin
11753129_a_at	6.05	3.26	6.92	0.001	0.3326	TM4SF1	transmembrane 4 L six family member 1
11755923_x_at	5.42	3.04	5.18	0.001	0.3326	ARHGEF28	Rho guanine nucleotide exchange factor 28
11723543_a_at	5.8	3.39	5.3	0.001	0.3326	ESRP1	epithelial splicing regulatory protein 1
11743731_a_at	7.23	4.83	5.29	0.0012	0.3326	TNFSF10	tumor necrosis factor (ligand) superfamily, member 10
11734578_a_at	6.42	3.96	5.52	0.0012	0.3326	CFH	complement factor H
11727386_a_at	4.9	2.51	5.21	0.0013	0.3326	NPY1R	neuropeptide Y receptor Y1
11736745_a_at	7	4.28	6.6	0.0013	0.3326	ZBTB20	zinc finger and BTB domain containing 20
11748659_a_at	6.73	2.59	17.57	0.0013	0.3326	EFEMP1	EGF containing fibulin-like extracellular matrix protein 1
11753734_x_at	8.63	6.24	5.22	0.0013	0.3326	WFDC2	WAP four-disulfide core domain 2
11757297_s_at	5.46	2.29	9.06	0.0013	0.3326	RGS5	regulator of G-protein signaling 5
11758355_s_at	5.56	3.18	5.19	0.0014	0.3326	CLDN4	claudin 4
11716479_s_at	5.32	2.74	5.98	0.0014	0.3326	F13A1	coagulation factor XIII, A1 polypeptide
11720007_a_at	5.62	2.65	7.83	0.0014	0.3326	STEAP4	STEAP family member 4
11733800_a_at	7.73	5.35	5.22	0.0014	0.3326	SLC31A2	solute carrier family 31 (copper transporter), member 2
11758194_s_at	6.4	4.05	5.12	0.0014	0.3326	DPP4	dipeptidyl-peptidase 4
11753130_at	7.45	4.3	8.89	0.0016	0.3326	TM4SF1	transmembrane 4 L six family member 1
11726049_a_at	6.62	3.69	7.61	0.0017	0.3326	FMO5	flavin containing monooxygenase 5
11727484_a_at	2.39	4.72	-5.04	0.0017	0.3326	TPR	translocated promoter region, nuclear basket protein
11745843_a_at	3.94	6.69	-6.7	0.0018	0.3326	CDK1	cyclin-dependent kinase 1
11716491_s_at	7.61	4.79	7.07	0.0018	0.3326	SERPINA3	serpin peptidase inhibitor, clade A (alpha-1 antiproteinase, antitrypsin), member 3
11746928_a_at	5.07	2.75	5	0.0018	0.3326	ENC1	ectodermal-neural cortex 1 (with BTB domain)
11716017_at	6.19	3.68	5.71	0.0018	0.3326	MAL2	mal, T-cell differentiation protein 2 (gene/pseudogene)
11716490_a_at	6.93	3.96	7.85	0.0018	0.3326	SERPINA3	serpin peptidase inhibitor, clade A (alpha-1 antiproteinase, antitrypsin), member 3
11717912_s_at	9.1	6.02	8.48	0.002	0.3326	CXCL14	chemokine (C-X-C motif) ligand 14
11735764_a_at	5.63	3.14	5.61	0.002	0.3326	NOSTRIN	nitric oxide synthase trafficking
11729639_at	6.98	4.43	5.85	0.002	0.3326	RAB25	RAB25, member RAS oncogene family
11750298_a_at	5.66	3.32	5.07	0.0022	0.3326	LMCD1	LIM and cysteine-rich domains 1
11723303_at	7.27	4.94	5.02	0.0022	0.3326	PDZK1IP1	PDZK1 interacting protein 1
11724055_x_at	2.82	5.37	-5.87	0.0023	0.3326	SGOL2	shugoshin-like 2 (S. pombe)
11759816_x_at	9.68	7.2	5.59	0.0024	0.3326	IGHM	immunoglobulin heavy constant mu
11723845_a_at	8.01	4.52	11.18	0.0024	0.3326	DEFB1	defensin, beta 1
11747298_a_at	6.29	2.96	10.03	0.0025	0.3326	S100A16	S100 calcium binding protein A16
11720388_s_at	6.36	3.93	5.41	0.0025	0.3326	C1QC	complement component 1, q subcomponent, C chain
11731082_at	6.66	4.14	5.71	0.0025	0.3326	RNF144B	ring finger protein 144B
11716914_a_at	6.72	4.25	5.57	0.0025	0.3326	MTUS1	microtubule associated tumor suppressor 1
11733115_a_at	7.86	5.36	5.68	0.0025	0.3326	CA2	carbonic anhydrase II
11755996_s_at	5.96	3.08	7.34	0.0025	0.3326	LTF	lactotransferrin
11754687_a_at	3.25	5.75	-5.66	0.0026	0.3326	ZWILCH	zwilch kinetochore protein
11716937_a_at	8.98	6.52	5.48	0.0026	0.3326	NUPR1	nuclear protein 1, transcriptional regulator
11753024_a_at	5.4	2.91	5.6	0.0027	0.3326	NFIB	nuclear factor I/B
11753787_x_at	5.53	2.55	7.93	0.0027	0.3326	MSMB	microseminoprotein, beta-
11759815_a_at	9.44	6.92	5.73	0.0027	0.3326	IGHM	immunoglobulin heavy constant mu
11743904_s_at	7	4.59	5.31	0.0028	0.3326	PDLIM1	PDZ and LIM domain 1
11752832_x_at	6.87	3.97	7.49	0.0028	0.3326	CD55	CD55 molecule, decay accelerating factor for complement (Cromer blood group)
11743946_at	5.81	2.98	7.12	0.0029	0.3326	CCDC15	coiled-coil domain containing 15
11720251_at	6.03	2.47	11.8	0.0029	0.3326	CCL18	chemokine (C-C motif) ligand 18
11727033_at	6.4	4.01	5.22	0.0029	0.3326	PAPSS2	3'-phosphoadenosine 5'-phosphosulfate synthase 2
11746002_a_at	6.09	3.23	7.25	0.0029	0.3326	CASP4	caspase 4
11759828_s_at	6.36	3.6	6.78	0.003	0.3326	SP100	SP100 nuclear antigen
11735324_s_at	3.76	6.43	-6.34	0.0031	0.3326	FAM72A	family with sequence similarity 72, member A; family with sequence similarity 72, member B; family with sequence similarity 72, member C; family with sequence similarity 72, member D
11731888_a_at	2.7	5.08	-5.2	0.0031	0.3326	KIF14	kinesin family member 14
11757545_x_at	6.64	3.99	6.24	0.0032	0.3326	PECAM1	platelet/endothelial cell adhesion molecule 1
11744893_a_at	5.1	2.68	5.33	0.0032	0.3326	FAM20A	family with sequence similarity 20, member A
11735643_a_at	6.2	3.36	7.16	0.0033	0.3326	RARRES1	retinoic acid receptor responder (tazarotene induced) 1
11715584_a_at	5.67	3.14	5.78	0.0034	0.3326	CAV1	caveolin 1
11743681_at	6.86	4.53	5.03	0.0035	0.3326	S100A16	S100 calcium binding protein A16
11756588_a_at	5.24	2.83	5.32	0.0036	0.3326	ST6GALNAC1	ST6 (alpha-N-acetyl-neuraminyl-2,3-beta-galactosyl-1,3)-N-acetylgalactosaminide alpha-2,6-sialyltransferase 1
11756059_a_at	8.29	5.25	8.2	0.0037	0.3326	CXCL14	chemokine (C-X-C motif) ligand 14
11723846_at	6.96	3.72	9.45	0.0038	0.3326	DEFB1	defensin, beta 1
11745716_s_at	6.31	3.6	6.52	0.0039	0.3326	CAV1	caveolin 1
11721704_a_at	7.16	4.31	7.21	0.0039	0.3326	CRIP1	cysteine-rich protein 1 (intestinal)
11718515_a_at	6.82	4.47	5.12	0.004	0.3326	SQRDL	sulfide quinone reductase-like (yeast)
11716913_a_at	8.07	5.53	5.81	0.004	0.3326	MTUS1	microtubule associated tumor suppressor 1
11726559_s_at	7.59	4.26	10.09	0.004	0.3326	LCP1	lymphocyte cytosolic protein 1 (L-plastin)
11732521_a_at	5.82	2.57	9.48	0.0041	0.3326	CHST9	carbohydrate (N-acetylgalactosamine 4-0) sulfotransferase 9
11717306_x_at	6.7	4.03	6.36	0.0041	0.3326	ADIRF	adipogenesis regulatory factor
11731433_a_at	8.92	6.58	5.06	0.0041	0.3326	SEPP1	selenoprotein P, plasma, 1
11715931_s_at	5.78	3.07	6.55	0.0042	0.3326	SGK1	serum/glucocorticoid regulated kinase 1
11755403_a_at	5.79	3.01	6.87	0.0044	0.3326	CHST9	carbohydrate (N-acetylgalactosamine 4-0) sulfotransferase 9
11728109_a_at	5.71	3.25	5.5	0.0044	0.3326	DNASE2B	deoxyribonuclease II beta
11721579_a_at	5.55	3.22	5.02	0.0045	0.3326	DIO2	deiodinase, iodothyronine, type II
11755044_x_at	5.15	2.8	5.09	0.0048	0.3326	GSAP	gamma-secretase activating protein
11727988_a_at	3.76	6.47	-6.55	0.0048	0.3326	SCML1	sex comb on midleg-like 1 (Drosophila)
11719247_at	6.54	4.11	5.36	0.0048	0.3326	AIM1	absent in melanoma 1
11739725_a_at	5.66	3.28	5.23	0.005	0.3326	TC2N	tandem C2 domains, nuclear
11721975_s_at	6.54	2.98	11.72	0.005	0.3326	TPSAB1	tryptase alpha/beta 1; tryptase beta 2 (gene/pseudogene)
11732565_at	6.84	3.95	7.41	0.0051	0.3326	SLC6A14	solute carrier family 6 (amino acid transporter), member 14
11716203_a_at	9.32	6.48	7.19	0.0051	0.3326	MGP	matrix Gla protein
11736538_s_at	6.86	3.54	9.98	0.0051	0.3326	RHCE	Rh blood group, CcEe antigens; Rh blood group, D antigen
11734550_x_at	5.87	3.22	6.27	0.0051	0.3326	TGFBI	transforming growth factor, beta-induced, 68kDa
11721758_at	6.67	4.06	6.09	0.0052	0.3326	TMEM47	transmembrane protein 47
11739505_a_at	6.85	4.11	6.66	0.0052	0.3326	LMCD1	LIM and cysteine-rich domains 1
11757871_s_at	7.99	5.52	5.53	0.0053	0.3326	PBX1	pre-B-cell leukemia homeobox 1
11748529_x_at	5.08	2.64	5.46	0.0053	0.3326	CASP4	caspase 4
11723404_at	6.31	3.36	7.71	0.0054	0.3326	PPARGC1A	peroxisome proliferator-activated receptor gamma, coactivator 1 alpha
11715363_a_at	7.84	5.13	6.52	0.0055	0.3326	A2M	alpha-2-macroglobulin
11727556_a_at	7.02	4.58	5.46	0.0056	0.3326	GRHL1	grainyhead-like transcription factor 1
11763126_x_at	7.84	4.63	9.2	0.0057	0.3326	IGKC	immunoglobulin kappa constant
11743071_a_at	6.56	3.66	7.43	0.0057	0.3326	LPAR6	lysophosphatidic acid receptor 6
11728306_s_at	6.23	3.24	7.9	0.0058	0.3326	GULP1	GULP, engulfment adaptor PTB domain containing 1
11717305_a_at	7.5	4.24	9.61	0.0058	0.3326	ADIRF	adipogenesis regulatory factor
11764046_x_at	9.69	6.96	6.62	0.0059	0.3326	IGHM	immunoglobulin heavy constant mu
11749589_x_at	5.56	2.36	9.23	0.0059	0.3326	CTSS	cathepsin S
11722503_at	5.67	2.78	7.41	0.0059	0.3326	ITGB8	integrin beta 8
11755239_a_at	6.69	4.04	6.3	0.006	0.3326	ELL2	elongation factor, RNA polymerase II, 2
11729741_x_at	5.65	2.88	6.78	0.006	0.3326	CD68	CD68 molecule
11741874_x_at	9.44	7.07	5.16	0.0061	0.3326	SEPP1	selenoprotein P, plasma, 1
11754806_s_at	6.29	3.6	6.43	0.0062	0.3326	CADPS2	Ca++-dependent secretion activator 2
11754368_a_at	6.71	4.08	6.2	0.0062	0.3326	FBN1	fibrillin 1
11737267_a_at	5.21	2.04	9.03	0.0064	0.3326	RHD	Rh blood group, D antigen
11742143_s_at	6.87	3.34	11.53	0.0064	0.3326	RHCE	Rh blood group, CcEe antigens; Rh blood group, D antigen
11758630_s_at	5.29	2.78	5.7	0.0065	0.3326	FGL2	fibrinogen-like 2
11733698_s_at	5.91	3.35	5.88	0.0066	0.3326	SGK1	serum/glucocorticoid regulated kinase 1
11759705_x_at	6.48	2.92	11.77	0.0067	0.3326	IGLV3-10	immunoglobulin lambda variable 3-10
11723814_s_at	5.11	2.54	5.95	0.0068	0.3326	ARHGAP29	Rho GTPase activating protein 29
11719554_at	5.72	2.77	7.76	0.0069	0.3326	CTSS	cathepsin S
11719843_a_at	5.09	2.44	6.26	0.0069	0.3326	ABI3BP	ABI family, member 3 (NESH) binding protein
11763593_a_at	5.55	3.2	5.09	0.007	0.3326	ARHGEF28	Rho guanine nucleotide exchange factor 28
11743295_a_at	3.49	6.09	-6.1	0.0071	0.3326	CENPF	centromere protein F
11725014_at	1.98	4.45	-5.52	0.0071	0.3326	MAP9	microtubule-associated protein 9
11737750_s_at	5.93	2.98	7.74	0.0073	0.3326	SGK1	serum/glucocorticoid regulated kinase 1
11739762_a_at	5.08	2.68	5.25	0.0075	0.3326	CLDN10	claudin 10
11733491_a_at	2.76	5.16	-5.28	0.0075	0.3326	SLC44A5	solute carrier family 44, member 5
11724463_a_at	7.19	2.66	23.2	0.0075	0.3326	GPNMB	glycoprotein (transmembrane) nmb
11715602_s_at	7.85	4.55	9.88	0.0078	0.3326	SPARC	secreted protein, acidic, cysteine-rich (osteonectin)
11715393_a_at	7.49	4.38	8.65	0.0079	0.3326	C3	complement component 3
11757283_s_at	7.85	3.84	16.12	0.008	0.3326	DCN	decorin
11744380_s_at	10.66	5.15	45.45	0.0081	0.3326	COL3A1	collagen, type III, alpha 1
11748497_s_at	5.23	2.71	5.73	0.0082	0.3326	GCA	grancalcin, EF-hand calcium binding protein
11746180_a_at	6.62	3.28	10.17	0.0083	0.3326	CD55	CD55 molecule, decay accelerating factor for complement (Cromer blood group)
11720848_a_at	2.15	4.71	-5.88	0.0083	0.3326	PHF6	PHD finger protein 6
11746700_s_at	5.44	3.05	5.23	0.0083	0.3326	ITM2A	integral membrane protein 2A
11723194_x_at	7.89	3.83	16.72	0.0084	0.3326	HLA-DRB1	major histocompatibility complex, class II, DR beta 1; major histocompatibility complex, class II, DR beta 3; major histocompatibility complex, class II, DR beta 4; major histocompatibility complex, class II, DR beta 5; HLA class II histocompatibility antigen, DRB1-7 beta chain
11750568_a_at	2.48	6.46	-15.78	0.0087	0.3326	SALL1	spalt-like transcription factor 1
11727867_a_at	5.29	2.62	6.37	0.0088	0.3326	CLEC3B	C-type lectin domain family 3, member B; exosome component 7
11715415_a_at	9.34	3.35	63.21	0.0088	0.3326	COL3A1	collagen, type III, alpha 1
11737052_x_at	5.01	1.83	9.06	0.0088	0.3326	PLAGL1	pleiomorphic adenoma gene-like 1
11719363_s_at	6.26	2.66	12.15	0.0088	0.3326	PRRX1	paired related homeobox 1
11726628_a_at	5.5	3.04	5.48	0.0091	0.3326	SEMA4A	sema domain, immunoglobulin domain (Ig), transmembrane domain (TM) and short cytoplasmic domain, (semaphorin) 4A
11721212_a_at	7.51	3.29	18.71	0.0092	0.3326	THBS4	thrombospondin 4
11744415_s_at	7.41	4.72	6.48	0.0097	0.3326	MFSD6	major facilitator superfamily domain containing 6
11721844_a_at	4.95	2.04	7.54	0.0098	0.3326	MFAP5	microfibrillar associated protein 5
11741152_x_at	6.67	3.04	12.34	0.0098	0.3326	PLAGL1	pleiomorphic adenoma gene-like 1
11743352_s_at	5.94	3.24	6.52	0.0104	0.3326	COBLL1	cordon-bleu WH2 repeat protein like 1
11734955_a_at	4.77	7.48	-6.56	0.0105	0.3326	SCML1	sex comb on midleg-like 1 (Drosophila)
11758315_s_at	7.1	4.34	6.75	0.0105	0.3326	PER2	period circadian clock 2
11746606_s_at	4.2	6.69	-5.61	0.0106	0.3326	ANKRD36	ankyrin repeat domain 36; ankyrin repeat domain 36C
11748762_x_at	4.94	2.5	5.44	0.0107	0.3326	KLF5	Kruppel-like factor 5 (intestinal)
11722849_a_at	6.54	4.13	5.3	0.0108	0.3326	PPP3CA	protein phosphatase 3, catalytic subunit, alpha isozyme
11720819_s_at	6.88	4.22	6.32	0.0109	0.3326	CXCL12	chemokine (C-X-C motif) ligand 12
11715796_s_at	7.82	2.78	33.01	0.0109	0.3326	LUM	lumican
11733875_a_at	6.58	8.99	-5.31	0.011	0.3326	SMC4	structural maintenance of chromosomes 4
11722251_a_at	4.16	6.5	-5.05	0.011	0.3326	NEK2	NIMA-related kinase 2
11734150_x_at	4.87	1.8	8.38	0.011	0.3326	PLAGL1	pleiomorphic adenoma gene-like 1
11728679_a_at	5.14	2.56	5.99	0.0111	0.3326	CD163	CD163 molecule
11718689_at	2.47	5.35	-7.4	0.0112	0.3326	NES	nestin
11743513_a_at	2.91	5.41	-5.67	0.0113	0.3326	GINS2	GINS complex subunit 2 (Psf2 homolog)
11728376_s_at	3.41	6.59	-9.04	0.0114	0.3326	NMU	neuromedin U
11752881_s_at	5.14	2.39	6.7	0.0117	0.3326	RHCE	Rh blood group, CcEe antigens; Rh blood group, D antigen
11744274_at	2.19	5.43	-9.42	0.012	0.3326	NDC80	NDC80 kinetochore complex component
11723668_at	5.84	2.54	9.87	0.012	0.3326	SEMA3C	sema domain, immunoglobulin domain (Ig), short basic domain, secreted, (semaphorin) 3C
11725597_a_at	2.19	4.54	-5.1	0.0123	0.3326	SULT1C2	sulfotransferase family 1C member 2
11736002_s_at	8.07	4.96	8.62	0.0124	0.3326	DCN	decorin
11751069_a_at	7.16	4.77	5.26	0.0124	0.3326	GLMP	glycosylated lysosomal membrane protein
11744572_a_at	6.41	3.21	9.17	0.0125	0.3326	KLF5	Kruppel-like factor 5 (intestinal)
11744379_a_at	8.74	2.81	61.12	0.0125	0.3326	COL3A1	collagen, type III, alpha 1
11740680_s_at	6.88	4.03	7.21	0.0127	0.3326	RHCE	Rh blood group, CcEe antigens; Rh blood group, D antigen
11752544_a_at	6.74	3.58	8.93	0.0129	0.3326	GPNMB	glycoprotein (transmembrane) nmb
11754601_s_at	6.16	3.09	8.42	0.0131	0.3326	SPON2	spondin 2, extracellular matrix protein
11763551_x_at	6.15	3.31	7.15	0.0132	0.3326	IGLJ3	immunoglobulin lambda joining 3; immunoglobulin lambda-like polypeptide 5; immunoglobulin lambda variable 3-19
11739601_at	3.31	5.79	-5.55	0.0136	0.3326	AASS	aminoadipate-semialdehyde synthase
11723193_s_at	9.81	6.69	8.7	0.0136	0.3326	LTF	lactotransferrin
11716835_a_at	6.37	3.82	5.86	0.0137	0.3326	DHRS3	dehydrogenase/reductase (SDR family) member 3
11758369_x_at	6.35	3.43	7.58	0.0138	0.3326	HLA-DPB1	major histocompatibility complex, class II, DP beta 1
11763229_x_at	5.73	3.18	5.85	0.0138	0.3326	IGLJ3	immunoglobulin lambda joining 3; immunoglobulin lambda-like polypeptide 5; immunoglobulin lambda variable 3-19
11753881_x_at	5.7	2.46	9.44	0.014	0.3326	FXYD2	FXYD domain containing ion transport regulator 2; FXYD domain containing ion transport regulator 6; FXYD6-FXYD2 readthrough
11758224_s_at	6.6	2.6	15.99	0.0141	0.3326	CCDC80	coiled-coil domain containing 80
11730311_at	5.32	2.96	5.11	0.0141	0.3326	TFCP2L1	transcription factor CP2-like 1
11730036_at	5.52	8.02	-5.65	0.0142	0.3326	SP5	Sp5 transcription factor
11748750_a_at	4.94	2.08	7.26	0.0143	0.3326	GPNMB	glycoprotein (transmembrane) nmb
11749518_a_at	3.97	6.58	-6.11	0.0143	0.3326	SRD5A1	steroid-5-alpha-reductase, alpha polypeptide 1 (3-oxo-5 alpha-steroid delta 4-dehydrogenase alpha 1)
11723939_a_at	5.92	8.32	-5.3	0.0144	0.3326	CCNB1	cyclin B1
11752701_s_at	5.32	2.7	6.16	0.0144	0.3326	RHCE	Rh blood group, CcEe antigens; Rh blood group, D antigen
11729574_at	8.24	5.75	5.62	0.0144	0.3326	ENC1	ectodermal-neural cortex 1 (with BTB domain)
11715583_s_at	10.12	6.97	8.89	0.0144	0.3326	HLA-DPA1	major histocompatibility complex, class II, DP alpha 1
11727790_x_at	7.06	2.82	18.82	0.0144	0.3326	SPP1	secreted phosphoprotein 1
11736001_s_at	8.17	4.62	11.77	0.0145	0.3326	DCN	decorin
11724120_a_at	1.91	4.29	-5.19	0.0147	0.3326	TRIM59	tripartite motif containing 59
11728307_x_at	5.07	2.71	5.12	0.0149	0.3326	GULP1	GULP, engulfment adaptor PTB domain containing 1
11715665_a_at	6.4	3.42	7.92	0.015	0.3326	PSMB8	proteasome subunit beta 8
11722427_at	5.82	2.82	8.05	0.0152	0.3326	FGL2	fibrinogen-like 2
11739828_s_at	2.88	5.4	-5.77	0.0154	0.3326	CYS1	cystin 1
11758196_s_at	8.07	4.96	8.6	0.0155	0.3326	IGFBP5	insulin like growth factor binding protein 5
11719173_s_at	5.02	7.37	-5.08	0.0155	0.3326	PAICS	phosphoribosylaminoimidazole carboxylase, phosphoribosylaminoimidazole succinocarboxamide synthetase
11742452_s_at	3.26	5.59	-5.02	0.0158	0.3326	MAGED4	melanoma antigen family D4; melanoma antigen family D4B
11732870_a_at	4.47	1.88	6.02	0.016	0.3326	CASP1	caspase 1
11757290_s_at	6.16	3.01	8.85	0.0162	0.3326	COL5A2	collagen, type V, alpha 2
11758342_s_at	7.9	2.13	54.55	0.0163	0.3326	COL3A1	collagen, type III, alpha 1
11757634_a_at	8.02	4.6	10.69	0.0164	0.3326	LCN2	lipocalin 2
11758125_s_at	4.74	7.51	-6.83	0.0165	0.3326	DEPDC1B	DEP domain containing 1B
11758231_x_at	9.67	6.64	8.17	0.0167	0.3326	HLA-DPA1	major histocompatibility complex, class II, DP alpha 1
11742315_s_at	6.75	3.65	8.62	0.0168	0.3326	RHCE	Rh blood group, CcEe antigens; Rh blood group, D antigen
11756678_x_at	5.1	7.62	-5.76	0.0171	0.3326	FAM64A	family with sequence similarity 64, member A
11750076_a_at	2.51	5.02	-5.71	0.0172	0.3326	SNAP25	synaptosome associated protein 25kDa
11728988_at	4.27	7.17	-7.49	0.0172	0.3326	FAHD2B	fumarylacetoacetate hydrolase domain containing 2B
11725016_at	3.86	6.28	-5.33	0.0173	0.3326	MAP9	microtubule-associated protein 9
11715467_s_at	8.4	5.94	5.53	0.0174	0.3326	ARHGDIB	Rho GDP dissociation inhibitor (GDI) beta
11751780_a_at	5.9	3.52	5.18	0.0176	0.3326	AGA	aspartylglucosaminidase
11737268_s_at	4.96	2.47	5.64	0.0176	0.3326	RHCE	Rh blood group, CcEe antigens; Rh blood group, D antigen
11730406_a_at	2.11	5.77	-12.67	0.0178	0.3326	PAK7	p21 protein (Cdc42/Rac)-activated kinase 7
11725922_a_at	5.23	2.78	5.49	0.0178	0.3326	CLIC6	chloride intracellular channel 6
11736537_a_at	6.24	3.78	5.49	0.0178	0.3326	RHCE	Rh blood group, CcEe antigens; Rh blood group, D antigen
11716489_a_at	9.62	6.61	8.06	0.0181	0.3326	STATH	statherin
11723669_s_at	5.65	2.27	10.43	0.0185	0.3326	SEMA3C	sema domain, immunoglobulin domain (Ig), short basic domain, secreted, (semaphorin) 3C
11716934_a_at	4.66	1.81	7.19	0.0186	0.3326	CCDC80	coiled-coil domain containing 80
11757511_x_at	8.19	4.87	10.01	0.0186	0.3326	HLA-DPA1	major histocompatibility complex, class II, DP alpha 1
11763253_x_at	7.69	4.68	8.03	0.0187	0.3326	IGKV2-28	immunoglobulin kappa variable 2-28; immunoglobulin kappa variable 2D-28
11745791_a_at	4.05	6.54	-5.61	0.0189	0.3326	LOC100288152	uncharacterized LOC100288152
11756888_a_at	5.44	3.02	5.37	0.0191	0.3326	TFCP2L1	transcription factor CP2-like 1
11722863_at	5.2	2.83	5.17	0.0192	0.3326	SCGB2A1	secretoglobin, family 2A, member 1
11754442_x_at	6.46	4.01	5.44	0.0192	0.3326	ELN	elastin
11759106_at	3.2	6.06	-7.26	0.0193	0.3326	NKD1	naked cuticle homolog 1 (Drosophila)
11759642_x_at	7.39	4.43	7.73	0.0194	0.3326	HLA-DRB1	major histocompatibility complex, class II, DR beta 1
11721828_x_at	3.32	6.04	-6.58	0.0194	0.3326	ZWILCH	zwilch kinetochore protein
11734825_at	2.76	5.7	-7.68	0.0195	0.3326	SPRED1	sprouty-related, EVH1 domain containing 1
11748713_a_at	4.3	6.94	-6.23	0.0196	0.3326	ASPM	abnormal spindle microtubule assembly
11721695_s_at	2.39	5.3	-7.53	0.0198	0.3326	DUSP2	dual specificity phosphatase 2
11716326_a_at	1.54	4.66	-8.64	0.0198	0.3326	GJA1	gap junction protein alpha 1
11715496_a_at	7.49	4.74	6.74	0.0199	0.3326	CTSK	cathepsin K
11726533_a_at	2.63	5.09	-5.47	0.0202	0.3326	CCDC148	coiled-coil domain containing 148
11739048_at	3.92	6.44	-5.71	0.0203	0.3326	ACPP	acid phosphatase, prostate
11734767_at	4.38	6.76	-5.23	0.0207	0.3328	THOC2	THO complex 2
11731887_at	3.72	6.69	-7.81	0.0209	0.3331	KIF14	kinesin family member 14
11742850_x_at	10.11	6.84	9.66	0.021	0.3331	HLA-DRA	major histocompatibility complex, class II, DR alpha
11763255_x_at	6.25	3.38	7.3	0.0213	0.3342	IGLJ3	immunoglobulin lambda joining 3; immunoglobulin lambda-like polypeptide 5; immunoglobulin lambda variable 3-19
11750641_x_at	3.38	5.85	-5.52	0.0215	0.3349	BCAR1	breast cancer anti-estrogen resistance 1
11758417_s_at	9.88	6.41	11.11	0.0217	0.3349	HLA-DPA1	major histocompatibility complex, class II, DP alpha 1
11742923_a_at	5.32	2.68	6.22	0.0217	0.3349	LAPTM5	lysosomal protein transmembrane 5
11759666_x_at	7.67	4.73	7.69	0.0218	0.3349	HLA-DPB1	major histocompatibility complex, class II, DP beta 1
11732566_at	4.86	2.45	5.31	0.0218	0.3349	SLC6A14	solute carrier family 6 (amino acid transporter), member 14
11733857_x_at	4.42	6.82	-5.25	0.0219	0.3349	EGLN1	egl-9 family hypoxia-inducible factor 1
11726302_a_at	3.69	6.14	-5.45	0.0219	0.3349	DTL	denticleless E3 ubiquitin protein ligase homolog (Drosophila)
11721143_a_at	4.65	7.06	-5.31	0.022	0.3349	MKI67	marker of proliferation Ki-67
11728647_at	4.98	7.53	-5.86	0.022	0.3349	NUCKS1	nuclear casein kinase and cyclin-dependent kinase substrate 1
11721454_a_at	5.08	2.19	7.42	0.0221	0.3349	SERPINA1	serpin peptidase inhibitor, clade A (alpha-1 antiproteinase, antitrypsin), member 1
11759304_at	5.32	2.29	8.16	0.0222	0.3349	UGT8	UDP glycosyltransferase 8
11764221_s_at	2.91	7.03	-17.37	0.0227	0.3349	MUM1L1	melanoma associated antigen (mutated) 1-like 1
11759179_at	3.56	6.15	-6.05	0.0227	0.3349	TMEM38B	transmembrane protein 38B
11720431_s_at	5.7	3.17	5.76	0.0228	0.3349	COL15A1	collagen, type XV, alpha 1
11720618_s_at	3.65	7.04	-10.5	0.023	0.3349	TRIM9	tripartite motif containing 9
11721182_a_at	2.37	5.56	-9.11	0.0234	0.3349	PLPPR4	phospholipid phosphatase related 4
11755773_x_at	2.44	4.91	-5.54	0.0238	0.3349	FAM63B	family with sequence similarity 63, member B
11717619_at	4.79	7.13	-5.08	0.0241	0.3349	EPHA2	EPH receptor A2
11734766_a_at	5.44	7.76	-5.02	0.0241	0.3349	THOC2	THO complex 2
11745820_s_at	5.32	2.78	5.81	0.0241	0.3349	PLAGL1	pleiomorphic adenoma gene-like 1
11719825_a_at	3.64	6.46	-7.03	0.0244	0.3349	ZAK	sterile alpha motif and leucine zipper containing kinase AZK
11736118_a_at	3.3	5.81	-5.7	0.0244	0.3349	ZFAND5	zinc finger, AN1-type domain 5
11763963_at	4.18	7.3	-8.68	0.0244	0.3349	NKD1	naked cuticle homolog 1 (Drosophila)
11758185_s_at	4.95	7.54	-6.01	0.0246	0.3349	TWF1	twinfilin actin binding protein 1
11728779_a_at	2.53	5.07	-5.81	0.0246	0.3349	ZAP70	zeta chain of T cell receptor associated protein kinase 70kDa
11755279_x_at	7.52	4.43	8.47	0.0246	0.3349	HLA-DPB1	major histocompatibility complex, class II, DP beta 1
11718419_at	6.72	3.77	7.7	0.0248	0.3349	FCER1G	Fc fragment of IgE, high affinity I, receptor for; gamma polypeptide
11720882_at	5.57	2.99	6.01	0.025	0.335	BOLA1	bolA family member 1
11744374_x_at	6.63	3.84	6.91	0.0251	0.335	HLA-DRB1	major histocompatibility complex, class II, DR beta 1; major histocompatibility complex, class II, DR beta 3; major histocompatibility complex, class II, DR beta 5; HLA class II histocompatibility antigen, DRB1-7 beta chain
11749293_x_at	5.5	2.77	6.65	0.0252	0.335	MS4A6A	membrane-spanning 4-domains, subfamily A, member 6A
11739049_at	4.31	6.68	-5.18	0.0256	0.3351	ACPP	acid phosphatase, prostate
11748773_a_at	3.09	5.85	-6.74	0.0256	0.3351	CTSV	cathepsin V
11720126_x_at	4.19	6.86	-6.38	0.0259	0.3356	BCAR1	breast cancer anti-estrogen resistance 1
11718743_a_at	5.74	3.24	5.66	0.026	0.3358	CXCL12	chemokine (C-X-C motif) ligand 12
11720186_s_at	4.52	8.49	-15.74	0.0261	0.3361	MAD2L1	MAD2 mitotic arrest deficient-like 1 (yeast)
11723975_x_at	4.49	1.94	5.87	0.0262	0.3365	APOL3	apolipoprotein L, 3
11744484_s_at	9.92	6.39	11.57	0.0264	0.3366	HLA-DRA	major histocompatibility complex, class II, DR alpha
11759177_at	6.06	3.72	5.05	0.0266	0.3366	MAN1A1	mannosidase, alpha, class 1A, member 1
11725663_a_at	4.92	2.59	5.04	0.027	0.3367	SLC16A14	solute carrier family 16, member 14
11751905_a_at	5.36	8.32	-7.76	0.0271	0.3369	NID1	nidogen 1
11748774_x_at	3.37	6.3	-7.62	0.0273	0.3371	CTSV	cathepsin V
11748355_a_at	3.72	6.09	-5.15	0.0274	0.3372	SLC16A1	solute carrier family 16 (monocarboxylate transporter), member 1
11756073_x_at	6.46	2.65	14.08	0.0276	0.3372	HLA-DPB1	major histocompatibility complex, class II, DP beta 1
11728492_at	2.11	5.96	-14.38	0.028	0.3372	KANK4	KN motif and ankyrin repeat domains 4
11758772_x_at	6.78	4.46	5	0.0283	0.3372	HLA-DPB1	major histocompatibility complex, class II, DP beta 1
11752548_a_at	6.18	3.57	6.14	0.0283	0.3372	ALDH1A1	aldehyde dehydrogenase 1 family, member A1
11733816_a_at	7.5	9.86	-5.15	0.0284	0.3372	RPL22L1	ribosomal protein L22-like 1
11720617_at	3.42	6.68	-9.61	0.0286	0.3372	TRIM9	tripartite motif containing 9
11749191_a_at	2.93	6.57	-12.52	0.0289	0.3372	ZAK	sterile alpha motif and leucine zipper containing kinase AZK
11759320_at	6.01	3.55	5.5	0.029	0.3372	MPZL3	myelin protein zero-like 3
11737981_a_at	2.42	4.75	-5.03	0.0291	0.3372	PHF6	PHD finger protein 6
11730111_a_at	2.82	5.67	-7.19	0.0292	0.3377	DEPDC1	DEP domain containing 1
11745727_a_at	3.95	6.6	-6.29	0.0296	0.3379	TCF12	transcription factor 12
11731797_a_at	1.69	5.92	-18.81	0.0296	0.3379	RGS13	regulator of G-protein signaling 13
11739910_a_at	2.48	5.43	-7.68	0.0298	0.3379	ELOVL6	ELOVL fatty acid elongase 6
11758615_s_at	3.71	6.1	-5.23	0.0302	0.3379	FRMD4B	FERM domain containing 4B
11718240_at	3.78	6.13	-5.11	0.0303	0.3379	CAPRIN1	cell cycle associated protein 1
11747876_a_at	2.3	5.71	-10.61	0.0306	0.3379	EDNRA	endothelin receptor type A
11742922_at	5.24	2.63	6.09	0.0306	0.3379	LAPTM5	lysosomal protein transmembrane 5
11726254_s_at	7.86	5.06	6.93	0.0308	0.3379	CD74	CD74 molecule, major histocompatibility complex, class II invariant chain
11715414_x_at	6.46	1.35	34.46	0.0308	0.3379	COL3A1	collagen, type III, alpha 1
11753832_x_at	7.57	4.26	9.93	0.0308	0.3379	IGKV3-20	immunoglobulin kappa variable 3-20; immunoglobulin kappa variable 3D-20
11753810_a_at	5.34	2.72	6.16	0.0309	0.3379	CCL5	chemokine (C-C motif) ligand 5
11736122_a_at	2.48	4.87	-5.24	0.0311	0.3389	GOLIM4	golgi integral membrane protein 4
11733891_at	2.96	5.41	-5.47	0.0317	0.3398	FKBP14	FK506 binding protein 14
11721846_a_at	4.73	2.38	5.09	0.0319	0.3398	MFAP5	microfibrillar associated protein 5
11721093_a_at	5.34	2.95	5.24	0.0319	0.3398	THBS1	thrombospondin 1
11760228_s_at	3.45	6.4	-7.72	0.0321	0.3398	KLHL23	kelch-like family member 23; PHOSPHO2-KLHL23 readthrough
11733327_at	2.88	6.94	-16.71	0.0322	0.3398	NKD1	naked cuticle homolog 1 (Drosophila)
11747785_s_at	6.07	3.71	5.14	0.0324	0.3402	LCP1	lymphocyte cytosolic protein 1 (L-plastin)
11743818_a_at	6.09	2.56	11.59	0.0327	0.3407	CILP	cartilage intermediate layer protein, nucleotide pyrophosphohydrolase
11725680_at	4.47	6.9	-5.39	0.0327	0.3407	SMC3	structural maintenance of chromosomes 3
11720450_a_at	2.65	5.54	-7.37	0.0329	0.3408	RNF43	ring finger protein 43
11726807_a_at	4.17	6.79	-6.19	0.0331	0.3411	ZAK	sterile alpha motif and leucine zipper containing kinase AZK
11745464_x_at	4.04	6.66	-6.13	0.0335	0.3412	CDKN3	cyclin-dependent kinase inhibitor 3
11746683_a_at	2.19	4.97	-6.88	0.0336	0.3414	NPR3	natriuretic peptide receptor 3
11747961_a_at	4.58	2	5.98	0.0338	0.3418	PSMB8	proteasome subunit beta 8
11725057_s_at	6.82	2.88	15.31	0.034	0.3423	NEDD9	neural precursor cell expressed, developmentally down-regulated 9
11728780_a_at	3.78	7.71	-15.28	0.0345	0.3425	ZAP70	zeta chain of T cell receptor associated protein kinase 70kDa
11734769_a_at	4.86	7.31	-5.49	0.0346	0.3425	THOC2	THO complex 2
11736317_x_at	5.65	3.31	5.06	0.0348	0.3425	STAP2	signal transducing adaptor family member 2
11751791_a_at	5.15	2.22	7.62	0.0351	0.3425	CCDC80	coiled-coil domain containing 80
11736435_at	2.72	5.44	-6.62	0.0354	0.3425	SEMA3E	sema domain, immunoglobulin domain (Ig), short basic domain, secreted, (semaphorin) 3E
11726555_a_at	2.99	6.61	-12.28	0.0354	0.3425	SALL1	spalt-like transcription factor 1
11756604_a_at	2.71	5.57	-7.26	0.0355	0.3425	PCDHB2	protocadherin beta 2
11722926_a_at	6.95	4.3	6.27	0.0357	0.3425	MMRN1	multimerin 1
11719692_a_at	5.51	2.28	9.38	0.0357	0.3425	RARRES3	retinoic acid receptor responder (tazarotene induced) 3
11755548_a_at	2.06	6.1	-16.47	0.0361	0.3427	OSBPL8	oxysterol binding protein-like 8
11716554_a_at	6.85	3.93	7.57	0.0364	0.3427	HLA-DMA	major histocompatibility complex, class II, DM alpha
11719489_a_at	3.26	6.9	-12.54	0.0369	0.3442	EDNRA	endothelin receptor type A
11743680_x_at	5.27	8.04	-6.82	0.0379	0.3456	PTCH1	patched 1
11746471_s_at	3.44	5.99	-5.86	0.0381	0.3456	MAP4K4	mitogen-activated protein kinase kinase kinase kinase 4
11757921_s_at	4.84	2.3	5.82	0.0386	0.3462	COL14A1	collagen, type XIV, alpha 1
11763144_x_at	8.5	5.96	5.8	0.0391	0.3463	IGKV3-11	immunoglobulin kappa variable 3-11; immunoglobulin kappa variable 3D-11
11725058_a_at	5.59	2.23	10.25	0.0391	0.3463	NEDD9	neural precursor cell expressed, developmentally down-regulated 9
11743642_s_at	5.91	3.4	5.7	0.0392	0.3463	TFAP2A	transcription factor AP-2 alpha (activating enhancer binding protein 2 alpha)
11725469_at	2.98	7.38	-21.06	0.0394	0.3469	LIPG	lipase, endothelial
11718644_x_at	3.51	7.7	-18.22	0.0399	0.3472	OSBPL8	oxysterol binding protein-like 8
11749461_a_at	4.9	2.53	5.16	0.0401	0.3478	CDH11	cadherin 11, type 2, OB-cadherin (osteoblast)
11724799_x_at	7.42	5.02	5.31	0.0403	0.3483	HLA-DQA1	major histocompatibility complex, class II, DQ alpha 1
11716666_a_at	8.07	10.49	-5.35	0.0407	0.3493	ID3	inhibitor of DNA binding 3, dominant negative helix-loop-helix protein
11727966_a_at	4.96	2.1	7.23	0.0407	0.3493	MSMB	microseminoprotein, beta-
11757741_s_at	6.44	8.9	-5.51	0.0412	0.3503	SOX4	SRY box 4
11726255_x_at	7.83	4.99	7.17	0.0413	0.3504	CD74	CD74 molecule, major histocompatibility complex, class II invariant chain
11716063_at	5.02	2.68	5.04	0.0414	0.3508	TNC	tenascin C
11722074_s_at	2.92	5.37	-5.45	0.0416	0.3513	HEYL	hes-related family bHLH transcription factor with YRPW motif-like
11756762_x_at	6.7	3.72	7.85	0.0416	0.3513	GLMP	glycosylated lysosomal membrane protein
11764033_s_at	4.04	6.37	-5.01	0.0418	0.3515	RFC5	replication factor C subunit 5
11742710_a_at	5.59	2.5	8.51	0.0418	0.3515	SRGN	serglycin
11718643_a_at	2.87	6.94	-16.77	0.042	0.3515	OSBPL8	oxysterol binding protein-like 8
11726160_a_at	2.84	5.41	-5.95	0.042	0.3515	UPP2	uridine phosphorylase 2
11726131_a_at	6.07	3.49	5.97	0.0421	0.3515	PKP2	plakophilin 2
11738435_x_at	7.9	5.23	6.37	0.0425	0.3527	CD74	CD74 molecule, major histocompatibility complex, class II invariant chain
11753898_x_at	6.65	3.93	6.6	0.0426	0.3527	HLA-DQA1	major histocompatibility complex, class II, DQ alpha 1
11755521_a_at	3.55	6.14	-6.02	0.0427	0.3527	CTSV	cathepsin V
11725699_at	5.52	7.94	-5.35	0.0432	0.3535	XIAP	X-linked inhibitor of apoptosis, E3 ubiquitin protein ligase
11723961_s_at	5.36	1.99	10.33	0.0434	0.3535	PTN	pleiotrophin
11730338_a_at	2.04	5.32	-9.68	0.0434	0.3536	SMAD6	SMAD family member 6
11725828_a_at	2.29	5.38	-8.48	0.0436	0.354	ARMC9	armadillo repeat containing 9
11737943_a_at	6.84	3.66	9.08	0.0438	0.354	SPP1	secreted phosphoprotein 1
11732881_s_at	4.4	7.11	-6.54	0.0439	0.354	TBX1	T-box 1
11737564_a_at	2.46	4.88	-5.32	0.0448	0.3558	CCDC74B	coiled-coil domain containing 74B
11724275_s_at	6.5	9.07	-5.93	0.045	0.3558	TMEM158	transmembrane protein 158 (gene/pseudogene)
11732528_s_at	2.35	4.82	-5.56	0.0451	0.3558	TBX5	T-box 5
11728190_s_at	4.04	7.88	-14.29	0.0453	0.356	CXCR4	chemokine (C-X-C motif) receptor 4
11735496_at	2.68	5.51	-7.14	0.0458	0.3562	SMCO2	single-pass membrane protein with coiled-coil domains 2
11733727_s_at	6.05	9.28	-9.39	0.0459	0.3562	SNAP25	synaptosome associated protein 25kDa
11729736_a_at	1.89	4.48	-6.04	0.0463	0.357	JAKMIP2	janus kinase and microtubule interacting protein 2
11720185_a_at	5.58	8.71	-8.75	0.0464	0.3571	MAD2L1	MAD2 mitotic arrest deficient-like 1 (yeast)
11736120_s_at	6.39	8.84	-5.47	0.0465	0.3571	ZFAND5	zinc finger, AN1-type domain 5
11754008_x_at	8.02	10.37	-5.1	0.0476	0.359	ID3	inhibitor of DNA binding 3, dominant negative helix-loop-helix protein
11750077_x_at	3.71	6.56	-7.23	0.0478	0.3591	SNAP25	synaptosome associated protein 25kDa
11726063_a_at	5.17	2.72	5.44	0.0481	0.3601	C2orf40	chromosome 2 open reading frame 40
11756605_x_at	3.29	5.65	-5.11	0.0483	0.3603	PCDHB2	protocadherin beta 2
11737944_x_at	5.53	2.15	10.41	0.0484	0.3603	SPP1	secreted phosphoprotein 1
11718738_a_at	6.04	3.71	5.03	0.0486	0.3604	ST3GAL1	ST3 beta-galactoside alpha-2,3-sialyltransferase 1
11748618_a_at	4.69	1.95	6.7	0.049	0.3611	CCDC80	coiled-coil domain containing 80
11733551_at	2.24	4.63	-5.25	0.0492	0.3612	ZIC5	Zic family member 5
11720027_x_at	4.29	8.76	-22.24	0.0494	0.3612	VGF	VGF nerve growth factor inducible
11716327_x_at	2.05	6.09	-16.5	0.0494	0.3612	GJA1	gap junction protein alpha 1
11752258_a_at	2.84	5.85	-8.08	0.0495	0.3613	ACSL4	acyl-CoA synthetase long-chain family member 4
11733973_a_at	2.7	6.17	-11.07	0.0498	0.3617	PCDH18	protocadherin 18
11726808_at	4.31	7.12	-6.99	0.05	0.3618	ZAK	sterile alpha motif and leucine zipper containing kinase AZK
11760128_x_at	4.31	7.13	-7.05	0.0501	0.3623	LIMS1	LIM and senescent cell antigen-like domains 1
11744072_at	5.18	2.62	5.9	0.0505	0.3632	MXRA5	matrix-remodelling associated 5
11749667_a_at	2.45	6.63	-18.13	0.0506	0.3632	AFAP1L2	actin filament associated protein 1-like 2
11735363_a_at	2.48	5.95	-11.04	0.0509	0.3634	AKTIP	AKT interacting protein
11721685_at	5.46	3.04	5.34	0.051	0.3637	CCL19	chemokine (C-C motif) ligand 19
11729963_a_at	2.32	5.65	-10.05	0.0516	0.3649	ANKEF1	ankyrin repeat and EF-hand domain containing 1
11724240_at	2.42	6.64	-18.64	0.0518	0.3649	TCF4	transcription factor 4
11750799_x_at	1.85	5.21	-10.25	0.0521	0.3652	IL31RA	interleukin 31 receptor A
11754360_a_at	5.31	8.48	-9.01	0.0524	0.3654	RRM2	ribonucleotide reductase M2
11729732_x_at	5.48	2.83	6.28	0.053	0.3662	FXYD2	FXYD domain containing ion transport regulator 2; FXYD domain containing ion transport regulator 6; FXYD6-FXYD2 readthrough
11757938_s_at	5.51	2.8	6.53	0.0531	0.3663	NMI	N-myc (and STAT) interactor
11755730_x_at	5.1	2.39	6.55	0.0537	0.3672	SPP1	secreted phosphoprotein 1
11728191_x_at	4.74	7.37	-6.17	0.0544	0.3691	CXCR4	chemokine (C-X-C motif) receptor 4
11725750_at	3.16	6.95	-13.85	0.0547	0.3696	GAL	galanin/GMAP prepropeptide
11760127_at	3.83	6.93	-8.58	0.056	0.3718	LIMS1	LIM and senescent cell antigen-like domains 1
11731624_a_at	2.7	5.96	-9.58	0.0569	0.3737	CCDC186	coiled-coil domain containing 186
11734530_x_at	6.44	2.76	12.76	0.0569	0.3737	HLA-F	major histocompatibility complex, class I, F
11741597_s_at	12.32	3.27	529.79	0.057	0.3738	SMR3A	submaxillary gland androgen regulated protein 3A; submaxillary gland androgen regulated protein 3B
11739050_s_at	4.59	7.35	-6.75	0.0573	0.3741	ACPP	acid phosphatase, prostate
11739401_a_at	5.97	3.2	6.81	0.0575	0.3743	CD74	CD74 molecule, major histocompatibility complex, class II invariant chain
11718642_s_at	6.3	9.66	-10.21	0.0576	0.3743	OSBPL8	oxysterol binding protein-like 8
11725277_a_at	3.1	5.54	-5.42	0.0576	0.3743	TRIM6	tripartite motif containing 6
11743561_a_at	4.08	1.72	5.13	0.0581	0.3746	PTPRC	protein tyrosine phosphatase, receptor type, C
11720766_a_at	7.4	9.99	-6.03	0.0582	0.3747	METTL9	methyltransferase like 9
11758219_x_at	5.25	8.44	-9.16	0.0583	0.3749	RRM2	ribonucleotide reductase M2
11756766_x_at	8.36	5.71	6.27	0.0584	0.3751	CD74	CD74 molecule, major histocompatibility complex, class II invariant chain
11750527_s_at	5.95	2.31	12.41	0.0588	0.376	HLA-DQA1	major histocompatibility complex, class II, DQ alpha 1; major histocompatibility complex, class II, DR alpha
11722946_at	2.06	6.02	-15.57	0.0589	0.3761	MUM1L1	melanoma associated antigen (mutated) 1-like 1
11727604_a_at	5.73	3.33	5.28	0.0591	0.3765	EPB41L4A	erythrocyte membrane protein band 4.1 like 4A
11723747_a_at	4.91	8.46	-11.76	0.0593	0.3765	FAM64A	family with sequence similarity 64, member A
11748861_a_at	3.71	6.57	-7.24	0.0594	0.3767	ACPP	acid phosphatase, prostate
11745228_s_at	3.33	6.58	-9.5	0.0602	0.3774	TMEM144	transmembrane protein 144
11733970_a_at	5.54	9.22	-12.82	0.0602	0.3774	PCDH18	protocadherin 18
11764110_s_at	3.97	6.34	-5.16	0.0607	0.3781	ID4	inhibitor of DNA binding 4, dominant negative helix-loop-helix protein
11735364_x_at	3.66	7.16	-11.3	0.0607	0.3781	AKTIP	AKT interacting protein
11732902_x_at	2.2	4.76	-5.87	0.0608	0.3781	APOBEC3B	apolipoprotein B mRNA editing enzyme, catalytic polypeptide-like 3B
11756083_x_at	6.02	1.76	19.14	0.0614	0.3786	HLA-DQA1	major histocompatibility complex, class II, DQ alpha 1; major histocompatibility complex, class II, DQ alpha 2
11759685_x_at	8.66	6.32	5.06	0.0621	0.3796	IGLV1-40	immunoglobulin lambda variable 1-40
11733971_s_at	5.92	9.43	-11.42	0.0623	0.3801	PCDH18	protocadherin 18
11734874_x_at	3.37	5.92	-5.86	0.0628	0.3809	PPFIBP1	PTPRF interacting protein, binding protein 1 (liprin beta 1)
11748907_a_at	6.16	2.86	9.86	0.0631	0.3812	RARRES3	retinoic acid receptor responder (tazarotene induced) 3
11745989_a_at	6.44	3.85	6.02	0.0633	0.3814	HLA-DMA	major histocompatibility complex, class II, DM alpha
11743679_a_at	5.36	8.36	-8.05	0.0633	0.3814	PTCH1	patched 1
11754605_a_at	3.76	7.37	-12.28	0.0634	0.3814	TCF4	transcription factor 4
11743602_a_at	4.46	6.82	-5.13	0.0638	0.3814	RRM1	ribonucleotide reductase M1
11721888_a_at	2.62	5.83	-9.26	0.0649	0.3828	MID1	midline 1
11731121_s_at	4.14	6.98	-7.17	0.0649	0.3828	VASH2	vasohibin 2
11744030_a_at	5.35	2.84	5.72	0.065	0.3829	MMP7	matrix metallopeptidase 7
11718230_a_at	6.87	3.3	11.89	0.0656	0.3835	HLA-F	major histocompatibility complex, class I, F
11750528_x_at	4.41	2	5.32	0.0669	0.3856	HLA-DQA1	major histocompatibility complex, class II, DQ alpha 1
11732793_a_at	2.09	4.73	-6.23	0.0672	0.386	EYA4	EYA transcriptional coactivator and phosphatase 4
11741875_x_at	3.39	6.89	-11.36	0.0672	0.386	AKTIP	AKT interacting protein
11740656_a_at	3.54	8.23	-25.83	0.0675	0.386	HMGA2	high mobility group AT-hook 2
11756436_x_at	5.17	2.8	5.16	0.0675	0.386	GLMP	glycosylated lysosomal membrane protein
11743922_at	4.04	7.09	-8.32	0.0679	0.3869	NUDT11	nudix hydrolase 11
11723191_at	3.49	7.23	-13.35	0.0684	0.3876	ZIC2	Zic family member 2
11726153_at	5.54	3.14	5.27	0.0686	0.3881	POU2AF1	POU class 2 associating factor 1
11738840_a_at	4.34	7.62	-9.76	0.0688	0.3884	NUDT10	nudix hydrolase 10
11754733_a_at	3.5	7.78	-19.44	0.069	0.3888	TCF4	transcription factor 4
11719824_at	6.03	8.77	-6.67	0.0697	0.3898	ZAK	sterile alpha motif and leucine zipper containing kinase AZK
11754604_x_at	4.5	1.7	6.96	0.0698	0.3898	SPP1	secreted phosphoprotein 1
11757425_s_at	4.94	2.35	6.01	0.0702	0.3904	VCAM1	vascular cell adhesion molecule 1
11745236_a_at	1.86	4.22	-5.13	0.0703	0.3905	DPYD	dihydropyrimidine dehydrogenase
11739380_a_at	1.77	5.69	-15.14	0.0712	0.391	FAM198B	family with sequence similarity 198, member B
11716842_a_at	5.33	2.7	6.19	0.0715	0.3913	CD53	CD53 molecule
11733492_s_at	3.32	5.81	-5.63	0.0717	0.3915	SLC44A5	solute carrier family 44, member 5
11749580_a_at	2.48	6.21	-13.34	0.0717	0.3915	PCDH18	protocadherin 18
11719488_at	5	8.92	-15.17	0.072	0.3916	EDNRA	endothelin receptor type A
11724244_s_at	4.42	8.2	-13.78	0.072	0.3916	TCF4	transcription factor 4
11746237_x_at	3.56	7.45	-14.81	0.0729	0.3927	AKTIP	AKT interacting protein
11763997_a_at	5.49	8.81	-9.95	0.073	0.3928	IL31RA	interleukin 31 receptor A
11726678_a_at	3	8.63	-49.64	0.0739	0.394	AFAP1L2	actin filament associated protein 1-like 2
11725749_a_at	6.37	8.74	-5.15	0.0741	0.3944	GAL	galanin/GMAP prepropeptide
11728491_s_at	2.52	6.87	-20.34	0.0743	0.3947	KANK4	KN motif and ankyrin repeat domains 4
11728076_at	3.36	7.34	-15.81	0.0745	0.3952	HDAC9	histone deacetylase 9
11752549_x_at	5.94	3.47	5.52	0.0746	0.3953	ALDH1A1	aldehyde dehydrogenase 1 family, member A1
11733944_at	3.23	6.03	-6.98	0.075	0.3961	RAP2B	RAP2B, member of RAS oncogene family
11753830_a_at	3.53	7.3	-13.6	0.0752	0.3963	MLLT11	myeloid/lymphoid or mixed-lineage leukemia; translocated to, 11
11719823_at	5.1	7.86	-6.77	0.0755	0.3966	ZAK	sterile alpha motif and leucine zipper containing kinase AZK
11735181_a_at	2.76	8.28	-45.81	0.0759	0.3967	DLX2	distal-less homeobox 2
11718761_a_at	2.76	5.87	-8.67	0.076	0.3967	WLS	wntless Wnt ligand secretion mediator
11724243_at	4.41	7.38	-7.83	0.0761	0.3968	TCF4	transcription factor 4
11718646_s_at	7.09	9.64	-5.87	0.0763	0.3971	OSBPL8	oxysterol binding protein-like 8
11715757_a_at	6.46	9.54	-8.49	0.0763	0.3971	RGS2	regulator of G-protein signaling 2
11748235_a_at	4.54	2.17	5.17	0.0766	0.3974	MMRN1	multimerin 1
11735362_s_at	5.04	7.9	-7.25	0.0766	0.3974	AKTIP	AKT interacting protein
11720240_at	5.24	8.58	-10.16	0.0772	0.3983	TMSB15A	thymosin beta 15a
11719089_a_at	6.92	4.28	6.26	0.0777	0.3985	PCK2	phosphoenolpyruvate carboxykinase 2 (mitochondrial)
11741222_a_at	2.43	7.16	-26.58	0.0779	0.3985	FAM198B	family with sequence similarity 198, member B
11717514_a_at	7.86	10.65	-6.93	0.0784	0.3988	ANXA1	annexin A1
11724239_at	6.35	9.42	-8.37	0.0787	0.3988	TCF4	transcription factor 4
11718231_x_at	6.88	3.08	13.88	0.0788	0.3988	HLA-F	major histocompatibility complex, class I, F
11748738_a_at	3.9	6.85	-7.75	0.0792	0.3996	SEMA3E	sema domain, immunoglobulin domain (Ig), short basic domain, secreted, (semaphorin) 3E
11743559_a_at	4.8	2.46	5.08	0.0795	0.4001	PTPRC	protein tyrosine phosphatase, receptor type, C
11763309_at	3.85	6.79	-7.68	0.0802	0.4009	TCF4	transcription factor 4
11742160_a_at	6.9	4.06	7.19	0.0805	0.4012	KLK12	kallikrein related peptidase 12
11718645_a_at	4.19	7.75	-11.82	0.0807	0.4013	OSBPL8	oxysterol binding protein-like 8
11726679_a_at	2.35	6.14	-13.81	0.0808	0.4014	AFAP1L2	actin filament associated protein 1-like 2
11736803_at	2.65	7.09	-21.59	0.0808	0.4014	FGF9	fibroblast growth factor 9
11719826_x_at	3.34	7.2	-14.55	0.0809	0.4016	ZAK	sterile alpha motif and leucine zipper containing kinase AZK
11724241_at	3.99	7.71	-13.16	0.0816	0.4021	TCF4	transcription factor 4
11728469_a_at	2.5	5.24	-6.7	0.0818	0.4021	BTBD11	BTB (POZ) domain containing 11
11748136_a_at	5.23	8.11	-7.39	0.0821	0.403	MAD2L1	MAD2 mitotic arrest deficient-like 1 (yeast)
11745698_x_at	1.98	4.66	-6.38	0.0825	0.4034	HAND2	heart and neural crest derivatives expressed 2
11721366_at	6.27	3.7	5.95	0.0835	0.4046	TRIM47	tripartite motif containing 47
11726113_a_at	6.43	3.96	5.57	0.0839	0.4049	FAM46B	family with sequence similarity 46, member B
11723174_a_at	4.97	2.57	5.26	0.0849	0.4058	FNDC1	fibronectin type III domain containing 1
11720670_a_at	4.38	8.02	-12.47	0.085	0.4058	SNX7	sorting nexin 7
11756284_x_at	3.42	5.84	-5.35	0.0853	0.4064	RNF43	ring finger protein 43
11760878_x_at	7.02	2.82	18.39	0.0857	0.4071	HLA-DPB1	major histocompatibility complex, class II, DP beta 1
11745765_x_at	6.26	9.45	-9.09	0.0865	0.4077	TCF4	transcription factor 4
11741602_x_at	3.79	8.67	-29.42	0.0872	0.4086	EDN3	endothelin 3
11718141_at	3.28	6.34	-8.37	0.0878	0.4096	DKK1	dickkopf WNT signaling pathway inhibitor 1
11728944_a_at	4.55	1.84	6.54	0.0887	0.4104	LST1	leukocyte specific transcript 1
11744955_a_at	7.84	10.53	-6.44	0.089	0.4107	ANXA1	annexin A1
11741276_s_at	3.82	6.52	-6.49	0.0901	0.412	TMEM144	transmembrane protein 144
11744954_x_at	8.14	10.66	-5.75	0.0903	0.4124	ANXA1	annexin A1
11747751_s_at	2.51	5.26	-6.74	0.0918	0.4144	SLC2A14	solute carrier family 2 (facilitated glucose transporter), member 14; solute carrier family 2 (facilitated glucose transporter), member 3
11725498_a_at	3.15	5.86	-6.52	0.0921	0.4149	TMEM117	transmembrane protein 117
11730324_s_at	3.81	6.62	-7.02	0.0925	0.4157	SLC38A9	solute carrier family 38, member 9
11718854_a_at	6.22	9.29	-8.4	0.0927	0.4162	MRPS30	mitochondrial ribosomal protein S30
11728089_a_at	2.35	7.82	-44.37	0.0936	0.4177	DKK2	dickkopf WNT signaling pathway inhibitor 2
11744953_a_at	7.69	10.71	-8.09	0.0943	0.4185	ANXA1	annexin A1
11734657_s_at	2.17	5.82	-12.58	0.0944	0.4187	SLC2A14	solute carrier family 2 (facilitated glucose transporter), member 14; solute carrier family 2 (facilitated glucose transporter), member 3
11722758_at	2.88	7.61	-26.52	0.0946	0.419	NPR3	natriuretic peptide receptor 3
11724242_s_at	4.3	8.17	-14.61	0.0947	0.4191	TCF4	transcription factor 4
11746389_a_at	3.2	6.04	-7.17	0.0947	0.4191	CDH3	cadherin 3, type 1, P-cadherin (placental)
11747698_x_at	6.37	9.47	-8.58	0.0949	0.4193	TCF4	transcription factor 4
11746506_a_at	5.42	1.78	12.47	0.0957	0.4203	SPP1	secreted phosphoprotein 1
11741119_a_at	3.19	6.79	-12.08	0.0962	0.4213	ANKEF1	ankyrin repeat and EF-hand domain containing 1
11721902_a_at	5.14	8.27	-8.7	0.0976	0.4231	SERPINI1	serpin peptidase inhibitor, clade I (neuroserpin), member 1
11757534_s_at	4.85	8.68	-14.21	0.0983	0.4235	FAM198B	family with sequence similarity 198, member B
11755719_a_at	6.62	9.42	-6.96	0.099	0.4242	MLLT11	myeloid/lymphoid or mixed-lineage leukemia; translocated to, 11
11739128_a_at	4.9	7.89	-7.93	0.0997	0.4245	CDH3	cadherin 3, type 1, P-cadherin (placental)
11745130_x_at	5.36	8.01	-6.26	0.0999	0.4248	HMGB3	high mobility group box 3
11724090_s_at	3.62	9.21	-48.39	0.1001	0.4251	EDN3	endothelin 3
11733000_at	5.75	2.87	7.36	0.1003	0.4253	ICAM1	intercellular adhesion molecule 1
11731475_a_at	4.88	2.03	7.19	0.1006	0.4257	SFRP4	secreted frizzled-related protein 4
11729676_s_at	5.58	8.09	-5.69	0.1017	0.4273	CDK17	cyclin-dependent kinase 17
11729263_x_at	5.34	8.04	-6.49	0.1018	0.4273	SERPINB9	serpin peptidase inhibitor, clade B (ovalbumin), member 9
11716329_s_at	5.31	10.96	-50.39	0.1026	0.4287	GJA1	gap junction protein alpha 1
11742765_at	3.78	6.8	-8.1	0.1027	0.4287	RGS1	regulator of G-protein signaling 1
11730340_x_at	3.63	6.39	-6.77	0.1031	0.429	MSX2	msh homeobox 2
11731021_a_at	2.75	8.17	-42.73	0.1031	0.429	MUCL1	mucin-like 1
11741601_a_at	3.2	7.27	-16.86	0.1033	0.4293	EDN3	endothelin 3
11763984_s_at	3.8	6.9	-8.61	0.1034	0.4294	PLEKHA8	pleckstrin homology domain containing, family A (phosphoinositide binding specific) member 8
11744218_at	4.68	7.9	-9.3	0.1037	0.4294	SNAI2	snail family zinc finger 2
11739379_a_at	3.73	8.51	-27.56	0.1039	0.4296	FAM198B	family with sequence similarity 198, member B
11715524_a_at	4.6	6.97	-5.16	0.1041	0.43	COTL1	coactosin-like F-actin binding protein 1
11741223_s_at	5.75	9.38	-12.34	0.1042	0.4301	FAM198B	family with sequence similarity 198, member B
11731122_a_at	2.94	5.84	-7.47	0.1045	0.4305	VASH2	vasohibin 2
11726614_at	5.99	2.7	9.74	0.1047	0.4307	CDH2	cadherin 2, type 1, N-cadherin (neuronal)
11723310_at	4.43	1.94	5.61	0.106	0.4329	TNFRSF10D	tumor necrosis factor receptor superfamily, member 10d, decoy with truncated death domain
11763447_x_at	6.79	3.44	10.2	0.1072	0.4348	TRDC	T cell receptor delta constant
11721183_at	2.82	8.33	-45.5	0.1072	0.4348	PLPPR4	phospholipid phosphatase related 4
11734459_x_at	3.87	8.82	-30.97	0.1075	0.4352	EDN3	endothelin 3
11722230_a_at	3.69	6.48	-6.9	0.1078	0.4355	PDP1	pyruvate dehyrogenase phosphatase catalytic subunit 1
11720579_a_at	4.95	7.5	-5.87	0.1107	0.4397	PDE5A	phosphodiesterase 5A, cGMP-specific
11728088_at	2.82	9.75	-122.53	0.111	0.4402	DKK2	dickkopf WNT signaling pathway inhibitor 2
11726727_a_at	6.29	3.59	6.5	0.1135	0.4432	NABP1	nucleic acid binding protein 1
11758203_s_at	4.72	7.09	-5.16	0.1136	0.4433	MID1	midline 1
11735235_a_at	4.18	7.92	-13.37	0.115	0.4449	SNX7	sorting nexin 7
11746916_a_at	4.23	7.63	-10.56	0.1159	0.4459	SNX7	sorting nexin 7
11734013_a_at	4.13	8	-14.62	0.1164	0.4467	BMP4	bone morphogenetic protein 4
11719943_at	6.15	2.71	10.85	0.1165	0.4467	CXCL9	chemokine (C-X-C motif) ligand 9
11720026_a_at	5.05	8.35	-9.82	0.117	0.4477	VGF	VGF nerve growth factor inducible
11722231_at	4.77	7.87	-8.59	0.1171	0.4477	PDP1	pyruvate dehyrogenase phosphatase catalytic subunit 1
11735236_x_at	4.28	7.66	-10.45	0.1177	0.4485	SNX7	sorting nexin 7
11756882_a_at	3.84	6.28	-5.42	0.118	0.4489	RTTN	rotatin
11756587_a_at	8.22	3.83	20.96	0.1183	0.4489	PTGDS	prostaglandin D2 synthase 21kDa (brain)
11739499_a_at	2.65	5.24	-6.03	0.1204	0.452	GRIA1	glutamate receptor, ionotropic, AMPA 1
11718760_a_at	3.1	5.48	-5.18	0.121	0.4526	WLS	wntless Wnt ligand secretion mediator
11750948_a_at	6.19	3.73	5.53	0.1211	0.4526	MYCN	v-myc avian myelocytomatosis viral oncogene neuroblastoma derived homolog
11728473_at	2	5.64	-12.47	0.122	0.4541	PLPPR5	phospholipid phosphatase related 5
11718688_a_at	2.63	5.22	-6.01	0.1245	0.4573	NES	nestin
11719685_at	6.82	2.22	24.22	0.125	0.4579	NTS	neurotensin
11734815_a_at	6.7	2.62	16.88	0.1301	0.4649	GSG1	germ cell associated 1
11729290_a_at	4.9	8.13	-9.34	0.1313	0.4668	HAND2	heart and neural crest derivatives expressed 2
11753661_a_at	5.39	8.27	-7.36	0.1324	0.4677	ID1	inhibitor of DNA binding 1, dominant negative helix-loop-helix protein
11745148_a_at	3.39	7.06	-12.8	0.1353	0.4715	MID1	midline 1
11728717_at	5.86	3.52	5.06	0.1374	0.4747	CXCL5	chemokine (C-X-C motif) ligand 5
11739036_a_at	2.96	7.32	-20.64	0.1387	0.4761	PLP1	proteolipid protein 1
11747314_a_at	3.14	5.75	-6.09	0.1399	0.4777	PDP1	pyruvate dehyrogenase phosphatase catalytic subunit 1
11760799_x_at	4.98	1.64	10.17	0.1426	0.4807	HLA-DPB1	major histocompatibility complex, class II, DP beta 1
11716328_a_at	2.96	7.5	-23.2	0.1434	0.4816	GJA1	gap junction protein alpha 1
11760584_a_at	4.71	2.36	5.09	0.1474	0.4875	TRDC	T cell receptor delta constant
11719684_a_at	7.22	3.05	18.05	0.1488	0.4892	NTS	neurotensin
11755822_a_at	6.39	2.94	10.91	0.1502	0.4909	TDO2	tryptophan 2,3-dioxygenase
11739675_a_at	2.48	4.81	-5.02	0.1514	0.4926	PRR27	proline rich 27
11736555_s_at	3.36	7.07	-13.12	0.1518	0.4928	SLC2A14	solute carrier family 2 (facilitated glucose transporter), member 14; solute carrier family 2 (facilitated glucose transporter), member 3
11750363_x_at	6.02	3.04	7.93	0.1535	0.4946	GSG1	germ cell associated 1
11754429_a_at	5.1	7.59	-5.62	0.1554	0.4971	LAMA2	laminin, alpha 2
11720671_x_at	4.73	7.77	-8.22	0.1567	0.4989	SNX7	sorting nexin 7
11730471_a_at	5.83	2.47	10.3	0.1594	0.5023	SCGB2A2	secretoglobin, family 2A, member 2
11723411_s_at	3.6	7.07	-11.13	0.1616	0.5043	PLP1	proteolipid protein 1
11760444_x_at	9.14	6.49	6.25	0.1622	0.5048	HLA-C	major histocompatibility complex, class I, C
11715316_x_at	3.45	8.62	-36.05	0.1649	0.5081	HLA-C	major histocompatibility complex, class I, C
11744720_a_at	6.19	2.83	10.3	0.166	0.5093	GSG1	germ cell associated 1
11754998_a_at	2.77	5.43	-6.32	0.1669	0.5103	MCTP1	multiple C2 domains, transmembrane 1
11738280_x_at	7.54	5.18	5.12	0.1671	0.5105	KLK12	kallikrein related peptidase 12
11730465_at	3.77	6.45	-6.39	0.1679	0.5114	KCNJ2	potassium channel, inwardly rectifying subfamily J, member 2
11763446_s_at	5.77	2.42	10.2	0.1768	0.521	TRDC	T cell receptor delta constant; T cell receptor delta variable 3
11747134_a_at	6.72	4.28	5.44	0.1831	0.5264	TRPS1	trichorhinophalangeal syndrome I
11739037_s_at	2.71	6.81	-17.07	0.1833	0.5265	PLP1	proteolipid protein 1
11736556_s_at	4.43	6.88	-5.48	0.1951	0.538	SLC2A14	solute carrier family 2 (facilitated glucose transporter), member 14; solute carrier family 2 (facilitated glucose transporter), member 3
11743770_at	7.87	5.53	5.05	0.2006	0.5435	MAB21L1	mab-21-like 1 (C. elegans); microRNA 548f-5
11761790_x_at	7.87	4.58	9.78	0.2032	0.5459	TRDC	T cell receptor delta constant
11731445_at	3.02	5.6	-5.96	0.2758	0.6114	ANKRD1	ankyrin repeat domain 1 (cardiac muscle)
11745374_a_at	5.77	3.44	5.03	0.321	0.6514	PCDH19	protocadherin 19
